# Supplementary material for: Optimized whole-genome CRISPR interference screens identify ARID1A-dependent growth regulators in human induced pluripotent stem cells
Source: Stem Cell Reports. 2023 Apr 6;18(5):1061–74. doi: 10.1016/j.stemcr.2023.03.008 (PMC10202655; doi:10.1016/j.stemcr.2023.03.008)
Supplement: Table S1. CRISPRi Tiling library guide RNA and log fold change data [file mmc2.xlsx]

## Sheet: TSS_Tiling
	Guide.Sequence	Gene	hg	transcript_id	Gene_2	TSS	TSS_distance	Strand	Purpose	Annot	rep_1_LFC	rep_2_LFC	TSS_locus	locus	Av_LFC
1	AAACAGTTCCTCACCTCGT	None	None				NA	NA	Control. No Cutting	control	0.220087	0.554023	NA	NA	0.387055
2	AAACGGCAAAAACGTAGAG	None	None				NA	NA	Control. No Cutting	control	-0.371598	-0.101493	NA	NA	-0.236546
3	AACAGAAGCCGAGTTATCG	None	None				NA	NA	Control. No Cutting	control	0.0913056	0.11347	NA	NA	0.102388
4	AACAGGACCTCCCTGAACA	None	None				NA	NA	Control. No Cutting	control	0.319701	-0.0102521	NA	NA	0.154724
5	AACCCTGGCTGAAACCTTA	None	None				NA	NA	Control. No Cutting	control	0.130704	0.330391	NA	NA	0.230548
6	AACTATAATCTAATTGCGG	None	None				NA	NA	Control. No Cutting	control	-0.559627	-0.41985	NA	NA	-0.489739
7	AACTATATGAATACCGTGT	None	None				NA	NA	Control. No Cutting	control	-0.693794	-0.317624	NA	NA	-0.505709
8	AACTCTCCGTGCATAAGGC	None	None				NA	NA	Control. No Cutting	control	-0.502615	-0.10946	NA	NA	-0.306037
9	AAGAAATCTTCATGACGCT	None	None				NA	NA	Control. No Cutting	control	-0.0599485	0.358585	NA	NA	0.149318
10	AAGAATAGATTAAAGATCG	None	None				NA	NA	Control. No Cutting	control	-0.244421	-0.102186	NA	NA	-0.173303
11	AAGAATCCCTCGGGTAATC	None	None				NA	NA	Control. No Cutting	control	0.184826	-0.0746348	NA	NA	0.0550956
12	AAGAGGCCGCGTAAGAACA	None	None				NA	NA	Control. No Cutting	control	0.311045	0.156637	NA	NA	0.233841
13	AAGGAGTTCAATACTGCTT	None	None				NA	NA	Control. No Cutting	control	-0.0153643	0.0491382	NA	NA	0.016887
14	AAGGGCGACGAAACGATAT	None	None				NA	NA	Control. No Cutting	control	0.0364394	-0.0512239	NA	NA	-0.00739224
15	AAGTCTGAGGAGAGAATCG	None	None				NA	NA	Control. No Cutting	control	0.0158715	-0.143596	NA	NA	-0.0638621
16	AATACCCACCGTACGGACT	None	None				NA	NA	Control. No Cutting	control	0.111379	0.20557	NA	NA	0.158475
17	AATCTTGCATCTAGTGAGA	None	None				NA	NA	Control. No Cutting	control	-0.0407466	-0.216668	NA	NA	-0.128708
18	AATGTGAACTCCCCAGTTT	None	None				NA	NA	Control. No Cutting	control	0.0635605	0.0707318	NA	NA	0.0671461
19	AATTCACCGTAACAAAGCT	None	None				NA	NA	Control. No Cutting	control	0.188859	0.0663386	NA	NA	0.127599
20	AATTGAGACGTTTCGGTAC	None	None				NA	NA	Control. No Cutting	control	-0.0369199	0.0788336	NA	NA	0.0209568
21	AATTTCAACATCGCCGGCG	None	None				NA	NA	Control. No Cutting	control	-0.259781	-0.39138	NA	NA	-0.32558
22	ACAAATTTCGGGGCCGCAG	None	None				NA	NA	Control. No Cutting	control	0.2465	0.772338	NA	NA	0.509419
23	ACAATGCTCGGCAAATACC	None	None				NA	NA	Control. No Cutting	control	0.283633	0.0450252	NA	NA	0.164329
24	ACAATTTCCCCTACTACCA	None	None				NA	NA	Control. No Cutting	control	-0.0309	-0.0814241	NA	NA	-0.056162
25	ACACCCAAAGGAACGGCAG	None	None				NA	NA	Control. No Cutting	control	-0.85265	-0.680465	NA	NA	-0.766558
26	ACACCGCCGTATGAGTTGC	None	None				NA	NA	Control. No Cutting	control	-0.271685	-0.224734	NA	NA	-0.248209
27	ACACCTTAGGCTCCGGATG	None	None				NA	NA	Control. No Cutting	control	-0.253251	0.578138	NA	NA	0.162443
28	ACACTAGCCTTTCCCGCAT	None	None				NA	NA	Control. No Cutting	control	0.422684	0.397013	NA	NA	0.409849
29	ACAGCACACTAATATCCCC	None	None				NA	NA	Control. No Cutting	control	0.04521	-0.19526	NA	NA	-0.0750249
30	ACAGGGTTCCTGTCACCGT	None	None				NA	NA	Control. No Cutting	control	0.116815	0.407818	NA	NA	0.262316
31	ACCCAGCATGTTACCACGT	None	None				NA	NA	Control. No Cutting	control	0.2476	0.298123	NA	NA	0.272861
32	ACCCAGTTACGCGTCATGC	None	None				NA	NA	Control. No Cutting	control	0.395965	0.690442	NA	NA	0.543204
33	ACCCGAGCTAGAGAATAAC	None	None				NA	NA	Control. No Cutting	control	0.144736	0.639226	NA	NA	0.391981
34	ACCGATGAGATTGGCATAT	None	None				NA	NA	Control. No Cutting	control	0.343948	0.282028	NA	NA	0.312988
35	ACCGCGCAAACTATACAGC	None	None				NA	NA	Control. No Cutting	control	0.0603917	-0.315648	NA	NA	-0.127628
36	ACCGTAACCGTATAAAGCG	None	None				NA	NA	Control. No Cutting	control	-0.107652	-0.355767	NA	NA	-0.231709
37	ACCGTCCGTCGGGGTTGTG	None	None				NA	NA	Control. No Cutting	control	-2.77257	-2.80611	NA	NA	-2.78934
38	ACCTGGTGCGGCGGAACAG	None	None				NA	NA	Control. No Cutting	control	0.411637	0.215478	NA	NA	0.313558
39	ACGAACTATTAAACACCGG	None	None				NA	NA	Control. No Cutting	control	-0.358371	0.273246	NA	NA	-0.0425623
40	ACGACCCAGTAAGCGCCGT	None	None				NA	NA	Control. No Cutting	control	-0.103723	-0.0908551	NA	NA	-0.0972893
41	ACGAGTAGTCCTACATCAG	None	None				NA	NA	Control. No Cutting	control	0.0821108	0.104367	NA	NA	0.0932387
42	ACGCGCCCAATGCTTGATA	None	None				NA	NA	Control. No Cutting	control	0.268117	0.403812	NA	NA	0.335964
43	ACGGATGGCGTACCGATTA	None	None				NA	NA	Control. No Cutting	control	0.226816	0.0119186	NA	NA	0.119367
44	ACGGTCAGTTGCGATACAA	None	None				NA	NA	Control. No Cutting	control	0.0737542	-0.0677181	NA	NA	0.00301808
45	ACTCCCAATACGACGCCGG	None	None				NA	NA	Control. No Cutting	control	0.364691	0.473867	NA	NA	0.419279
46	ACTGGACCATCACGCTGCG	None	None				NA	NA	Control. No Cutting	control	0.625212	0.553836	NA	NA	0.589524
47	ACTTAGGCCAATGTGAGAG	None	None				NA	NA	Control. No Cutting	control	0.0493785	0.284152	NA	NA	0.166765
48	AGAACCTTACACCTCGCCC	None	None				NA	NA	Control. No Cutting	control	0.0293423	0.142135	NA	NA	0.0857387
49	AGAAGCCCCTATAGGGGCG	None	None				NA	NA	Control. No Cutting	control	-0.316514	-0.656008	NA	NA	-0.486261
50	AGAATCCGCTAGAGTTAAG	None	None				NA	NA	Control. No Cutting	control	-0.284603	0.411366	NA	NA	0.0633811
51	AGACTGGTCACTAAACAGT	None	None				NA	NA	Control. No Cutting	control	-0.135374	0.407882	NA	NA	0.136254
52	AGAGTGAGACGCTGGCAAT	None	None				NA	NA	Control. No Cutting	control	0.406413	0.908985	NA	NA	0.657699
53	AGCAACCGTATATCGTTCC	None	None				NA	NA	Control. No Cutting	control	0.0169259	-0.508802	NA	NA	-0.245938
54	AGCCCCTCTCTATGTACAG	None	None				NA	NA	Control. No Cutting	control	0.437608	0.164691	NA	NA	0.301149
55	AGCCTGTACGAGTACGCAC	None	None				NA	NA	Control. No Cutting	control	0.25997	0.196034	NA	NA	0.228002
56	AGCGAACCGCATCGTACCA	None	None				NA	NA	Control. No Cutting	control	-0.153731	0.0103649	NA	NA	-0.0716829
57	AGCGGCTCCTAGCGTGGTC	None	None				NA	NA	Control. No Cutting	control	0.24046	0.330687	NA	NA	0.285573
58	AGCGTAGCGCCTGTCTAAG	None	None				NA	NA	Control. No Cutting	control	-0.37247	0.27158	NA	NA	-0.0504449
59	AGCTCCTACCAATGACTAT	None	None				NA	NA	Control. No Cutting	control	0.251395	0.46777	NA	NA	0.359582
60	AGCTCGGATAGAAGGACTC	None	None				NA	NA	Control. No Cutting	control	0.0892499	0.161277	NA	NA	0.125264
61	AGGACATCCGGTCGTGCCT	None	None				NA	NA	Control. No Cutting	control	0.504343	0.26555	NA	NA	0.384946
62	AGGAGCAGGATCAGTACGC	None	None				NA	NA	Control. No Cutting	control	0.324097	0.444499	NA	NA	0.384298
63	AGGAGTTGCGTTCCCTACT	None	None				NA	NA	Control. No Cutting	control	-0.786838	-0.768144	NA	NA	-0.777491
64	AGGCCGCGCGTATGATTGC	None	None				NA	NA	Control. No Cutting	control	-0.13749	-0.126169	NA	NA	-0.131829
65	AGGCGTTGTGCTAAAATAC	None	None				NA	NA	Control. No Cutting	control	-0.627901	0.298391	NA	NA	-0.164755
66	AGGGAACGAAATAGAAAGT	None	None				NA	NA	Control. No Cutting	control	0.13584	0.305219	NA	NA	0.22053
67	AGGGGAGTGATCCATCAGT	None	None				NA	NA	Control. No Cutting	control	0.289501	0.400933	NA	NA	0.345217
68	AGGGGTCGCAATCCTTATA	None	None				NA	NA	Control. No Cutting	control	-0.350115	-0.209834	NA	NA	-0.279975
69	AGGGTCGACTAATTTGCAG	None	None				NA	NA	Control. No Cutting	control	0.120583	0.106993	NA	NA	0.113788
70	AGGTAAGTAGACCATAAAC	None	None				NA	NA	Control. No Cutting	control	-1.65605	-1.80611	NA	NA	-1.73108
71	AGGTAGTCGAGGGACTCAT	None	None				NA	NA	Control. No Cutting	control	0.0886914	0.392613	NA	NA	0.240652
72	AGTACGCTCGGTAGACCTA	None	None				NA	NA	Control. No Cutting	control	-0.168173	0.354624	NA	NA	0.0932256
73	AGTATATTCGATGTCGATC	None	None				NA	NA	Control. No Cutting	control	-0.417821	-0.400119	NA	NA	-0.40897
74	AGTCTAGTACGACGACCTA	None	None				NA	NA	Control. No Cutting	control	-0.392338	0.0254911	NA	NA	-0.183423
75	AGTGCAACAAGCGTTTAAT	None	None				NA	NA	Control. No Cutting	control	-0.272002	0.0432207	NA	NA	-0.114391
76	AGTGCATTAGTGAACAGCG	None	None				NA	NA	Control. No Cutting	control	-0.225281	0.132488	NA	NA	-0.0463965
77	AGTGTCGCCCCGCGAGAGT	None	None				NA	NA	Control. No Cutting	control	-4.80764	-4.00775	NA	NA	-4.40769
78	AGTGTTGGCCGGCTAATCG	None	None				NA	NA	Control. No Cutting	control	0.191245	0.200959	NA	NA	0.196102
79	AGTTCAAGTGATAGTCGAC	None	None				NA	NA	Control. No Cutting	control	-0.00728292	0.19109	NA	NA	0.0919035
80	AGTTTAAGAGGATAATTCG	None	None				NA	NA	Control. No Cutting	control	-0.64749	-0.456962	NA	NA	-0.552226
81	ATAAGGTAGACCTCTTCGG	None	None				NA	NA	Control. No Cutting	control	0.285273	0.568676	NA	NA	0.426974
82	ATACACCAATAATATCTCT	None	None				NA	NA	Control. No Cutting	control	-1.65605	-1.80611	NA	NA	-1.73108
83	ATACGGATCTTAGAAGCGA	None	None				NA	NA	Control. No Cutting	control	0.0242642	-0.0592303	NA	NA	-0.0174831
84	ATACGTCATCACGCGCTTC	None	None				NA	NA	Control. No Cutting	control	-0.0718407	-0.0267203	NA	NA	-0.0492805
85	ATATATCGCTGATCTAGCA	None	None				NA	NA	Control. No Cutting	control	-0.141234	-0.325934	NA	NA	-0.233584
86	ATATTCTCTCGCGCGATGT	None	None				NA	NA	Control. No Cutting	control	-0.687838	-0.956951	NA	NA	-0.822394
87	ATCAGTTTAAGTGCGTCAT	None	None				NA	NA	Control. No Cutting	control	-0.227674	-0.668396	NA	NA	-0.448035
88	ATCATCCGACTCCCTGTTG	None	None				NA	NA	Control. No Cutting	control	0.13154	0.434566	NA	NA	0.283053
89	ATCGATGCGATCGGACACC	None	None				NA	NA	Control. No Cutting	control	-0.435081	-0.553479	NA	NA	-0.49428
90	ATCGGCACGTATAAATTCA	None	None				NA	NA	Control. No Cutting	control	0.3729	0.00838758	NA	NA	0.190644
91	ATCGGGTCGACTGTGTCTA	None	None				NA	NA	Control. No Cutting	control	0.0421445	0.0503613	NA	NA	0.0462529
92	ATCGTGGACAAATGCCCGT	None	None				NA	NA	Control. No Cutting	control	-0.118984	-0.128039	NA	NA	-0.123512
93	ATCTTCGCAGTAATGCGGG	None	None				NA	NA	Control. No Cutting	control	0.0301712	-0.217068	NA	NA	-0.0934483
94	ATGACAGATCCATTACAGC	None	None				NA	NA	Control. No Cutting	control	-1.65605	-1.80611	NA	NA	-1.73108
95	ATGATAGTGCTACTAAATA	None	None				NA	NA	Control. No Cutting	control	0.1908	0.167893	NA	NA	0.179347
96	ATGCTCAAGCGCCGCAACT	None	None				NA	NA	Control. No Cutting	control	-0.117837	0.277657	NA	NA	0.0799098
97	ATGTAACCCTCTAGGTCCG	None	None				NA	NA	Control. No Cutting	control	0.190718	0.623573	NA	NA	0.407145
98	ATTAGGATCATCGGCAGCT	None	None				NA	NA	Control. No Cutting	control	0.0812877	0.139621	NA	NA	0.110454
99	ATTCAGGTTCGGTTCGTAG	None	None				NA	NA	Control. No Cutting	control	0.018648	-0.218388	NA	NA	-0.0998698
100	ATTCTAGAGGCAAGGCGAA	None	None				NA	NA	Control. No Cutting	control	-0.633684	-0.236256	NA	NA	-0.43497
101	ATTGATGGATGGTTATCCC	None	None				NA	NA	Control. No Cutting	control	0.0252046	-0.0490666	NA	NA	-0.011931
102	ATTGTCACACCGGACGTAA	None	None				NA	NA	Control. No Cutting	control	-0.145314	0.433054	NA	NA	0.14387
103	CAACCCGTCATGGATTGAC	None	None				NA	NA	Control. No Cutting	control	0.408859	0.192093	NA	NA	0.300476
104	CAACCTGTATCCGTGAGAA	None	None				NA	NA	Control. No Cutting	control	0.251562	0.101502	NA	NA	0.176532
105	CACAACTCGCGGTAGCAAG	None	None				NA	NA	Control. No Cutting	control	0.60762	-0.21606	NA	NA	0.19578
106	CACCAGGATCACCACTTTA	None	None				NA	NA	Control. No Cutting	control	0.200249	0.527758	NA	NA	0.364004
107	CACGATTTAGTGCAGCTAC	None	None				NA	NA	Control. No Cutting	control	0.272801	0.0567042	NA	NA	0.164753
108	CAGATATCATGGTCTATAG	None	None				NA	NA	Control. No Cutting	control	-0.241014	-0.313312	NA	NA	-0.277163
109	CAGCCACGCCGACCGTGTC	None	None				NA	NA	Control. No Cutting	control	0.343948	0.268313	NA	NA	0.306131
110	CAGCGAGTATTACATGGAC	None	None				NA	NA	Control. No Cutting	control	-0.0522146	0.0615411	NA	NA	0.00466323
111	CAGTACTTTAGCTGCCCAC	None	None				NA	NA	Control. No Cutting	control	0.0171975	0.517217	NA	NA	0.267207
112	CATAACGCTCGTTGCTAAC	None	None				NA	NA	Control. No Cutting	control	-0.2985	0.093749	NA	NA	-0.102375
113	CATACGGGCCTGTCAAGTG	None	None				NA	NA	Control. No Cutting	control	0.223766	0.289318	NA	NA	0.256542
114	CATACGGTGAAATTCTCGA	None	None				NA	NA	Control. No Cutting	control	0.0738936	-0.120472	NA	NA	-0.0232894
115	CATACTCTCCCTATAACGT	None	None				NA	NA	Control. No Cutting	control	-1.4496	-1.25862	NA	NA	-1.35411
116	CATAGCTATGGTGCTAAAT	None	None				NA	NA	Control. No Cutting	control	-0.289541	-0.24502	NA	NA	-0.267281
117	CATGGCTGCAGCTTACGCG	None	None				NA	NA	Control. No Cutting	control	0.0700387	-0.0869323	NA	NA	-0.0084468
118	CCACTCCAGAACAAGTTGT	None	None				NA	NA	Control. No Cutting	control	0.383588	0.576358	NA	NA	0.479973
119	CCAGCTTACCCGTAGCAGC	None	None				NA	NA	Control. No Cutting	control	0.190733	0.321263	NA	NA	0.255998
120	CCAGTGCGAGTAACAATGA	None	None				NA	NA	Control. No Cutting	control	0.353335	0.558863	NA	NA	0.456099
121	CCATGCGTGGCGATTATCA	None	None				NA	NA	Control. No Cutting	control	0.216351	-0.702039	NA	NA	-0.242844
122	CCATTATCCGGGGACCTCA	None	None				NA	NA	Control. No Cutting	control	0.119242	-0.372125	NA	NA	-0.126441
123	CCATTCCCACACGCGCAAG	None	None				NA	NA	Control. No Cutting	control	0.611811	0.668814	NA	NA	0.640313
124	CCCAAGCTTACAAGGGGCA	None	None				NA	NA	Control. No Cutting	control	0.18475	0.511936	NA	NA	0.348343
125	CCCACTGGATACGAAAGCT	None	None				NA	NA	Control. No Cutting	control	-0.305554	-0.61234	NA	NA	-0.458947
126	CCCCAGAGGCCCAATTTAC	None	None				NA	NA	Control. No Cutting	control	0.0977177	0.151003	NA	NA	0.12436
127	CCCCCAGAGCTACGTTCAC	None	None				NA	NA	Control. No Cutting	control	-0.00451102	0.512668	NA	NA	0.254079
128	CCCCGAATGACACAACCTG	None	None				NA	NA	Control. No Cutting	control	-0.390909	-0.469076	NA	NA	-0.429993
129	CCCCTTGAACGCAACGGAC	None	None				NA	NA	Control. No Cutting	control	0.295749	0.235532	NA	NA	0.265641
130	CCCGACTACATCAGGTTCG	None	None				NA	NA	Control. No Cutting	control	0.289033	0.382245	NA	NA	0.335639
131	CCCGAGTAAACCTATCTCG	None	None				NA	NA	Control. No Cutting	control	-0.0810045	0.0429831	NA	NA	-0.0190107
132	CCCGGACGCAACAGTAGAG	None	None				NA	NA	Control. No Cutting	control	0.26606	0.202063	NA	NA	0.234061
133	CCCGGATCCACCTCTGTCA	None	None				NA	NA	Control. No Cutting	control	0.610303	0.70555	NA	NA	0.657927
134	CCCGGGAACCTTACTTCGA	None	None				NA	NA	Control. No Cutting	control	0.25624	0.499491	NA	NA	0.377866
135	CCCGTCCTCACGAAAACAG	None	None				NA	NA	Control. No Cutting	control	0.440164	0.322066	NA	NA	0.381115
136	CCCTCTTACGTATCGCATA	None	None				NA	NA	Control. No Cutting	control	-0.0479313	-0.151278	NA	NA	-0.0996049
137	CCGAATAGTAACCGGTGAT	None	None				NA	NA	Control. No Cutting	control	-0.658839	-0.0663633	NA	NA	-0.362601
138	CCGCAGTCGCGATACTAGA	None	None				NA	NA	Control. No Cutting	control	-0.53983	-0.164193	NA	NA	-0.352011
139	CCGGATAGTCCGTGATAGA	None	None				NA	NA	Control. No Cutting	control	-0.160241	0.0888426	NA	NA	-0.0356994
140	CCGTCCATATACCCGAATG	None	None				NA	NA	Control. No Cutting	control	-0.482222	0.389966	NA	NA	-0.0461281
141	CCGTCGACCGATGTCGGAG	None	None				NA	NA	Control. No Cutting	control	-0.338975	0.229766	NA	NA	-0.0546048
142	CCTAAGCGACATGGGCAAT	None	None				NA	NA	Control. No Cutting	control	0.336	0.819236	NA	NA	0.577618
143	CCTACCGCTGCGCAATAAT	None	None				NA	NA	Control. No Cutting	control	0.408474	0.374394	NA	NA	0.391434
144	CCTAGGCCCCGGACGACGT	None	None				NA	NA	Control. No Cutting	control	0.427341	0.335859	NA	NA	0.3816
145	CCTCCAGCTCGACGAACCC	None	None				NA	NA	Control. No Cutting	control	0.306034	0.469869	NA	NA	0.387951
146	CCTCCCGCCATGGCTGTTC	None	None				NA	NA	Control. No Cutting	control	0.28009	0.485517	NA	NA	0.382803
147	CCTCCGGGCGGAATCCATA	None	None				NA	NA	Control. No Cutting	control	-0.401981	-0.42685	NA	NA	-0.414415
148	CCTCGAATGGTTCCTCGAG	None	None				NA	NA	Control. No Cutting	control	0.276457	0.453292	NA	NA	0.364875
149	CCTCGGTCGTTCCTTACAC	None	None				NA	NA	Control. No Cutting	control	0.392461	-0.0684654	NA	NA	0.161998
150	CGAACACTGCGTATATCCG	None	None				NA	NA	Control. No Cutting	control	-0.297511	-0.434077	NA	NA	-0.365794
151	CGACTCCTGCTGAAATACA	None	None				NA	NA	Control. No Cutting	control	0.308759	0.149766	NA	NA	0.229263
152	CGACTGCACGACGCACCGG	None	None				NA	NA	Control. No Cutting	control	0.0959351	0.414613	NA	NA	0.255274
153	CGATCAGAACCCAAGTACA	None	None				NA	NA	Control. No Cutting	control	0.183979	0.407542	NA	NA	0.29576
154	CGCCTAAACCGATGACGCT	None	None				NA	NA	Control. No Cutting	control	-0.201213	-0.272496	NA	NA	-0.236854
155	CGCGCTCGCACTAAAATCA	None	None				NA	NA	Control. No Cutting	control	-0.477959	-0.967506	NA	NA	-0.722732
156	CGCGGCCGGTAGAATTCAG	None	None				NA	NA	Control. No Cutting	control	-0.279296	-0.522318	NA	NA	-0.400807
157	CGCTCCGCGTGTAAAGCAG	None	None				NA	NA	Control. No Cutting	control	-0.205949	-0.42995	NA	NA	-0.31795
158	CGGAAAGACGTACACGGAT	None	None				NA	NA	Control. No Cutting	control	0.220142	0.395522	NA	NA	0.307832
159	CGGAGGTCATTACTCATTC	None	None				NA	NA	Control. No Cutting	control	0.0106583	-0.179216	NA	NA	-0.0842787
160	CGGCTAAACGCTTACCTGT	None	None				NA	NA	Control. No Cutting	control	-0.354396	0.306783	NA	NA	-0.0238066
161	CGTAAGCCACCGCACAGAG	None	None				NA	NA	Control. No Cutting	control	0.17662	-0.104073	NA	NA	0.0362731
162	CGTCGCAGATCTCCTCGGA	None	None				NA	NA	Control. No Cutting	control	-0.947514	-0.593808	NA	NA	-0.770661
163	CGTCTGTCGTGTGCTATCA	None	None				NA	NA	Control. No Cutting	control	-0.0330807	-0.149075	NA	NA	-0.091078
164	CGTGATTCACGGCGGGTGT	None	None				NA	NA	Control. No Cutting	control	-0.25109	-0.0397264	NA	NA	-0.145408
165	CTAATCAATCACAGGCCGT	None	None				NA	NA	Control. No Cutting	control	0.28905	0.465291	NA	NA	0.377171
166	CTACCTTGGTGGAAACCGC	None	None				NA	NA	Control. No Cutting	control	-0.185534	0.122761	NA	NA	-0.0313865
167	CTAGGGCCCCCACGGCAAG	None	None				NA	NA	Control. No Cutting	control	0.466568	0.662727	NA	NA	0.564648
168	CTAGTACTAAGCTATCGAA	None	None				NA	NA	Control. No Cutting	control	-0.300115	-0.326368	NA	NA	-0.313241
169	CTATACTAGAACGTTGTAT	None	None				NA	NA	Control. No Cutting	control	-0.518202	-0.637456	NA	NA	-0.577829
170	CTCCACCGTCGCAGCCGAT	None	None				NA	NA	Control. No Cutting	control	0.131319	-0.0675437	NA	NA	0.0318877
171	CTCGCATACAGAAGGTGAC	None	None				NA	NA	Control. No Cutting	control	0.234853	0.0694412	NA	NA	0.152147
172	CTCGCCATGGCTCGGTTGC	None	None				NA	NA	Control. No Cutting	control	0.0959856	0.107097	NA	NA	0.101541
173	CTCGGACCATTCATCTCGC	None	None				NA	NA	Control. No Cutting	control	0.117649	0.157363	NA	NA	0.137506
174	CTCTAGATAGGCTTTAACG	None	None				NA	NA	Control. No Cutting	control	-0.482403	-0.545876	NA	NA	-0.51414
175	CTCTTCTGCTTCCCGTTGG	None	None				NA	NA	Control. No Cutting	control	0.488645	0.342941	NA	NA	0.415793
176	CTGAAGTGTTGCGCGACTC	None	None				NA	NA	Control. No Cutting	control	-0.34032	-0.4276	NA	NA	-0.38396
177	CTGTGCCATTTAACGGGCT	None	None				NA	NA	Control. No Cutting	control	0.497932	0.287865	NA	NA	0.392898
178	CTTACTTATGCCCTAGTCT	None	None				NA	NA	Control. No Cutting	control	0.0345211	0.0566894	NA	NA	0.0456053
179	CTTATAGCATCGTTTGGAT	None	None				NA	NA	Control. No Cutting	control	-0.156256	-0.11489	NA	NA	-0.135573
180	CTTCCTTTACTTGAGCCGG	None	None				NA	NA	Control. No Cutting	control	-0.127887	-0.0420895	NA	NA	-0.0849881
181	CTTGTCAGATGCAGCGTGA	None	None				NA	NA	Control. No Cutting	control	-0.00324641	0.044851	NA	NA	0.0208023
182	CTTTAAGCGATATGTCACA	None	None				NA	NA	Control. No Cutting	control	0.556252	-0.214128	NA	NA	0.171062
183	GAAAATGTGGGTGGTCGAC	None	None				NA	NA	Control. No Cutting	control	-0.176378	-0.057348	NA	NA	-0.116863
184	GAAACAAGGCCTAGCTGAC	None	None				NA	NA	Control. No Cutting	control	0.230474	0.604758	NA	NA	0.417616
185	GAAAGCAATGTATCCGGGT	None	None				NA	NA	Control. No Cutting	control	0.239271	0.338972	NA	NA	0.289121
186	GAACGCGACCGCGTGGGGA	None	None				NA	NA	Control. No Cutting	control	-1.0312	-0.923088	NA	NA	-0.977142
187	GAACTCAGGACCCCGCACG	None	None				NA	NA	Control. No Cutting	control	0.015749	0.360776	NA	NA	0.188263
188	GAATCGCCTATTCATACTG	None	None				NA	NA	Control. No Cutting	control	0.0443882	0.242562	NA	NA	0.143475
189	GAATTTAGTCGAAGTTACA	None	None				NA	NA	Control. No Cutting	control	-0.00210655	0.0369556	NA	NA	0.0174245
190	GACAAATCCCGTCCAATGT	None	None				NA	NA	Control. No Cutting	control	-0.285137	0.395019	NA	NA	0.054941
191	GACCGTCATCTACCGTAAT	None	None				NA	NA	Control. No Cutting	control	-0.161384	0.181765	NA	NA	0.0101904
192	GACCTAAACATAGAGAGTC	None	None				NA	NA	Control. No Cutting	control	-0.152309	-0.0685897	NA	NA	-0.110449
193	GACGCATTGCGATTAGTAA	None	None				NA	NA	Control. No Cutting	control	-0.359277	0.39449	NA	NA	0.0176063
194	GACGGCCGAAAGAGTAGCC	None	None				NA	NA	Control. No Cutting	control	0.395408	-0.0396287	NA	NA	0.17789
195	GACGGGTGCGAGCCGCATC	None	None				NA	NA	Control. No Cutting	control	-0.0326703	0.287097	NA	NA	0.127213
196	GACGGTGTCTGTATGCAGC	None	None				NA	NA	Control. No Cutting	control	-0.53568	-0.093688	NA	NA	-0.314684
197	GACGGTTCGACCTTGCCCG	None	None				NA	NA	Control. No Cutting	control	0.24235	0.188106	NA	NA	0.215228
198	GAGAGCTTGGGGATAAACT	None	None				NA	NA	Control. No Cutting	control	-0.596345	0.238898	NA	NA	-0.178723
199	GAGCGAAAAGGTAACGAGC	None	None				NA	NA	Control. No Cutting	control	-0.147643	-0.0691458	NA	NA	-0.108394
200	GAGCTGCTCAACCTTATGA	None	None				NA	NA	Control. No Cutting	control	0.298079	0.349995	NA	NA	0.324037
201	GAGCTGGGCTTAAGCTTGT	None	None				NA	NA	Control. No Cutting	control	0.238329	0.149566	NA	NA	0.193947
202	GAGGCCCCTTAGATTCACA	None	None				NA	NA	Control. No Cutting	control	-0.815118	-0.443541	NA	NA	-0.62933
203	GAGGCTTCGATAACGAAGG	None	None				NA	NA	Control. No Cutting	control	0.113065	0.0384949	NA	NA	0.0757797
204	GAGGGATAGAAGCTAACGC	None	None				NA	NA	Control. No Cutting	control	0.0385647	0.154685	NA	NA	0.0966248
205	GAGTAAGAGGTCTGTCGCC	None	None				NA	NA	Control. No Cutting	control	-0.953956	-0.763676	NA	NA	-0.858816
206	GAGTCAACAAAGTGTTGAT	None	None				NA	NA	Control. No Cutting	control	0.0235478	-0.369835	NA	NA	-0.173144
207	GAGTCCACCAGCACTGCTT	None	None				NA	NA	Control. No Cutting	control	0.386722	0.214611	NA	NA	0.300667
208	GAGTGTACAACCGCTAGCA	None	None				NA	NA	Control. No Cutting	control	0.016554	0.149566	NA	NA	0.0830601
209	GATAGCCGATAGTTCATCG	None	None				NA	NA	Control. No Cutting	control	0.0799769	0.3586	NA	NA	0.219288
210	GATCAAGCTAAAGATGAGG	None	None				NA	NA	Control. No Cutting	control	0.266412	0.259477	NA	NA	0.262944
211	GATCCTGAACCTACTTAAA	None	None				NA	NA	Control. No Cutting	control	0.207398	0.126396	NA	NA	0.166897
212	GATGAGTCCAGTGCCGGAT	None	None				NA	NA	Control. No Cutting	control	0.333557	0.441453	NA	NA	0.387505
213	GATTAAAGCGCCTGCTATT	None	None				NA	NA	Control. No Cutting	control	-0.0958216	-0.0897267	NA	NA	-0.0927741
214	GATTAGTCTTGATCTAGTA	None	None				NA	NA	Control. No Cutting	control	0.0298399	0.144586	NA	NA	0.0872128
215	GATTTACCGCAGCCGACTA	None	None				NA	NA	Control. No Cutting	control	-0.204672	0.318959	NA	NA	0.0571436
216	GCAATGCGGAGGCTATCCT	None	None				NA	NA	Control. No Cutting	control	0.529677	0.381822	NA	NA	0.455749
217	GCACGTCATAGCCCTATGA	None	None				NA	NA	Control. No Cutting	control	-0.0608933	0.238469	NA	NA	0.0887877
218	GCAGAGTTTAGCACGACTA	None	None				NA	NA	Control. No Cutting	control	0.554471	0.588431	NA	NA	0.571451
219	GCATAGGGTAACCTCAGTG	None	None				NA	NA	Control. No Cutting	control	-0.833245	0.320476	NA	NA	-0.256384
220	GCCAACGTAGCGAGTAATT	None	None				NA	NA	Control. No Cutting	control	0.0793278	0.23376	NA	NA	0.156544
221	GCCACTGACCTAACACGGA	None	None				NA	NA	Control. No Cutting	control	-1.65605	-1.80611	NA	NA	-1.73108
222	GCCCGGATGCAGTCGACAT	None	None				NA	NA	Control. No Cutting	control	0.512747	0.263956	NA	NA	0.388351
223	GCCCTTAAGTACGAACCTT	None	None				NA	NA	Control. No Cutting	control	0.209725	0.375769	NA	NA	0.292747
224	GCCGCTCGTTCAATACTTA	None	None				NA	NA	Control. No Cutting	control	-0.578049	-1.19468	NA	NA	-0.886363
225	GCCGGCTGGTATGCTTAGA	None	None				NA	NA	Control. No Cutting	control	0.184271	0.0877091	NA	NA	0.13599
226	GCCGGGCTACTATACACGG	None	None				NA	NA	Control. No Cutting	control	-0.0297779	0.0467666	NA	NA	0.00849435
227	GCCGGTTCAATGGCGTACC	None	None				NA	NA	Control. No Cutting	control	0.0992926	0.426812	NA	NA	0.263052
228	GCGATATGGTCCCTATTCG	None	None				NA	NA	Control. No Cutting	control	-0.325767	-0.569254	NA	NA	-0.44751
229	GCGCGGGGCCTGCCTGAGT	None	None				NA	NA	Control. No Cutting	control	0.215599	0.435748	NA	NA	0.325673
230	GCGGATACAGACCTCTCAC	None	None				NA	NA	Control. No Cutting	control	-0.0710891	-0.171905	NA	NA	-0.121497
231	GCGTTACGGCCCGTTCATA	None	None				NA	NA	Control. No Cutting	control	0.310474	-0.243379	NA	NA	0.0335475
232	GCTACAGTGCGCCGTCTCA	None	None				NA	NA	Control. No Cutting	control	-0.0935104	-0.54822	NA	NA	-0.320865
233	GCTAGCGGAGAGAAGATCT	None	None				NA	NA	Control. No Cutting	control	-0.0844418	-0.0649832	NA	NA	-0.0747125
234	GCTAGTGGATCGAATACCA	None	None				NA	NA	Control. No Cutting	control	0.337852	0.313905	NA	NA	0.325878
235	GCTATGTCGTTGTGCAAGG	None	None				NA	NA	Control. No Cutting	control	0.11936	-0.555415	NA	NA	-0.218027
236	GCTCTAGTATCGAGGCCCA	None	None				NA	NA	Control. No Cutting	control	0.382915	0.418655	NA	NA	0.400785
237	GCTCTATATTAGGAGATGC	None	None				NA	NA	Control. No Cutting	control	-0.145684	-0.327649	NA	NA	-0.236666
238	GCTGCGAAGCCTAGCCCGG	None	None				NA	NA	Control. No Cutting	control	0.281818	0.366607	NA	NA	0.324213
239	GCTGTCCGGCGTACGTCAT	None	None				NA	NA	Control. No Cutting	control	0.359912	0.440229	NA	NA	0.40007
240	GCTTGATGACCGAATTGGC	None	None				NA	NA	Control. No Cutting	control	0.0474463	-0.0325515	NA	NA	0.00744741
241	GGAACGAACCTATTCCATC	None	None				NA	NA	Control. No Cutting	control	-0.183819	-0.88608	NA	NA	-0.534949
242	GGAGCCAGCGCGTATCTCT	None	None				NA	NA	Control. No Cutting	control	-0.000822196	0.356078	NA	NA	0.177628
243	GGAGTCGTCATGAAAGACA	None	None				NA	NA	Control. No Cutting	control	-0.603584	0.309366	NA	NA	-0.147109
244	GGAGTCTCGTGAGATATTG	None	None				NA	NA	Control. No Cutting	control	0.531881	-0.394214	NA	NA	0.0688339
245	GGATCGACAGCAGGTGTGA	None	None				NA	NA	Control. No Cutting	control	0.124112	0.262397	NA	NA	0.193255
246	GGCATGGTAGTTCGATGCC	None	None				NA	NA	Control. No Cutting	control	-0.00831706	0.131673	NA	NA	0.0616781
247	GGCCCGTATCGTACCCGAA	None	None				NA	NA	Control. No Cutting	control	0.500786	0.526989	NA	NA	0.513888
248	GGCCTAACGAGTAGAAATT	None	None				NA	NA	Control. No Cutting	control	0.100677	-0.850311	NA	NA	-0.374817
249	GGCGGGTCCGGCCGACCAT	None	None				NA	NA	Control. No Cutting	control	-1.65605	-1.80611	NA	NA	-1.73108
250	GGCGTAAAGACTACAAATG	None	None				NA	NA	Control. No Cutting	control	-0.119358	-0.085335	NA	NA	-0.102347
251	GGCGTGCAAGGAGAAAACC	None	None				NA	NA	Control. No Cutting	control	-0.104918	0.138969	NA	NA	0.0170255
252	GGCGTGGGGTCTGATAGCC	None	None				NA	NA	Control. No Cutting	control	0.156972	0.0325466	NA	NA	0.0947594
253	GGCTACCGTTATGGTGGTG	None	None				NA	NA	Control. No Cutting	control	-0.00441802	-0.185842	NA	NA	-0.09513
254	GGCTCGTATAGTGACACCT	None	None				NA	NA	Control. No Cutting	control	0.140309	0.119705	NA	NA	0.130007
255	GGCTGTCTGCTACTGCGAC	None	None				NA	NA	Control. No Cutting	control	0.13889	0.372507	NA	NA	0.255698
256	GGCTTGGCGTAACTTACCT	None	None				NA	NA	Control. No Cutting	control	-0.0496577	0.132616	NA	NA	0.0414792
257	GGGATTGACGTACTTGATC	None	None				NA	NA	Control. No Cutting	control	-0.133155	-0.0248444	NA	NA	-0.0789995
258	GGGATTGCAGCCATTTCGC	None	None				NA	NA	Control. No Cutting	control	0.00703772	0.00830982	NA	NA	0.00767377
259	GGGGCTAAGTTTGCTCCCG	None	None				NA	NA	Control. No Cutting	control	-0.250372	-0.235034	NA	NA	-0.242703
260	GGGTGCACTGGCTCCGTTT	None	None				NA	NA	Control. No Cutting	control	0.47885	0.518357	NA	NA	0.498603
261	GGGTTCACGAAGAACATAG	None	None				NA	NA	Control. No Cutting	control	-0.667926	-0.129518	NA	NA	-0.398722
262	GGTAAACTACCCAGATGGG	None	None				NA	NA	Control. No Cutting	control	0.250356	0.17565	NA	NA	0.213003
263	GGTAATCGAACCAAAATCA	None	None				NA	NA	Control. No Cutting	control	-0.000167273	0.0530261	NA	NA	0.0264294
264	GGTCGTGGGCGGCGTCATT	None	None				NA	NA	Control. No Cutting	control	-0.548818	-0.411252	NA	NA	-0.480035
265	GGTCTGAGTAATCACACCT	None	None				NA	NA	Control. No Cutting	control	0.0437882	0.000872144	NA	NA	0.0223302
266	GGTTCAACAGCGCGATCCA	None	None				NA	NA	Control. No Cutting	control	0.0459181	0.240994	NA	NA	0.143456
267	GTAAGACAGCCTCACCCCG	None	None				NA	NA	Control. No Cutting	control	-0.449601	0.28972	NA	NA	-0.0799402
268	GTAAGCCGGAGCGTCCACC	None	None				NA	NA	Control. No Cutting	control	0.411568	0.500695	NA	NA	0.456132
269	GTAATAACCCAGTATGAAC	None	None				NA	NA	Control. No Cutting	control	-0.10837	-0.192003	NA	NA	-0.150186
270	GTAGGGTGTCGTCGACTAT	None	None				NA	NA	Control. No Cutting	control	-0.124605	-0.235363	NA	NA	-0.179984
271	GTAGTACGTGCTGAAATAC	None	None				NA	NA	Control. No Cutting	control	-0.169538	-0.0300907	NA	NA	-0.0998141
272	GTATACTACATATCAAGAC	None	None				NA	NA	Control. No Cutting	control	-0.658585	-0.34622	NA	NA	-0.502402
273	GTATCTGCTGGAATTCAAC	None	None				NA	NA	Control. No Cutting	control	0.0113731	-0.806111	NA	NA	-0.397369
274	GTCACCGTCTGGTCACTCG	None	None				NA	NA	Control. No Cutting	control	0.115377	0.648026	NA	NA	0.381702
275	GTCCGATGTCGTAAATTAG	None	None				NA	NA	Control. No Cutting	control	0.191528	0.279582	NA	NA	0.235555
276	GTCGAGTGTGACACTCCTT	None	None				NA	NA	Control. No Cutting	control	0.180824	0.0158588	NA	NA	0.0983412
277	GTCGCCAAGAGACGTTCCG	None	None				NA	NA	Control. No Cutting	control	-0.297681	-0.362011	NA	NA	-0.329846
278	GTCGGTAGCCAAGAAGGAA	None	None				NA	NA	Control. No Cutting	control	-1.46532	-0.719548	NA	NA	-1.09243
279	GTCGTAATTTAAACTATCT	None	None				NA	NA	Control. No Cutting	control	0.00691345	0.271891	NA	NA	0.139402
280	GTCGTCCTAGTTTCCACGG	None	None				NA	NA	Control. No Cutting	control	-0.0376778	0.525922	NA	NA	0.244122
281	GTCTAGGAGTTCACGGTAT	None	None				NA	NA	Control. No Cutting	control	0.252718	0.469971	NA	NA	0.361345
282	GTGACCTCCCGCCCGCGGT	None	None				NA	NA	Control. No Cutting	control	-0.47572	-0.402357	NA	NA	-0.439038
283	GTGACTGATTCACAGAACG	None	None				NA	NA	Control. No Cutting	control	-0.0851839	-0.0946165	NA	NA	-0.0899002
284	GTGCCAATAATAACTATCG	None	None				NA	NA	Control. No Cutting	control	0.132125	0.169436	NA	NA	0.15078
285	GTGCGGTCTTATAGAGCAA	None	None				NA	NA	Control. No Cutting	control	-0.222806	-0.141118	NA	NA	-0.181962
286	GTGGATGAATCCGAGAGTG	None	None				NA	NA	Control. No Cutting	control	-0.122698	-0.251892	NA	NA	-0.187295
287	GTGGGAACGGTCTTAGAAC	None	None				NA	NA	Control. No Cutting	control	0.505629	0.407003	NA	NA	0.456316
288	GTTAAGCGACTTCGGCCAG	None	None				NA	NA	Control. No Cutting	control	-0.00560269	0.0800739	NA	NA	0.0372356
289	GTTCGCGTTCCTGAACTCA	None	None				NA	NA	Control. No Cutting	control	-0.206552	0.111627	NA	NA	-0.0474629
290	GTTGAAAGTCTATAGTGGT	None	None				NA	NA	Control. No Cutting	control	-0.139178	-0.0534994	NA	NA	-0.0963387
291	GTTGTATAAAGTATGCTAC	None	None				NA	NA	Control. No Cutting	control	-0.646566	-0.117137	NA	NA	-0.381852
292	TAAACGGCACTGACTAATG	None	None				NA	NA	Control. No Cutting	control	0.165074	-0.16941	NA	NA	-0.00216771
293	TAAAGTCGATTGAGGGGTT	None	None				NA	NA	Control. No Cutting	control	-0.29279	-0.289879	NA	NA	-0.291334
294	TAACATGCCAGCATAACTC	None	None				NA	NA	Control. No Cutting	control	0.069822	0.194931	NA	NA	0.132376
295	TAAGATATCGAATTGGATA	None	None				NA	NA	Control. No Cutting	control	-0.264284	-0.140719	NA	NA	-0.202501
296	TAAGCGCCCAAACTCTACC	None	None				NA	NA	Control. No Cutting	control	0.169793	0.503971	NA	NA	0.336882
297	TACCAACACAGTAGATCCT	None	None				NA	NA	Control. No Cutting	control	0.155973	0.504862	NA	NA	0.330418
298	TACCATACGAATGAATTAG	None	None				NA	NA	Control. No Cutting	control	-0.399487	-0.0710836	NA	NA	-0.235285
299	TACGAATGCGTTTCCTTAG	None	None				NA	NA	Control. No Cutting	control	-0.474353	-0.13845	NA	NA	-0.306402
300	TACGAGGACTCGCACTCTG	None	None				NA	NA	Control. No Cutting	control	-0.135874	0.337661	NA	NA	0.100894
301	TACTCGCCGACTATTGTGG	None	None				NA	NA	Control. No Cutting	control	-0.375687	-0.576886	NA	NA	-0.476287
302	TACTCTTAGCCGTCTCAAC	None	None				NA	NA	Control. No Cutting	control	-0.163207	-0.152571	NA	NA	-0.157889
303	TAGATACGCTAGTACTGAC	None	None				NA	NA	Control. No Cutting	control	-0.81388	-0.705081	NA	NA	-0.759481
304	TAGATCGTCCCACGGCGCG	None	None				NA	NA	Control. No Cutting	control	-0.264236	-0.463274	NA	NA	-0.363755
305	TAGCTCAACGTGATGATGT	None	None				NA	NA	Control. No Cutting	control	-0.757376	0.0314817	NA	NA	-0.362947
306	TAGGATCACAGCCGATAAA	None	None				NA	NA	Control. No Cutting	control	0.214166	0.461218	NA	NA	0.337692
307	TAGGCCACGGGTCCAATTC	None	None				NA	NA	Control. No Cutting	control	-0.271711	-0.241541	NA	NA	-0.256626
308	TAGGGGGAGCCTCTGCAAC	None	None				NA	NA	Control. No Cutting	control	0.10793	0.332192	NA	NA	0.220061
309	TATAATACTACAAGACGTG	None	None				NA	NA	Control. No Cutting	control	-0.651739	-1.06569	NA	NA	-0.858716
310	TATATGACCCTGATTTCCG	None	None				NA	NA	Control. No Cutting	control	-0.539463	0.173507	NA	NA	-0.182978
311	TATCAACTGTACATGGCTC	None	None				NA	NA	Control. No Cutting	control	-0.405118	-0.0352454	NA	NA	-0.220182
312	TATCCGAAATTCGAGGCTA	None	None				NA	NA	Control. No Cutting	control	0.126201	0.0837057	NA	NA	0.104953
313	TATCGGTTCTACCCTAGTA	None	None				NA	NA	Control. No Cutting	control	0.0382359	0.197338	NA	NA	0.117787
314	TATGACGGGCTACACAAAA	None	None				NA	NA	Control. No Cutting	control	-0.0784217	0.23312	NA	NA	0.0773494
315	TATGATTCCACTGGTAATG	None	None				NA	NA	Control. No Cutting	control	0.00617607	-0.337794	NA	NA	-0.165809
316	TCAACGCGATAGCTATTGA	None	None				NA	NA	Control. No Cutting	control	0.00819985	0.367131	NA	NA	0.187665
317	TCAAGGGGACACATACGAG	None	None				NA	NA	Control. No Cutting	control	-0.688718	-1.15796	NA	NA	-0.923336
318	TCACACGACTTCGCCGTTG	None	None				NA	NA	Control. No Cutting	control	-0.230347	-0.0761218	NA	NA	-0.153234
319	TCACCACAACTGAACCAGG	None	None				NA	NA	Control. No Cutting	control	0.367653	0.432639	NA	NA	0.400146
320	TCACTTAGTCCCTAAAATG	None	None				NA	NA	Control. No Cutting	control	0.415411	0.258631	NA	NA	0.337021
321	TCAGTAGATTCTCGCCAAC	None	None				NA	NA	Control. No Cutting	control	-0.0767136	0.166975	NA	NA	0.0451305
322	TCAGTTATATGCGTTAAAC	None	None				NA	NA	Control. No Cutting	control	-0.244486	-0.916588	NA	NA	-0.580537
323	TCATAACAGCTGTTAAATA	None	None				NA	NA	Control. No Cutting	control	0.257412	-0.099099	NA	NA	0.0791563
324	TCCGACCCCTATGATGCGG	None	None				NA	NA	Control. No Cutting	control	0.65464	0.471617	NA	NA	0.563128
325	TCCGAGGCGGAAGTTCACT	None	None				NA	NA	Control. No Cutting	control	0.335911	0.314904	NA	NA	0.325408
326	TCCGCACCAAAAAATGTCT	None	None				NA	NA	Control. No Cutting	control	0.0661674	0.481171	NA	NA	0.273669
327	TCCGCCGGCGGGCGATACA	None	None				NA	NA	Control. No Cutting	control	-0.665574	-1.42468	NA	NA	-1.04513
328	TCCGTCTCGCCAGTTGCAC	None	None				NA	NA	Control. No Cutting	control	0.0782233	0.43725	NA	NA	0.257737
329	TCCTAGTTCCCCCTAACTT	None	None				NA	NA	Control. No Cutting	control	0.103241	0.112205	NA	NA	0.107723
330	TCGACCTTGTACAGTACTG	None	None				NA	NA	Control. No Cutting	control	-0.554453	-0.223214	NA	NA	-0.388834
331	TCGACTCATTCAGTTACGG	None	None				NA	NA	Control. No Cutting	control	0.702786	0.58415	NA	NA	0.643468
332	TCGATCCTACTTAAGACGA	None	None				NA	NA	Control. No Cutting	control	0.0725018	0.135403	NA	NA	0.103952
333	TCGCATCAAGCAGGAACGG	None	None				NA	NA	Control. No Cutting	control	0.120901	0.0257305	NA	NA	0.0733158
334	TCGCCCACACAGTTAACCA	None	None				NA	NA	Control. No Cutting	control	0.304239	0.462624	NA	NA	0.383431
335	TCGGAGTGGTAACGTTTAG	None	None				NA	NA	Control. No Cutting	control	0.211515	0.197328	NA	NA	0.204421
336	TCTACAGCAGCTCTTACCA	None	None				NA	NA	Control. No Cutting	control	-0.127951	0.0626441	NA	NA	-0.0326537
337	TCTACCTGAGTACATTCCT	None	None				NA	NA	Control. No Cutting	control	0.194805	0.35664	NA	NA	0.275722
338	TCTAGTACACTGTTGCCAG	None	None				NA	NA	Control. No Cutting	control	0.530221	0.246851	NA	NA	0.388536
339	TCTATCACGTCGCACAAGC	None	None				NA	NA	Control. No Cutting	control	-0.34459	0.0903122	NA	NA	-0.127139
340	TCTCACGCCACGCGTCAAG	None	None				NA	NA	Control. No Cutting	control	0.0923378	-0.0363219	NA	NA	0.0280079
341	TCTCAGAGACGTAATAGTC	None	None				NA	NA	Control. No Cutting	control	-0.325153	-0.0542264	NA	NA	-0.18969
342	TCTGAATCCATGAGTTCGC	None	None				NA	NA	Control. No Cutting	control	-0.613952	-0.610114	NA	NA	-0.612033
343	TCTGCGCCGCGTCGCGTCG	None	None				NA	NA	Control. No Cutting	control	-0.297331	-0.125048	NA	NA	-0.21119
344	TCTGGAACGTAAACGGCTG	None	None				NA	NA	Control. No Cutting	control	0.472682	0.64455	NA	NA	0.558616
345	TCTGGACTCGTACTACTAT	None	None				NA	NA	Control. No Cutting	control	-0.441242	0.0945893	NA	NA	-0.173327
346	TCTTCGTGACGAAAGTGCT	None	None				NA	NA	Control. No Cutting	control	-1.65605	-1.80611	NA	NA	-1.73108
347	TCTTGCGGGTTTCCGAACT	None	None				NA	NA	Control. No Cutting	control	-0.118014	-0.0884165	NA	NA	-0.103215
348	TCTTGGTCGGCGCGTTCCA	None	None				NA	NA	Control. No Cutting	control	0.0443882	-0.473128	NA	NA	-0.21437
349	TGAAAACTCCGCGGGGATT	None	None				NA	NA	Control. No Cutting	control	0.163288	-0.176223	NA	NA	-0.00646729
350	TGAAACTATATCAGCCTAA	None	None				NA	NA	Control. No Cutting	control	-0.179795	0.17043	NA	NA	-0.00468284
351	TGAACACACACTGACCATT	None	None				NA	NA	Control. No Cutting	control	-0.44879	0.37458	NA	NA	-0.0371052
352	TGACCAATCAGTCGGCATA	None	None				NA	NA	Control. No Cutting	control	-0.481801	-0.597712	NA	NA	-0.539756
353	TGACGAAGTGATGAGTAAC	None	None				NA	NA	Control. No Cutting	control	0.0206325	0.140763	NA	NA	0.0806979
354	TGACGATAATCTGCATAGT	None	None				NA	NA	Control. No Cutting	control	-0.0698373	-0.0918659	NA	NA	-0.0808516
355	TGACGCGGACTAGTGCTCT	None	None				NA	NA	Control. No Cutting	control	-0.0590162	0.282064	NA	NA	0.111524
356	TGACGTACGAATAGGCGTG	None	None				NA	NA	Control. No Cutting	control	-0.164966	-0.291883	NA	NA	-0.228425
357	TGAGATCAAGCTATGATGA	None	None				NA	NA	Control. No Cutting	control	0.00749296	-0.0614573	NA	NA	-0.0269821
358	TGAGCGGCATCAGCAAATG	None	None				NA	NA	Control. No Cutting	control	0.373696	0.0351909	NA	NA	0.204443
359	TGAGTCTTGCTTCTCAAGA	None	None				NA	NA	Control. No Cutting	control	-0.248429	-0.28156	NA	NA	-0.264994
360	TGCACACATTAGTTCAAGC	None	None				NA	NA	Control. No Cutting	control	-0.418693	0.0911526	NA	NA	-0.16377
361	TGCACCCTACTCGACGGTC	None	None				NA	NA	Control. No Cutting	control	-0.284987	0.619889	NA	NA	0.167451
362	TGCACCTCGTGCGTGTCAA	None	None				NA	NA	Control. No Cutting	control	0.0213448	-0.204139	NA	NA	-0.0913971
363	TGCATTGAAGTCCGAGACG	None	None				NA	NA	Control. No Cutting	control	-0.247771	0.324327	NA	NA	0.0382777
364	TGCCCTCTAAATAGTAGTC	None	None				NA	NA	Control. No Cutting	control	0.235029	0.0498614	NA	NA	0.142445
365	TGCCTTGCCGCAATGAGCT	None	None				NA	NA	Control. No Cutting	control	0.487742	0.623062	NA	NA	0.555402
366	TGCGATCCGGAGTAGTTCT	None	None				NA	NA	Control. No Cutting	control	0.161249	0.0826447	NA	NA	0.121947
367	TGCGGCCCACACAGTAAAC	None	None				NA	NA	Control. No Cutting	control	0.199257	0.414846	NA	NA	0.307051
368	TGCTAGTGTCTATTCTGAA	None	None				NA	NA	Control. No Cutting	control	0.291575	0.0637322	NA	NA	0.177654
369	TGCTGAAAGTGCCGCCCAT	None	None				NA	NA	Control. No Cutting	control	-0.181566	0.276447	NA	NA	0.0474408
370	TGCTTGACGGCGACTTTCG	None	None				NA	NA	Control. No Cutting	control	0.111374	-0.0577048	NA	NA	0.0268345
371	TGGACAATTGCTGTGTATA	None	None				NA	NA	Control. No Cutting	control	0.184537	0.133822	NA	NA	0.159179
372	TGGCAGTTCGTCCCCCATA	None	None				NA	NA	Control. No Cutting	control	0.129824	-0.318318	NA	NA	-0.094247
373	TGGCGAAGCGGTAGGATTA	None	None				NA	NA	Control. No Cutting	control	0.144977	-0.0559491	NA	NA	0.0445137
374	TGGCTAGTAGTTCACTGCC	None	None				NA	NA	Control. No Cutting	control	-0.126258	-0.158015	NA	NA	-0.142136
375	TGGCTTCGATTCGCATGTT	None	None				NA	NA	Control. No Cutting	control	-0.110847	-0.281204	NA	NA	-0.196025
376	TGGTATAAGCGCTAAACGG	None	None				NA	NA	Control. No Cutting	control	0.207132	-0.385931	NA	NA	-0.0893994
377	TGGTCTGCTTAATTCGCGA	None	None				NA	NA	Control. No Cutting	control	-0.599149	-1.52796	NA	NA	-1.06355
378	TGTAAGAACGTTCTAATAC	None	None				NA	NA	Control. No Cutting	control	-0.206625	-0.605578	NA	NA	-0.406102
379	TGTCGCCAAGTGGCGCTAG	None	None				NA	NA	Control. No Cutting	control	-0.136373	-0.0270674	NA	NA	-0.0817203
380	TGTCGGTGGTAAATTCTGA	None	None				NA	NA	Control. No Cutting	control	0.206445	0.371397	NA	NA	0.288921
381	TGTGGAATAGTATGGCTAC	None	None				NA	NA	Control. No Cutting	control	-0.094548	0.0698679	NA	NA	-0.01234
382	TGTTCCCGTGTATGAGACA	None	None				NA	NA	Control. No Cutting	control	-0.124795	-0.0299511	NA	NA	-0.0773731
383	TTAATAGTGAGGCCCCTGT	None	None				NA	NA	Control. No Cutting	control	0.0652669	0.327372	NA	NA	0.196319
384	TTACTGCAGTCCATAAGGC	None	None				NA	NA	Control. No Cutting	control	0.0208203	0.0333299	NA	NA	0.0270751
385	TTAGACGCTTTAGATGTCT	None	None				NA	NA	Control. No Cutting	control	-0.259609	0.0199416	NA	NA	-0.119834
386	TTAGATGCTGCTCCGTCGA	None	None				NA	NA	Control. No Cutting	control	-0.433659	-0.506551	NA	NA	-0.470105
387	TTAGCTAGCATCTATGCCG	None	None				NA	NA	Control. No Cutting	control	0.0976481	0.416281	NA	NA	0.256965
388	TTAGCTCGCGCCGTCGACC	None	None				NA	NA	Control. No Cutting	control	-0.858495	-0.96774	NA	NA	-0.913118
389	TTATGATCCGCTAGCGTGA	None	None				NA	NA	Control. No Cutting	control	-0.397649	-0.177428	NA	NA	-0.287538
390	TTCCACCAGCCTTACACGT	None	None				NA	NA	Control. No Cutting	control	0.119765	0.389439	NA	NA	0.254602
391	TTCGATGTCACAACTAATG	None	None				NA	NA	Control. No Cutting	control	0.00187611	0.129161	NA	NA	0.0655186
392	TTCGGAAATTATGTCGTGC	None	None				NA	NA	Control. No Cutting	control	-0.793901	-0.10381	NA	NA	-0.448856
393	TTCGTCGGTCTGGTTGAAG	None	None				NA	NA	Control. No Cutting	control	-0.313481	-0.131054	NA	NA	-0.222267
394	TTGACGGGGTCGGTATGCG	None	None				NA	NA	Control. No Cutting	control	-0.504887	-1.17709	NA	NA	-0.840991
395	TTGCGTGCGAAGCATCTGA	None	None				NA	NA	Control. No Cutting	control	-0.0623718	-0.271998	NA	NA	-0.167185
396	TTGCTAAATAAAGGTCATG	None	None				NA	NA	Control. No Cutting	control	0.0616411	-0.437098	NA	NA	-0.187729
397	TTGGAACCCTTCCGTAATG	None	None				NA	NA	Control. No Cutting	control	0.0341393	0.302541	NA	NA	0.16834
398	TTGGATCAACCAAGCGGCG	None	None				NA	NA	Control. No Cutting	control	0.350329	0.193889	NA	NA	0.272109
399	TTGTCGGTTTGGTGCTGAA	None	None				NA	NA	Control. No Cutting	control	-0.101868	-0.335992	NA	NA	-0.21893
400	TTTCGGGTGACCGCAATGG	None	None				NA	NA	Control. No Cutting	control	-0.300649	-0.154959	NA	NA	-0.227804
401	AAAAAGACCCGGCGAGGCC	CDC16	hg	136286	CDC16	114234896	271	-1	CRISPRi. TSS Check. Diff	CEG	0.374854	0.313728	114234896	114235167	0.344291
402	AAAAGACCCGGCGAGGCCT	CDC16	hg	136286	CDC16	114234896	270	-1	CRISPRi. TSS Check. Diff	CEG	0.0766646	0.0450252	114234896	114235166	0.0608449
403	AAACGAATCCCATCTGGCG	CDC16	hg	136286	CDC16	114234896	-64	-1	CRISPRi. TSS Check. Diff	CEG	-0.518197	-0.171025	114234896	114234832	-0.344611
404	AACCAGAAGCCCACGTGCC	CDC16	hg	136286	CDC16	114234896	-111	1	CRISPRi. TSS Check. Diff	CEG	0.394667	0.390676	114234896	114234785	0.392671
405	AACGAATCCCATCTGGCGC	CDC16	hg	136286	CDC16	114234896	-65	-1	CRISPRi. TSS Check. Diff	CEG	-1.41746	-1.34113	114234896	114234831	-1.3793
406	AAGAGCCTGGGCAGTGCAC	CDC16	hg	136286	CDC16	114234896	4	1	CRISPRi. TSS Check. Diff	CEG	-0.888936	-0.805365	114234896	114234900	-0.847151
407	ACACCCGCACCCCCCACCC	CDC16	hg	136286	CDC16	114234896	17	-1	CRISPRi. TSS Check. Diff	CEG	0.126641	0.340533	114234896	114234913	0.233587
408	ACAGCAAACGAATCCCATC	CDC16	hg	136286	CDC16	114234896	-59	-1	CRISPRi. TSS Check. Diff	CEG	-0.954133	-1.073	114234896	114234837	-1.01357
409	ACCCCAGCCCCACGCCGCG	CDC16	hg	136286	CDC16	114234896	293	-1	CRISPRi. TSS Check. Diff	CEG	-0.328425	-0.503638	114234896	114235189	-0.416032
410	ACGGGCACGGGCACGGGGC	CDC16	hg	136286	CDC16	114234896	116	1	CRISPRi. TSS Check. Diff	CEG	-0.572577	-0.669555	114234896	114235012	-0.621066
411	AGAGCCTGGGCAGTGCACG	CDC16	hg	136286	CDC16	114234896	5	1	CRISPRi. TSS Check. Diff	CEG	-0.876603	-0.74126	114234896	114234901	-0.808931
412	AGATGGGATTCGTTTGCTG	CDC16	hg	136286	CDC16	114234896	-47	1	CRISPRi. TSS Check. Diff	CEG	-0.435605	0.157712	114234896	114234849	-0.138947
413	AGCCGCTCTAGGTTCATGG	CDC16	hg	136286	CDC16	114234896	189	-1	CRISPRi. TSS Check. Diff	CEG	-1.31967	-0.998306	114234896	114235085	-1.15899
414	AGCGGCGGAGTGTGGCGTG	CDC16	hg	136286	CDC16	114234896	166	1	CRISPRi. TSS Check. Diff	CEG	-1.12807	-1.03125	114234896	114235062	-1.07966
415	AGGCACGGGCACGGGCACG	CDC16	hg	136286	CDC16	114234896	112	1	CRISPRi. TSS Check. Diff	CEG	-0.873924	-1.03809	114234896	114235008	-0.956008
416	AGGCCGCGCTCTCGCCCCA	CDC16	hg	136286	CDC16	114234896	-134	1	CRISPRi. TSS Check. Diff	CEG	-0.231288	-0.777542	114234896	114234762	-0.504415
417	AGGCGCCGCAGCGATTCCA	CDC16	hg	136286	CDC16	114234896	-156	1	CRISPRi. TSS Check. Diff	CEG	-0.973488	-1.12916	114234896	114234740	-1.05133
418	AGGCTCTTCCGCTCCAGGC	CDC16	hg	136286	CDC16	114234896	-20	-1	CRISPRi. TSS Check. Diff	CEG	0.107987	0.291039	114234896	114234876	0.199513
419	AGGTGGGCGGCCCCGACTC	CDC16	hg	136286	CDC16	114234896	250	1	CRISPRi. TSS Check. Diff	CEG	-0.0938091	-0.259217	114234896	114235146	-0.176513
420	AGTACCTCGACCAGGTGGG	CDC16	hg	136286	CDC16	114234896	238	1	CRISPRi. TSS Check. Diff	CEG	-2.17688	-1.99252	114234896	114235134	-2.0847
421	AGTCCTGGGGCGGCGGCGG	CDC16	hg	136286	CDC16	114234896	86	1	CRISPRi. TSS Check. Diff	CEG	-1.63615	-1.61848	114234896	114234982	-1.62732
422	AGTGCACGGGGCCTGGGTG	CDC16	hg	136286	CDC16	114234896	16	1	CRISPRi. TSS Check. Diff	CEG	-0.350404	-0.743224	114234896	114234912	-0.546814
423	ATTGGCGAGAGAGTCAGGA	CDC16	hg	136286	CDC16	114234896	-194	-1	CRISPRi. TSS Check. Diff	CEG	-0.986856	-0.811863	114234896	114234702	-0.89936
424	CACCTGGTCGAGGTACTGC	CDC16	hg	136286	CDC16	114234896	223	-1	CRISPRi. TSS Check. Diff	CEG	-1.39055	-0.748008	114234896	114235119	-1.06928
425	CACGCCACACTCCGCCGCT	CDC16	hg	136286	CDC16	114234896	153	-1	CRISPRi. TSS Check. Diff	CEG	-1.6316	-2.84359	114234896	114235049	-2.23759
426	CACGGGCACGGGCACGGGG	CDC16	hg	136286	CDC16	114234896	115	1	CRISPRi. TSS Check. Diff	CEG	-0.707596	-0.847199	114234896	114235011	-0.777397
427	CACGTGCCAGGAGAGGCAT	CDC16	hg	136286	CDC16	114234896	-100	1	CRISPRi. TSS Check. Diff	CEG	-0.9948	-0.872709	114234896	114234796	-0.933755
428	CAGCCGCCGCCGCCGCCCC	CDC16	hg	136286	CDC16	114234896	79	-1	CRISPRi. TSS Check. Diff	CEG	-3.20774	-3.30248	114234896	114234975	-3.25511
429	CAGGCACGGGCACGGGCAC	CDC16	hg	136286	CDC16	114234896	111	1	CRISPRi. TSS Check. Diff	CEG	-0.418839	-0.651825	114234896	114235007	-0.535332
430	CAGGCCCCGTGCACTGCCC	CDC16	hg	136286	CDC16	114234896	-1	-1	CRISPRi. TSS Check. Diff	CEG	0.612521	0.696258	114234896	114234895	0.65439
431	CAGGTGGGCGGCCCCGACT	CDC16	hg	136286	CDC16	114234896	249	1	CRISPRi. TSS Check. Diff	CEG	-0.937128	-0.576292	114234896	114235145	-0.75671
432	CAGTGCACGGGGCCTGGGT	CDC16	hg	136286	CDC16	114234896	15	1	CRISPRi. TSS Check. Diff	CEG	-1.04204	-1.03138	114234896	114234911	-1.03671
433	CATGAACCTAGAGCGGCTG	CDC16	hg	136286	CDC16	114234896	203	1	CRISPRi. TSS Check. Diff	CEG	-1.25225	-1.26037	114234896	114235099	-1.25631
434	CATTGGCGAGAGAGTCAGG	CDC16	hg	136286	CDC16	114234896	-193	-1	CRISPRi. TSS Check. Diff	CEG	-1.06469	-0.890272	114234896	114234703	-0.977482
435	CCCATCTGGCGCGGGAAAA	CDC16	hg	136286	CDC16	114234896	-72	-1	CRISPRi. TSS Check. Diff	CEG	-1.52621	-1.34022	114234896	114234824	-1.43322
436	CCCCAGGACTCGAAGGCCG	CDC16	hg	136286	CDC16	114234896	64	-1	CRISPRi. TSS Check. Diff	CEG	-0.528134	0.477084	114234896	114234960	-0.0255249
437	CCGCCGCCCCAGGACTCGA	CDC16	hg	136286	CDC16	114234896	70	-1	CRISPRi. TSS Check. Diff	CEG	-1.1627	-1.36742	114234896	114234966	-1.26506
438	CCGCGGACTCGAAGGCCGC	CDC16	hg	136286	CDC16	114234896	48	-1	CRISPRi. TSS Check. Diff	CEG	-0.769404	-0.179992	114234896	114234944	-0.474698
439	CCGCGGCCTTCGAGTCCTG	CDC16	hg	136286	CDC16	114234896	74	1	CRISPRi. TSS Check. Diff	CEG	-0.759831	-0.717309	114234896	114234970	-0.73857
440	CCTGCGGCCTTCGAGTCCG	CDC16	hg	136286	CDC16	114234896	58	1	CRISPRi. TSS Check. Diff	CEG	-0.740627	-0.625336	114234896	114234954	-0.682981
441	CCTTCGAGTCCTGGGGCGG	CDC16	hg	136286	CDC16	114234896	80	1	CRISPRi. TSS Check. Diff	CEG	-0.808931	-0.888852	114234896	114234976	-0.848891
442	CGAGAGAGTCAGGAGGGCT	CDC16	hg	136286	CDC16	114234896	-199	-1	CRISPRi. TSS Check. Diff	CEG	-0.599468	-0.367819	114234896	114234697	-0.483643
443	CGAGTCGGGGCCGCCCACC	CDC16	hg	136286	CDC16	114234896	238	-1	CRISPRi. TSS Check. Diff	CEG	-0.436485	-0.494099	114234896	114235134	-0.465292
444	CGATGCCTCTCCTGGCACG	CDC16	hg	136286	CDC16	114234896	-111	-1	CRISPRi. TSS Check. Diff	CEG	-1.11637	-1.18093	114234896	114234785	-1.14865
445	CGCAGCCGCTCTAGGTTCA	CDC16	hg	136286	CDC16	114234896	192	-1	CRISPRi. TSS Check. Diff	CEG	-1.48137	-2.07201	114234896	114235088	-1.77669
446	CGCCGCAGCGATTCCAGGG	CDC16	hg	136286	CDC16	114234896	-153	1	CRISPRi. TSS Check. Diff	CEG	-0.764453	-1.00832	114234896	114234743	-0.886384
447	CGCCGCCATGAACCTAGAG	CDC16	hg	136286	CDC16	114234896	197	1	CRISPRi. TSS Check. Diff	CEG	-0.844739	-1.82005	114234896	114235093	-1.33239
448	CGCCGCGCGGAAAAAGACC	CDC16	hg	136286	CDC16	114234896	281	-1	CRISPRi. TSS Check. Diff	CEG	-1.58854	-1.71408	114234896	114235177	-1.65131
449	CGCGCCTAGCGGCGGAGTG	CDC16	hg	136286	CDC16	114234896	159	1	CRISPRi. TSS Check. Diff	CEG	-0.976649	-1.25164	114234896	114235055	-1.11414
450	CGCGGAAAAAGACCCGGCG	CDC16	hg	136286	CDC16	114234896	276	-1	CRISPRi. TSS Check. Diff	CEG	-0.711365	-0.530995	114234896	114235172	-0.62118
451	CGGAGTGTGGCGTGAGGCC	CDC16	hg	136286	CDC16	114234896	171	1	CRISPRi. TSS Check. Diff	CEG	-0.438086	-0.512466	114234896	114235067	-0.475276
452	CGGCAGTACCTCGACCAGG	CDC16	hg	136286	CDC16	114234896	234	1	CRISPRi. TSS Check. Diff	CEG	-3.18657	-3.149	114234896	114235130	-3.16778
453	CGGCCCCGACTCGGGGTGC	CDC16	hg	136286	CDC16	114234896	257	1	CRISPRi. TSS Check. Diff	CEG	0.0753168	0.0646711	114234896	114235153	0.0699939
454	CGGCCTTCGAGTCCTGGGG	CDC16	hg	136286	CDC16	114234896	77	1	CRISPRi. TSS Check. Diff	CEG	-0.973601	-0.670203	114234896	114234973	-0.821902
455	CGGCGGCGGCTGCAGGCAC	CDC16	hg	136286	CDC16	114234896	99	1	CRISPRi. TSS Check. Diff	CEG	-1.06852	-1.06299	114234896	114234995	-1.06575
456	CGGCTGCAGGCACGGGCAC	CDC16	hg	136286	CDC16	114234896	105	1	CRISPRi. TSS Check. Diff	CEG	-0.135849	-0.241076	114234896	114235001	-0.188463
457	CGGGCACGGGCACGGGGCG	CDC16	hg	136286	CDC16	114234896	117	1	CRISPRi. TSS Check. Diff	CEG	-0.606583	-0.414888	114234896	114235013	-0.510735
458	CGTGGGCTTCTGGTTGCCT	CDC16	hg	136286	CDC16	114234896	-128	-1	CRISPRi. TSS Check. Diff	CEG	-0.0980743	-0.156584	114234896	114234768	-0.127329
459	CGTTTGCTGTGGACTTCCG	CDC16	hg	136286	CDC16	114234896	-37	1	CRISPRi. TSS Check. Diff	CEG	-0.538925	-0.418142	114234896	114234859	-0.478534
460	CTCCAGGCAGGCCCCGCCC	CDC16	hg	136286	CDC16	114234896	-31	-1	CRISPRi. TSS Check. Diff	CEG	-0.250326	-0.0170573	114234896	114234865	-0.133692
461	CTCCTGGCACGTGGGCTTC	CDC16	hg	136286	CDC16	114234896	-119	-1	CRISPRi. TSS Check. Diff	CEG	-0.155661	-0.440061	114234896	114234777	-0.297861
462	CTCTAGGTTCATGGCGGCG	CDC16	hg	136286	CDC16	114234896	184	-1	CRISPRi. TSS Check. Diff	CEG	-2.0136	-1.80611	114234896	114235080	-1.90986
463	CTCTCTCGCCAATGCCCAG	CDC16	hg	136286	CDC16	114234896	-175	1	CRISPRi. TSS Check. Diff	CEG	-1.03962	-1.18967	114234896	114234721	-1.11465
464	CTCTTGGTGGGGAAGGACT	CDC16	hg	136287	CDC16	114234946	289	1	CRISPRi. TSS Check. Diff	CEG	-1.46648	-1.44422	114234946	114235235	-1.45535
465	CTGCGGCGCCTCTGGGCAT	CDC16	hg	136286	CDC16	114234896	-177	-1	CRISPRi. TSS Check. Diff	CEG	-1.51922	-1.18003	114234896	114234719	-1.34962
466	CTGGGCAGTGCACGGGGCC	CDC16	hg	136286	CDC16	114234896	10	1	CRISPRi. TSS Check. Diff	CEG	0.156179	-0.0253734	114234896	114234906	0.0654028
467	CTGTTGTCGGGGCTCTTGG	CDC16	hg	136287	CDC16	114234946	277	1	CRISPRi. TSS Check. Diff	CEG	-2.27152	-2.19128	114234946	114235223	-2.2314
468	GAAAACGGACCCGAGTTGT	CDC16	hg	136286	CDC16	114234896	-86	-1	CRISPRi. TSS Check. Diff	CEG	-1.57603	-1.29814	114234896	114234810	-1.43708
469	GAAGAGCCTGGGCAGTGCA	CDC16	hg	136286	CDC16	114234896	3	1	CRISPRi. TSS Check. Diff	CEG	-2.3755	-2.62865	114234896	114234899	-2.50208
470	GAAGCCCACGTGCCAGGAG	CDC16	hg	136286	CDC16	114234896	-106	1	CRISPRi. TSS Check. Diff	CEG	-0.972771	-0.611755	114234896	114234790	-0.792263
471	GAAGGACTGGGCCGGCCCT	CDC16	hg	136287	CDC16	114234946	300	1	CRISPRi. TSS Check. Diff	CEG	0.352948	0.532334	114234946	114235246	0.442641
472	GAATCGCTGCGGCGCCTCT	CDC16	hg	136286	CDC16	114234896	-171	-1	CRISPRi. TSS Check. Diff	CEG	-1.00549	-1.39858	114234896	114234725	-1.20203
473	GACTCGGGGTGCGGGGCCC	CDC16	hg	136286	CDC16	114234896	264	1	CRISPRi. TSS Check. Diff	CEG	-0.496251	-0.57152	114234896	114235160	-0.533885
474	GAGAGAGTCAGGAGGGCTC	CDC16	hg	136286	CDC16	114234896	-200	-1	CRISPRi. TSS Check. Diff	CEG	-0.923099	-1.07316	114234896	114234696	-0.998129
475	GAGGCGCCGCAGCGATTCC	CDC16	hg	136286	CDC16	114234896	-157	1	CRISPRi. TSS Check. Diff	CEG	-0.943081	-0.558184	114234896	114234739	-0.750633
476	GATGCCTCTCCTGGCACGT	CDC16	hg	136286	CDC16	114234896	-112	-1	CRISPRi. TSS Check. Diff	CEG	-0.580917	-0.467345	114234896	114234784	-0.524131
477	GCACGGGGCGGGGTGCTTA	CDC16	hg	136286	CDC16	114234896	126	1	CRISPRi. TSS Check. Diff	CEG	-1.45123	-1.06853	114234896	114235022	-1.25988
478	GCAGGAGGCGCGCGCCTAG	CDC16	hg	136286	CDC16	114234896	149	1	CRISPRi. TSS Check. Diff	CEG	-1.77215	-1.91618	114234896	114235045	-1.84416
479	GCAGGCACGGGCACGGGCA	CDC16	hg	136286	CDC16	114234896	110	1	CRISPRi. TSS Check. Diff	CEG	-0.554047	-0.298694	114234896	114235006	-0.426371
480	GCAGTGCACGGGGCCTGGG	CDC16	hg	136286	CDC16	114234896	14	1	CRISPRi. TSS Check. Diff	CEG	-0.849265	-0.926233	114234896	114234910	-0.887749
481	GCATCGGAACCAACAACTC	CDC16	hg	136286	CDC16	114234896	-85	1	CRISPRi. TSS Check. Diff	CEG	-1.34094	-1.36278	114234896	114234811	-1.35186
482	GCCCAGGCTCTTCCGCTCC	CDC16	hg	136286	CDC16	114234896	-16	-1	CRISPRi. TSS Check. Diff	CEG	-0.759412	-0.374333	114234896	114234880	-0.566872
483	GCCTGGAGCGGAAGAGCCT	CDC16	hg	136286	CDC16	114234896	-7	1	CRISPRi. TSS Check. Diff	CEG	0.630591	0.752797	114234896	114234889	0.691694
484	GCGCTTCCGCAGCCGCTCT	CDC16	hg	136286	CDC16	114234896	199	-1	CRISPRi. TSS Check. Diff	CEG	-1.17713	-1.80611	114234896	114235095	-1.49162
485	GCGGAGTGTGGCGTGAGGC	CDC16	hg	136286	CDC16	114234896	170	1	CRISPRi. TSS Check. Diff	CEG	-1.19662	-0.869255	114234896	114235066	-1.03294
486	GCGGCCCCGACTCGGGGTG	CDC16	hg	136286	CDC16	114234896	256	1	CRISPRi. TSS Check. Diff	CEG	-0.30857	-0.0906723	114234896	114235152	-0.199621
487	GCGGCGGCGGCTGCAGGCA	CDC16	hg	136286	CDC16	114234896	98	1	CRISPRi. TSS Check. Diff	CEG	-1.01174	-0.665513	114234896	114234994	-0.838627
488	GCGGCTGCAGGCACGGGCA	CDC16	hg	136286	CDC16	114234896	104	1	CRISPRi. TSS Check. Diff	CEG	-1.24904	-1.2666	114234896	114235000	-1.25782
489	GCGGCTGCGGAAGCGCGTC	CDC16	hg	136286	CDC16	114234896	215	1	CRISPRi. TSS Check. Diff	CEG	-1.91265	-1.73858	114234896	114235111	-1.82561
490	GCGGGGCCCAGGCCTCGCC	CDC16	hg	136286	CDC16	114234896	274	1	CRISPRi. TSS Check. Diff	CEG	-1.43135	-1.50049	114234896	114235170	-1.46592
491	GCTCTTGGTGGGGAAGGAC	CDC16	hg	136287	CDC16	114234946	288	1	CRISPRi. TSS Check. Diff	CEG	-1.4911	-1.06833	114234946	114235234	-1.27972
492	GCTGGGGTGACTGTTGTCG	CDC16	hg	136287	CDC16	114234946	267	1	CRISPRi. TSS Check. Diff	CEG	-1.44069	-1.14394	114234946	114235213	-1.29232
493	GCTGTGGACTTCCGGGGCG	CDC16	hg	136286	CDC16	114234896	-32	1	CRISPRi. TSS Check. Diff	CEG	-0.0882854	0.0913953	114234896	114234864	0.00155491
494	GGAAGGACTGGGCCGGCCC	CDC16	hg	136287	CDC16	114234946	299	1	CRISPRi. TSS Check. Diff	CEG	0.305233	0.380257	114234946	114235245	0.342745
495	GGAATCGCTGCGGCGCCTC	CDC16	hg	136286	CDC16	114234896	-170	-1	CRISPRi. TSS Check. Diff	CEG	-1.02461	-0.97805	114234896	114234726	-1.00133
496	GGAGGCGCGCGCCTAGCGG	CDC16	hg	136286	CDC16	114234896	152	1	CRISPRi. TSS Check. Diff	CEG	-1.08634	-1.02169	114234896	114235048	-1.05402
497	GGCACGGGGCGGGGTGCTT	CDC16	hg	136286	CDC16	114234896	125	1	CRISPRi. TSS Check. Diff	CEG	-1.27545	-1.26537	114234896	114235021	-1.27041
498	GGCAGTACCTCGACCAGGT	CDC16	hg	136286	CDC16	114234896	235	1	CRISPRi. TSS Check. Diff	CEG	-2.08544	-1.38751	114234896	114235131	-1.73648
499	GGCATCGGAACCAACAACT	CDC16	hg	136286	CDC16	114234896	-86	1	CRISPRi. TSS Check. Diff	CEG	-0.338469	-0.811545	114234896	114234810	-0.575007
500	GGCCCCGACTCGGGGTGCG	CDC16	hg	136286	CDC16	114234896	258	1	CRISPRi. TSS Check. Diff	CEG	-0.127027	0.112992	114234896	114235154	-0.00701767
501	GGCCCCGCACCCCGAGTCG	CDC16	hg	136286	CDC16	114234896	250	-1	CRISPRi. TSS Check. Diff	CEG	-0.890051	-0.761237	114234896	114235146	-0.825644
502	GGCCTCCCTGGAATCGCTG	CDC16	hg	136286	CDC16	114234896	-161	-1	CRISPRi. TSS Check. Diff	CEG	-1.12775	-0.706193	114234896	114234735	-0.916971
503	GGCGAGAGCGCGGCCTCCC	CDC16	hg	136286	CDC16	114234896	-150	-1	CRISPRi. TSS Check. Diff	CEG	-1.05219	-1.00172	114234896	114234746	-1.02696
504	GGCGGGGTGCTTAGGGTGC	CDC16	hg	136286	CDC16	114234896	132	1	CRISPRi. TSS Check. Diff	CEG	-0.629252	-0.484183	114234896	114235028	-0.556717
505	GGCTGGGGTGACTGTTGTC	CDC16	hg	136287	CDC16	114234946	266	1	CRISPRi. TSS Check. Diff	CEG	-0.931725	-0.968557	114234946	114235212	-0.950141
506	GGGCATTGGCGAGAGAGTC	CDC16	hg	136286	CDC16	114234896	-190	-1	CRISPRi. TSS Check. Diff	CEG	-0.933708	-1.18523	114234896	114234706	-1.05947
507	GGGCCCCGCACCCCGAGTC	CDC16	hg	136286	CDC16	114234896	251	-1	CRISPRi. TSS Check. Diff	CEG	-0.984181	-1.29863	114234896	114235147	-1.1414
508	GGGCCTGGGTGGGGGGTGC	CDC16	hg	136286	CDC16	114234896	24	1	CRISPRi. TSS Check. Diff	CEG	-1.11328	-1.07433	114234896	114234920	-1.09381
509	GGGCGGCGGCGGCGGCTGC	CDC16	hg	136286	CDC16	114234896	93	1	CRISPRi. TSS Check. Diff	CEG	-3.34561	-3.63318	114234896	114234989	-3.4894
510	GGGCGGGGCCTGCCTGGAG	CDC16	hg	136286	CDC16	114234896	-18	1	CRISPRi. TSS Check. Diff	CEG	-0.866819	-0.830438	114234896	114234878	-0.848628
511	GGGCTGGGGTGACTGTTGT	CDC16	hg	136287	CDC16	114234946	265	1	CRISPRi. TSS Check. Diff	CEG	-1.76415	-1.44012	114234946	114235211	-1.60214
512	GGGGCCGCCCACCTGGTCG	CDC16	hg	136286	CDC16	114234896	232	-1	CRISPRi. TSS Check. Diff	CEG	-0.422311	-0.813379	114234896	114235128	-0.617845
513	GGGGCCTGGGTGGGGGGTG	CDC16	hg	136286	CDC16	114234896	23	1	CRISPRi. TSS Check. Diff	CEG	-0.22185	0.380861	114234896	114234919	0.0795054
514	GGGGGGTGCGGGTGTGGGT	CDC16	hg	136286	CDC16	114234896	34	1	CRISPRi. TSS Check. Diff	CEG	-0.89706	-1.38317	114234896	114234930	-1.14011
515	GGGGGTGCGGGTGTGGGTG	CDC16	hg	136286	CDC16	114234896	35	1	CRISPRi. TSS Check. Diff	CEG	-0.0850024	-0.0614973	114234896	114234931	-0.0732498
516	GGGGTGCTTAGGGTGCAGG	CDC16	hg	136286	CDC16	114234896	135	1	CRISPRi. TSS Check. Diff	CEG	-1.31268	-0.818879	114234896	114235031	-1.06578
517	GGGTGGGGGGTGCGGGTGT	CDC16	hg	136286	CDC16	114234896	30	1	CRISPRi. TSS Check. Diff	CEG	0.0624221	0.168141	114234896	114234926	0.115281
518	GGGTGTGGGTGGGGACCTG	CDC16	hg	136286	CDC16	114234896	43	1	CRISPRi. TSS Check. Diff	CEG	-1.30837	-1.01942	114234896	114234939	-1.16389
519	GGTGGGCGGCCCCGACTCG	CDC16	hg	136286	CDC16	114234896	251	1	CRISPRi. TSS Check. Diff	CEG	0.290455	0.211668	114234896	114235147	0.251061
520	GTCCGCGGCCTTCGAGTCC	CDC16	hg	136286	CDC16	114234896	72	1	CRISPRi. TSS Check. Diff	CEG	-0.377961	-1.14008	114234896	114234968	-0.759022
521	GTCCGGCAGTACCTCGACC	CDC16	hg	136286	CDC16	114234896	231	1	CRISPRi. TSS Check. Diff	CEG	-0.664	-0.660464	114234896	114235127	-0.662232
522	GTGCACGGGGCCTGGGTGG	CDC16	hg	136286	CDC16	114234896	17	1	CRISPRi. TSS Check. Diff	CEG	-0.696064	-0.333061	114234896	114234913	-0.514563
523	GTGGGCTTCTGGTTGCCTT	CDC16	hg	136286	CDC16	114234896	-129	-1	CRISPRi. TSS Check. Diff	CEG	-0.416258	-0.670635	114234896	114234767	-0.543446
524	GTTCATGGCGGCGCGGGCC	CDC16	hg	136286	CDC16	114234896	178	-1	CRISPRi. TSS Check. Diff	CEG	-0.874692	-0.388259	114234896	114235074	-0.631475
525	GTTGTCGGGGCTCTTGGTG	CDC16	hg	136287	CDC16	114234946	279	1	CRISPRi. TSS Check. Diff	CEG	-1.2909	-1.56759	114234946	114235225	-1.42924
526	TCCGCGCGGCGTGGGGCTG	CDC16	hg	136287	CDC16	114234946	252	1	CRISPRi. TSS Check. Diff	CEG	-0.152389	-0.263938	114234946	114235198	-0.208164
527	TCCGCGGCCTTCGAGTCCT	CDC16	hg	136286	CDC16	114234896	73	1	CRISPRi. TSS Check. Diff	CEG	-0.829255	-0.47775	114234896	114234969	-0.653502
528	TCGAAGGCCGCGGACTCGA	CDC16	hg	136286	CDC16	114234896	55	-1	CRISPRi. TSS Check. Diff	CEG	-0.498457	-0.456133	114234896	114234951	-0.477295
529	TCGAGTCCTGGGGCGGCGG	CDC16	hg	136286	CDC16	114234896	83	1	CRISPRi. TSS Check. Diff	CEG	-0.592463	-0.435844	114234896	114234979	-0.514154
530	TCGGGGCTCTTGGTGGGGA	CDC16	hg	136287	CDC16	114234946	283	1	CRISPRi. TSS Check. Diff	CEG	-1.02017	-1.38246	114234946	114235229	-1.20131
531	TCGTTTGCTGTGGACTTCC	CDC16	hg	136286	CDC16	114234896	-38	1	CRISPRi. TSS Check. Diff	CEG	-0.171056	0.0578934	114234896	114234858	-0.0565813
532	TCTAGGTTCATGGCGGCGC	CDC16	hg	136286	CDC16	114234896	183	-1	CRISPRi. TSS Check. Diff	CEG	-0.753349	-1.35239	114234896	114235079	-1.05287
533	TGACTGTTGTCGGGGCTCT	CDC16	hg	136287	CDC16	114234946	274	1	CRISPRi. TSS Check. Diff	CEG	-1.28369	-1.43596	114234946	114235220	-1.35983
534	TGCACGGGGCCTGGGTGGG	CDC16	hg	136286	CDC16	114234896	18	1	CRISPRi. TSS Check. Diff	CEG	-0.506664	-0.0588516	114234896	114234914	-0.282758
535	TGCCTGGAGCGGAAGAGCC	CDC16	hg	136286	CDC16	114234896	-8	1	CRISPRi. TSS Check. Diff	CEG	0.727458	0.369827	114234896	114234888	0.548643
536	TGCGGGGCCCAGGCCTCGC	CDC16	hg	136286	CDC16	114234896	273	1	CRISPRi. TSS Check. Diff	CEG	0.0611404	0.323819	114234896	114235169	0.19248
537	TGCTGTGGACTTCCGGGGC	CDC16	hg	136286	CDC16	114234896	-33	1	CRISPRi. TSS Check. Diff	CEG	-0.0979006	0.0570719	114234896	114234863	-0.0204143
538	TGGGCAGTGCACGGGGCCT	CDC16	hg	136286	CDC16	114234896	11	1	CRISPRi. TSS Check. Diff	CEG	-1.65605	-1.76172	114234896	114234907	-1.70888
539	TGGGCCCCGCACCCCGAGT	CDC16	hg	136286	CDC16	114234896	252	-1	CRISPRi. TSS Check. Diff	CEG	-0.981508	-0.680189	114234896	114235148	-0.830849
540	TGGGCTTCTGGTTGCCTTG	CDC16	hg	136286	CDC16	114234896	-130	-1	CRISPRi. TSS Check. Diff	CEG	-1.94145	-2.09151	114234896	114234766	-2.01648
541	TGGGGGGTGCGGGTGTGGG	CDC16	hg	136286	CDC16	114234896	33	1	CRISPRi. TSS Check. Diff	CEG	-0.21528	-0.664151	114234896	114234929	-0.439716
542	TGGGTGGGGGGTGCGGGTG	CDC16	hg	136286	CDC16	114234896	29	1	CRISPRi. TSS Check. Diff	CEG	-0.315627	-0.203528	114234896	114234925	-0.259578
543	TGGTGGGGAAGGACTGGGC	CDC16	hg	136287	CDC16	114234946	293	1	CRISPRi. TSS Check. Diff	CEG	0.0428429	0.0171356	114234946	114235239	0.0299892
544	TGTTGTCGGGGCTCTTGGT	CDC16	hg	136287	CDC16	114234946	278	1	CRISPRi. TSS Check. Diff	CEG	-1.18959	-1.22633	114234946	114235224	-1.20796
545	TTCCGCGCGGCGTGGGGCT	CDC16	hg	136287	CDC16	114234946	251	1	CRISPRi. TSS Check. Diff	CEG	-0.716173	-0.594273	114234946	114235197	-0.655223
546	TTCCGGGGCGGGGCCTGCC	CDC16	hg	136286	CDC16	114234896	-23	1	CRISPRi. TSS Check. Diff	CEG	-0.0593359	0.345006	114234896	114234873	0.142835
547	TTCGTTTGCTGTGGACTTC	CDC16	hg	136286	CDC16	114234896	-39	1	CRISPRi. TSS Check. Diff	CEG	-0.550558	-0.317135	114234896	114234857	-0.433847
548	TTGCCTTGGGGCGAGAGCG	CDC16	hg	136286	CDC16	114234896	-141	-1	CRISPRi. TSS Check. Diff	CEG	-0.585983	-0.896382	114234896	114234755	-0.741182
549	TTGCTGTGGACTTCCGGGG	CDC16	hg	136286	CDC16	114234896	-34	1	CRISPRi. TSS Check. Diff	CEG	-0.839397	-0.863645	114234896	114234862	-0.851521
550	TTGGTTCCGATGCCTCTCC	CDC16	hg	136286	CDC16	114234896	-104	-1	CRISPRi. TSS Check. Diff	CEG	-0.274002	-0.221149	114234896	114234792	-0.247576
551	TTTCCGCGCGGCGTGGGGC	CDC16	hg	136286	CDC16	114234896	300	1	CRISPRi. TSS Check. Diff	CEG	-0.258947	-0.168924	114234896	114235196	-0.213935
552	AAACCCGCAAAGGTGGAGG	CDK7	hg	56847.1	CDK7	69234942	154	-1	CRISPRi. TSS Check. Diff	CEG	-0.951507	-0.786944	69234942	69235096	-0.869226
553	AACACCCACTTCCGTCCAC	CDK7	hg	56847.1	CDK7	69234942	-63	-1	CRISPRi. TSS Check. Diff	CEG	-0.99131	-0.539262	69234942	69234879	-0.765286
554	AAGCTGCGCTAGGCCCAGG	CDK7	hg	56847.1	CDK7	69234942	-132	-1	CRISPRi. TSS Check. Diff	CEG	-1.20158	-1.10797	69234942	69234810	-1.15478
555	AAGCTGGACTTCCTTGGGG	CDK7	hg	56847.1	CDK7	69234942	88	1	CRISPRi. TSS Check. Diff	CEG	-1.32801	-1.16939	69234942	69235030	-1.2487
556	AATGGGCAGCAAGTGCGTC	CDK7	hg	56847.1	CDK7	69234942	231	-1	CRISPRi. TSS Check. Diff	CEG	-1.60767	-1.69625	69234942	69235173	-1.65196
557	ACACCCACTTCCGTCCACC	CDK7	hg	56847.1	CDK7	69234942	-64	-1	CRISPRi. TSS Check. Diff	CEG	-0.849142	-1.0555	69234942	69234878	-0.952321
558	ACAGGCGTCACGTGACGGG	CDK7	hg	56847.1	CDK7	69234942	-154	1	CRISPRi. TSS Check. Diff	CEG	-0.273066	-0.163489	69234942	69234788	-0.218278
559	ACAGGTGAGGCTCTCTGGA	CDK7	hg	56847.1	CDK7	69234942	111	1	CRISPRi. TSS Check. Diff	CEG	-0.519346	-0.700346	69234942	69235053	-0.609846
560	ACCCCCAGGATGTAAAGAA	CDK7	hg	56847.1	CDK7	69234942	248	-1	CRISPRi. TSS Check. Diff	CEG	-1.27735	-1.16374	69234942	69235190	-1.22055
561	ACCGACAGGCGTCACGTGA	CDK7	hg	56847.1	CDK7	69234942	-158	1	CRISPRi. TSS Check. Diff	CEG	-0.627871	-0.432176	69234942	69234784	-0.530023
562	ACGGGAAAACCCGCAAAGG	CDK7	hg	56847.1	CDK7	69234942	160	-1	CRISPRi. TSS Check. Diff	CEG	-1.0217	-0.629979	69234942	69235102	-0.82584
563	AGCAAGGAGAGGCCCCTCA	CDK7	hg	56847.1	CDK7	69234942	274	-1	CRISPRi. TSS Check. Diff	CEG	-0.70604	-1.05669	69234942	69235216	-0.881367
564	AGCAGCCAAGCCAGACCTC	CDK7	hg	56847.1	CDK7	69234942	187	-1	CRISPRi. TSS Check. Diff	CEG	-0.813438	-0.642469	69234942	69235129	-0.727953
565	AGCCCGACTCCAGCCGAAA	CDK7	hg	56847.1	CDK7	69234942	5	-1	CRISPRi. TSS Check. Diff	CEG	-0.652376	-0.524489	69234942	69234947	-0.588432
566	AGCGACGGAGCCCGGTGGA	CDK7	hg	56847.1	CDK7	69234942	-64	1	CRISPRi. TSS Check. Diff	CEG	-0.516217	-0.766737	69234942	69234878	-0.641477
567	AGCTGGACTTCCTTGGGGA	CDK7	hg	56847.1	CDK7	69234942	89	1	CRISPRi. TSS Check. Diff	CEG	-1.57067	-1.35414	69234942	69235031	-1.46241
568	AGGAAGCTGCGCTAGGCCC	CDK7	hg	56847.1	CDK7	69234942	-129	-1	CRISPRi. TSS Check. Diff	CEG	-1.34022	-0.91667	69234942	69234813	-1.12844
569	AGGCGTCACGTGACGGGTG	CDK7	hg	56847.1	CDK7	69234942	-152	1	CRISPRi. TSS Check. Diff	CEG	-1.00397	-0.645888	69234942	69234790	-0.824931
570	AGGGACAGGTGAGGCTCTC	CDK7	hg	56847.1	CDK7	69234942	107	1	CRISPRi. TSS Check. Diff	CEG	-0.887277	-1.17889	69234942	69235049	-1.03308
571	ATACTAAAGCGACGGAGCC	CDK7	hg	56847.1	CDK7	69234942	-71	1	CRISPRi. TSS Check. Diff	CEG	-0.521255	-0.541838	69234942	69234871	-0.531546
572	ATGAGAAGCTGGACTTCCT	CDK7	hg	56847.1	CDK7	69234942	83	1	CRISPRi. TSS Check. Diff	CEG	0.0606364	0.0841622	69234942	69235025	0.0723993
573	ATTGAAGATGCCCCACTTC	CDK7	hg	56847.1	CDK7	69234942	-181	1	CRISPRi. TSS Check. Diff	CEG	-1.67485	-1.39501	69234942	69234761	-1.53493
574	CAAAGGTGGAGGCGGCGCG	CDK7	hg	56847.1	CDK7	69234942	147	-1	CRISPRi. TSS Check. Diff	CEG	-0.757567	-1.53493	69234942	69235089	-1.14625
575	CAGCAAGGAGAGGCCCCTC	CDK7	hg	56847.1	CDK7	69234942	275	-1	CRISPRi. TSS Check. Diff	CEG	-0.351655	-0.563972	69234942	69235217	-0.457814
576	CAGCTTCCTCCGCCCACCA	CDK7	hg	56847.1	CDK7	69234942	-106	1	CRISPRi. TSS Check. Diff	CEG	-0.498362	-0.258907	69234942	69234836	-0.378634
577	CAGGCGTCACGTGACGGGT	CDK7	hg	56847.1	CDK7	69234942	-153	1	CRISPRi. TSS Check. Diff	CEG	-0.407214	-0.336338	69234942	69234789	-0.371776
578	CCACCACGGAAGTGAGGCG	CDK7	hg	56847.1	CDK7	69234942	-93	1	CRISPRi. TSS Check. Diff	CEG	-1.25438	-0.999517	69234942	69234849	-1.12695
579	CCAGACCTCTGGCCTCCAC	CDK7	hg	56847.1	CDK7	69234942	177	-1	CRISPRi. TSS Check. Diff	CEG	-0.775278	-0.716676	69234942	69235119	-0.745977
580	CCCACCACGGAAGTGAGGC	CDK7	hg	56847.1	CDK7	69234942	-94	1	CRISPRi. TSS Check. Diff	CEG	-0.960058	0.131233	69234942	69234848	-0.414412
581	CCCCACTTCAGGCACCGAC	CDK7	hg	56847.1	CDK7	69234942	-171	1	CRISPRi. TSS Check. Diff	CEG	-1.20129	-1.01242	69234942	69234771	-1.10685
582	CCCCCAGGATGTAAAGAAT	CDK7	hg	56847.1	CDK7	69234942	247	-1	CRISPRi. TSS Check. Diff	CEG	-1.35732	-0.994968	69234942	69235189	-1.17614
583	CCCCGCCTCACTTCCGTGG	CDK7	hg	56847.1	CDK7	69234942	-103	-1	CRISPRi. TSS Check. Diff	CEG	-0.534061	-0.690482	69234942	69234839	-0.612272
584	CCCGCCTCACTTCCGTGGT	CDK7	hg	56847.1	CDK7	69234942	-104	-1	CRISPRi. TSS Check. Diff	CEG	-0.161834	-0.305036	69234942	69234838	-0.233435
585	CCCGTCACGTGACGCCTGT	CDK7	hg	56847.1	CDK7	69234942	-167	-1	CRISPRi. TSS Check. Diff	CEG	-0.0323107	0.122806	69234942	69234775	0.0452474
586	CCCGTGGAGGCCAGAGGTC	CDK7	hg	56847.1	CDK7	69234942	187	1	CRISPRi. TSS Check. Diff	CEG	-0.618577	-0.476029	69234942	69235129	-0.547303
587	CCCTCAGGGATTCACCCCC	CDK7	hg	56847.1	CDK7	69234942	261	-1	CRISPRi. TSS Check. Diff	CEG	-0.688841	-0.607653	69234942	69235203	-0.648247
588	CCGAAAAGGGCGAGCTCCC	CDK7	hg	56847.1	CDK7	69234942	-8	-1	CRISPRi. TSS Check. Diff	CEG	-1.61194	-1.6556	69234942	69234934	-1.63377
589	CCGACAGGCGTCACGTGAC	CDK7	hg	56847.1	CDK7	69234942	-157	1	CRISPRi. TSS Check. Diff	CEG	-0.339491	-0.276406	69234942	69234785	-0.307949
590	CCTCACCTGTCCCTCCCCA	CDK7	hg	56847.1	CDK7	69234942	89	-1	CRISPRi. TSS Check. Diff	CEG	-0.14677	-0.55801	69234942	69235031	-0.35239
591	CCTGGGAGCTCGCCCTTTT	CDK7	hg	56847.1	CDK7	69234942	2	1	CRISPRi. TSS Check. Diff	CEG	0.259556	0.493346	69234942	69234944	0.376451
592	CCTGGGGGTGAATCCCTGA	CDK7	hg	56847.1	CDK7	69234942	271	1	CRISPRi. TSS Check. Diff	CEG	-1.14531	-1.21951	69234942	69235213	-1.18241
593	CCTGTCGGTGCCTGAAGTG	CDK7	hg	56847.1	CDK7	69234942	-181	-1	CRISPRi. TSS Check. Diff	CEG	-1.47977	-1.28944	69234942	69234761	-1.3846
594	CCTTGGGGAGGGACAGGTG	CDK7	hg	56847.1	CDK7	69234942	99	1	CRISPRi. TSS Check. Diff	CEG	-1.01664	-0.962231	69234942	69235041	-0.989436
595	CGCAAAGGTGGAGGCGGCG	CDK7	hg	56847.1	CDK7	69234942	149	-1	CRISPRi. TSS Check. Diff	CEG	-0.956761	-1.06887	69234942	69235091	-1.01282
596	CGCCTGTCGGTGCCTGAAG	CDK7	hg	56847.1	CDK7	69234942	-179	-1	CRISPRi. TSS Check. Diff	CEG	-0.998498	-1.15009	69234942	69234763	-1.07429
597	CGCGCCGCCTCCACCTTTG	CDK7	hg	56847.1	CDK7	69234942	160	1	CRISPRi. TSS Check. Diff	CEG	-1.03876	-0.839183	69234942	69235102	-0.938971
598	CGGCGCGGGGCTGTCCGCT	CDK7	hg	56847.1	CDK7	69234942	135	-1	CRISPRi. TSS Check. Diff	CEG	-0.929974	-1.64223	69234942	69235077	-1.2861
599	CGGCTGGAGTCGGGCTTTA	CDK7	hg	56847.1	CDK7	69234942	21	1	CRISPRi. TSS Check. Diff	CEG	-0.950536	-0.260569	69234942	69234963	-0.605552
600	CGGGCTTTACGGCGCCGGA	CDK7	hg	56847.1	CDK7	69234942	31	1	CRISPRi. TSS Check. Diff	CEG	-0.989346	-0.966766	69234942	69234973	-0.978056
601	CTAAAGCGACGGAGCCCGG	CDK7	hg	56847.1	CDK7	69234942	-68	1	CRISPRi. TSS Check. Diff	CEG	-0.614141	-0.953572	69234942	69234874	-0.783857
602	CTCTCTGGAAGGACGGGGA	CDK7	hg	56847.1	CDK7	69234942	121	1	CRISPRi. TSS Check. Diff	CEG	-1.57861	-0.936472	69234942	69235063	-1.25754
603	CTGGGGGTGAATCCCTGAG	CDK7	hg	56847.1	CDK7	69234942	272	1	CRISPRi. TSS Check. Diff	CEG	-1.23912	-1.15916	69234942	69235214	-1.19914
604	CTTCACGTCCAGAGCCATC	CDK7	hg	56847.1	CDK7	69234942	35	-1	CRISPRi. TSS Check. Diff	CEG	-0.639178	-0.0109312	69234942	69234977	-0.325054
605	CTTGGCTGCTCGTTCTCGT	CDK7	hg	56847.1	CDK7	69234942	209	1	CRISPRi. TSS Check. Diff	CEG	-1.06073	-1.03276	69234942	69235151	-1.04675
606	CTTTAAATTCGTGTTGTCC	CDK7	hg	56847.1	CDK7	69234942	-15	1	CRISPRi. TSS Check. Diff	CEG	-0.999097	-1.42314	69234942	69234927	-1.21112
607	GAAAACACCCAAGTTAAAA	CDK7	hg	56846.1	CDK7	69234885	-167	1	CRISPRi. TSS Check. Diff	CEG	-1.80361	-1.76658	69234885	69234718	-1.7851
608	GACTTCCTTGGGGAGGGAC	CDK7	hg	56847.1	CDK7	69234942	94	1	CRISPRi. TSS Check. Diff	CEG	-1.38768	-2.09242	69234942	69235036	-1.74005
609	GAGAAGCTGGACTTCCTTG	CDK7	hg	56847.1	CDK7	69234942	85	1	CRISPRi. TSS Check. Diff	CEG	-1.04996	-0.845958	69234942	69235027	-0.947957
610	GAGCCCGGTGGACGGAAGT	CDK7	hg	56847.1	CDK7	69234942	-57	1	CRISPRi. TSS Check. Diff	CEG	-0.888094	-0.681783	69234942	69234885	-0.784939
611	GAGGCTCTCTGGAAGGACG	CDK7	hg	56847.1	CDK7	69234942	117	1	CRISPRi. TSS Check. Diff	CEG	-0.874692	-1.52999	69234942	69235059	-1.20234
612	GAGTCGGGCTTTACGGCGC	CDK7	hg	56847.1	CDK7	69234942	27	1	CRISPRi. TSS Check. Diff	CEG	-1.23019	-1.51759	69234942	69234969	-1.37389
613	GCAAAGCGTTATGAGAAGC	CDK7	hg	56847.1	CDK7	69234942	73	1	CRISPRi. TSS Check. Diff	CEG	-1.36365	-1.71849	69234942	69235015	-1.54107
614	GCAAAGGTGGAGGCGGCGC	CDK7	hg	56847.1	CDK7	69234942	148	-1	CRISPRi. TSS Check. Diff	CEG	-0.956594	-0.81679	69234942	69235090	-0.886692
615	GCCAGACCTCTGGCCTCCA	CDK7	hg	56847.1	CDK7	69234942	178	-1	CRISPRi. TSS Check. Diff	CEG	-0.613099	-0.870963	69234942	69235120	-0.742031
616	GCCCACCACGGAAGTGAGG	CDK7	hg	56847.1	CDK7	69234942	-95	1	CRISPRi. TSS Check. Diff	CEG	-0.367884	-0.622079	69234942	69234847	-0.494982
617	GCCCGACTCCAGCCGAAAA	CDK7	hg	56847.1	CDK7	69234942	4	-1	CRISPRi. TSS Check. Diff	CEG	-1.29087	-1.17486	69234942	69234946	-1.23286
618	GCCTCACTTCCGTGGTGGG	CDK7	hg	56847.1	CDK7	69234942	-107	-1	CRISPRi. TSS Check. Diff	CEG	-1.05906	-0.708026	69234942	69234835	-0.883541
619	GCCTGTCGGTGCCTGAAGT	CDK7	hg	56847.1	CDK7	69234942	-180	-1	CRISPRi. TSS Check. Diff	CEG	-0.604728	-0.53286	69234942	69234762	-0.568794
620	GCGCCGCCTCCACCTTTGC	CDK7	hg	56847.1	CDK7	69234942	161	1	CRISPRi. TSS Check. Diff	CEG	-0.918511	-0.424508	69234942	69235103	-0.67151
621	GCGCGGGGCTGTCCGCTTG	CDK7	hg	56847.1	CDK7	69234942	133	-1	CRISPRi. TSS Check. Diff	CEG	-0.587805	-0.549065	69234942	69235075	-0.568435
622	GCTACTCTTCAGCAAGGAG	CDK7	hg	56847.1	CDK7	69234942	284	-1	CRISPRi. TSS Check. Diff	CEG	-1.4878	-1.31517	69234942	69235226	-1.40148
623	GCTCTCTGGAAGGACGGGG	CDK7	hg	56847.1	CDK7	69234942	120	1	CRISPRi. TSS Check. Diff	CEG	-1.08291	-0.547992	69234942	69235062	-0.815453
624	GCTCTGGACGTGAAGTCTC	CDK7	hg	56847.1	CDK7	69234942	52	1	CRISPRi. TSS Check. Diff	CEG	-1.65605	-1.80611	69234942	69234994	-1.73108
625	GGAAAACCCGCAAAGGTGG	CDK7	hg	56847.1	CDK7	69234942	157	-1	CRISPRi. TSS Check. Diff	CEG	-2.12893	-1.73243	69234942	69235099	-1.93068
626	GGACGGAAGTGGGTGTTGG	CDK7	hg	56847.1	CDK7	69234942	-48	1	CRISPRi. TSS Check. Diff	CEG	-1.45811	-1.31215	69234942	69234894	-1.38513
627	GGACGGGGAGGGCCCCAAG	CDK7	hg	56847.1	CDK7	69234942	131	1	CRISPRi. TSS Check. Diff	CEG	-0.0696147	-0.0528639	69234942	69235073	-0.0612393
628	GGAGCCCGGTGGACGGAAG	CDK7	hg	56847.1	CDK7	69234942	-58	1	CRISPRi. TSS Check. Diff	CEG	-1.566	-1.12957	69234942	69234884	-1.34779
629	GGAGGCCAGAGGTCTGGCT	CDK7	hg	56847.1	CDK7	69234942	192	1	CRISPRi. TSS Check. Diff	CEG	-0.931686	-1.18672	69234942	69235134	-1.0592
630	GGCAGCAAGTGCGTCTGGA	CDK7	hg	56847.1	CDK7	69234942	227	-1	CRISPRi. TSS Check. Diff	CEG	-0.682734	-0.928213	69234942	69235169	-0.805473
631	GGCGCGGGGCTGTCCGCTT	CDK7	hg	56847.1	CDK7	69234942	134	-1	CRISPRi. TSS Check. Diff	CEG	-0.845862	-0.835295	69234942	69235076	-0.840578
632	GGCGGGGATACTAAAGCGA	CDK7	hg	56847.1	CDK7	69234942	-78	1	CRISPRi. TSS Check. Diff	CEG	-1.24832	-1.886	69234942	69234864	-1.56716
633	GGCTCTGGACGTGAAGTCT	CDK7	hg	56847.1	CDK7	69234942	51	1	CRISPRi. TSS Check. Diff	CEG	-2.45751	-2.69245	69234942	69234993	-2.57498
634	GGCTGCTCGTTCTCGTTGG	CDK7	hg	56847.1	CDK7	69234942	212	1	CRISPRi. TSS Check. Diff	CEG	-0.719924	-0.974617	69234942	69235154	-0.84727
635	GGGCGGAGGAAGCTGCGCT	CDK7	hg	56847.1	CDK7	69234942	-123	-1	CRISPRi. TSS Check. Diff	CEG	-2.59716	-2.01025	69234942	69234819	-2.3037
636	GGTGGACGGAAGTGGGTGT	CDK7	hg	56847.1	CDK7	69234942	-51	1	CRISPRi. TSS Check. Diff	CEG	-1.24973	-1.22695	69234942	69234891	-1.23834
637	GTGAGGCTCTCTGGAAGGA	CDK7	hg	56847.1	CDK7	69234942	115	1	CRISPRi. TSS Check. Diff	CEG	-0.864532	-0.543876	69234942	69235057	-0.704204
638	GTGGGGAACGCCAACCGCC	CDK7	hg	56847.1	CDK7	69234942	-136	1	CRISPRi. TSS Check. Diff	CEG	-0.817332	-0.895526	69234942	69234806	-0.856429
639	GTGGGTGTTGGAGGCTTTA	CDK7	hg	56847.1	CDK7	69234942	-40	1	CRISPRi. TSS Check. Diff	CEG	-1.98932	-1.73626	69234942	69234902	-1.86279
640	TAGAACGCTGACCAGTTCC	CDK7	hg	56846.1	CDK7	69234885	-196	1	CRISPRi. TSS Check. Diff	CEG	-1.28617	-1.08311	69234885	69234689	-1.18464
641	TATCCCCGCCTCACTTCCG	CDK7	hg	56847.1	CDK7	69234942	-100	-1	CRISPRi. TSS Check. Diff	CEG	-0.723433	-0.80052	69234942	69234842	-0.761976
642	TCACTTCCGTGGTGGGCGG	CDK7	hg	56847.1	CDK7	69234942	-110	-1	CRISPRi. TSS Check. Diff	CEG	-0.734389	-0.840529	69234942	69234832	-0.787459
643	TCCACGGGAAAACCCGCAA	CDK7	hg	56847.1	CDK7	69234942	163	-1	CRISPRi. TSS Check. Diff	CEG	-1.65605	-1.80611	69234942	69235105	-1.73108
644	TCCAGGCTACTCTTCAGCA	CDK7	hg	56847.1	CDK7	69234942	289	-1	CRISPRi. TSS Check. Diff	CEG	-1.2575	-1.03774	69234942	69235231	-1.14762
645	TCCGCCCACCACGGAAGTG	CDK7	hg	56847.1	CDK7	69234942	-98	1	CRISPRi. TSS Check. Diff	CEG	-0.670588	-0.853899	69234942	69234844	-0.762243
646	TCCTGGGGGTGAATCCCTG	CDK7	hg	56847.1	CDK7	69234942	270	1	CRISPRi. TSS Check. Diff	CEG	-0.750199	-0.790634	69234942	69235212	-0.770416
647	TCCTTGCTGAAGAGTAGCC	CDK7	hg	56847.1	CDK7	69234942	298	1	CRISPRi. TSS Check. Diff	CEG	-0.265592	-1.17007	69234942	69235240	-0.717833
648	TGAAGTGGGGCATCTTCAA	CDK7	hg	56847.1	CDK7	69234942	-193	-1	CRISPRi. TSS Check. Diff	CEG	-1.30753	-1.21279	69234942	69234749	-1.26016
649	TGAGAAGCTGGACTTCCTT	CDK7	hg	56847.1	CDK7	69234942	84	1	CRISPRi. TSS Check. Diff	CEG	-1.11073	-0.823122	69234942	69235026	-0.966928
650	TGAGGCTCTCTGGAAGGAC	CDK7	hg	56847.1	CDK7	69234942	116	1	CRISPRi. TSS Check. Diff	CEG	-1.61067	-1.4549	69234942	69235058	-1.53278
651	TGCGCTAGGCCCAGGCGGT	CDK7	hg	56847.1	CDK7	69234942	-136	-1	CRISPRi. TSS Check. Diff	CEG	-0.929763	-0.576141	69234942	69234806	-0.752952
652	TGGCTGCTCGTTCTCGTTG	CDK7	hg	56847.1	CDK7	69234942	211	1	CRISPRi. TSS Check. Diff	CEG	-0.986553	-0.859811	69234942	69235153	-0.923182
653	TGGGGAACGCCAACCGCCT	CDK7	hg	56847.1	CDK7	69234942	-135	1	CRISPRi. TSS Check. Diff	CEG	-0.945558	-0.632616	69234942	69234807	-0.789087
654	TTACGGCGCCGGATGGCTC	CDK7	hg	56847.1	CDK7	69234942	37	1	CRISPRi. TSS Check. Diff	CEG	-0.857359	-0.815948	69234942	69234979	-0.836653
655	TTGGCTGCTCGTTCTCGTT	CDK7	hg	56847.1	CDK7	69234942	210	1	CRISPRi. TSS Check. Diff	CEG	-1.45103	-1.15379	69234942	69235152	-1.30241
656	TTTAAATTCGTGTTGTCCT	CDK7	hg	56847.1	CDK7	69234942	-14	1	CRISPRi. TSS Check. Diff	CEG	0.0144639	-0.152121	69234942	69234928	-0.0688285
657	AAAAAAAAACTGGAAGGCC	CENPA	hg	19279.1	CENPA	26764320	-184	1	CRISPRi. TSS Check. Diff	CEG	-0.328887	-0.140979	26764320	26764136	-0.234933
658	AAAAAAAACTGGAAGGCCT	CENPA	hg	19279.1	CENPA	26764320	-183	1	CRISPRi. TSS Check. Diff	CEG	-0.22819	0.0117207	26764320	26764137	-0.108235
659	AAAAACGCCGGCCGTGAAG	CENPA	hg	19282.1	CENPA	26786066	-48	1	CRISPRi. TSS Check. Diff	CEG	-0.911019	-1.15622	26786066	26786018	-1.03362
660	AAAACGCCGGCCGTGAAGT	CENPA	hg	19282.1	CENPA	26786066	-47	1	CRISPRi. TSS Check. Diff	CEG	-1.00921	-0.688867	26786066	26786019	-0.849038
661	AAAGAAAAAAAAAACTGGA	CENPA	hg	19279.1	CENPA	26764320	-189	1	CRISPRi. TSS Check. Diff	CEG	-0.281175	-0.00261393	26764320	26764131	-0.141894
662	AAAGCAGGGGAAGCCAGGA	CENPA	hg	19279.1	CENPA	26764320	190	-1	CRISPRi. TSS Check. Diff	CEG	-0.424869	-0.401721	26764320	26764510	-0.413295
663	AAAGCCCGAGGCCCCGAGG	CENPA	hg	19282.1	CENPA	26786066	169	1	CRISPRi. TSS Check. Diff	CEG	-0.983967	-0.461762	26786066	26786235	-0.722865
664	AAAGCGCTCCAGGACGACT	CENPA	hg	19279.1	CENPA	26764320	-129	1	CRISPRi. TSS Check. Diff	CEG	0.503191	0.233497	26764320	26764191	0.368344
665	AACAAGCATGAGCCCGGCC	CENPA	hg	19279.1	CENPA	26764320	61	-1	CRISPRi. TSS Check. Diff	CEG	0.247423	0.377441	26764320	26764381	0.312432
666	AACAGCTGGTACTTGGTCC	CENPA	hg	19279.1	CENPA	26764320	39	-1	CRISPRi. TSS Check. Diff	CEG	-0.187235	-0.225169	26764320	26764359	-0.206202
667	AACGAGCGCCGGGGTCGCC	CENPA	hg	19279.1	CENPA	26764320	142	-1	CRISPRi. TSS Check. Diff	CEG	0.0693386	0.0132125	26764320	26764462	0.0412756
668	AAGAAAAGAAAAAAAAAAC	CENPA	hg	19279.1	CENPA	26764320	-193	1	CRISPRi. TSS Check. Diff	CEG	-0.566784	-0.721661	26764320	26764127	-0.644223
669	AAGGAGGGGCCCCGCCGGG	CENPA	hg	19282.1	CENPA	26786066	212	-1	CRISPRi. TSS Check. Diff	CEG	-0.250611	-0.258387	26786066	26786278	-0.254499
670	AAGGCGTAGAACGAGCGCC	CENPA	hg	19279.1	CENPA	26764320	151	-1	CRISPRi. TSS Check. Diff	CEG	-0.508206	0.0218538	26764320	26764471	-0.243176
671	AAGTGAGTCTGGGCCCTGC	CENPA	hg	19279.1	CENPA	26764320	120	1	CRISPRi. TSS Check. Diff	CEG	0.190043	0.255209	26764320	26764440	0.222626
672	ACCAAGTACCAGCTGTTCC	CENPA	hg	19279.1	CENPA	26764320	54	1	CRISPRi. TSS Check. Diff	CEG	0.428013	0.257392	26764320	26764374	0.342702
673	ACCCAAGGGATGCGAGGCC	CENPA	hg	19279.1	CENPA	26764320	258	1	CRISPRi. TSS Check. Diff	CEG	-0.111869	0.323034	26764320	26764578	0.105582
674	ACCCCAGCGTCCGCCGACA	CENPA	hg	19279.1	CENPA	26764320	27	1	CRISPRi. TSS Check. Diff	CEG	-0.704961	-0.384815	26764320	26764347	-0.544888
675	ACCCCCGGCCCCTCCCGGC	CENPA	hg	19282.1	CENPA	26786066	212	1	CRISPRi. TSS Check. Diff	CEG	-0.465008	-0.0421638	26786066	26786278	-0.253586
676	ACCCTCTGCGGCGTGTCAT	CENPA	hg	19282.1	CENPA	26786066	129	1	CRISPRi. TSS Check. Diff	CEG	-0.921384	-0.962231	26786066	26786195	-0.941807
677	ACCTAAGGAGGGGCCCCGC	CENPA	hg	19282.1	CENPA	26786066	216	-1	CRISPRi. TSS Check. Diff	CEG	-1.10516	-1.11523	26786066	26786282	-1.11019
678	ACGAGCGCCGGGGTCGCCA	CENPA	hg	19279.1	CENPA	26764320	141	-1	CRISPRi. TSS Check. Diff	CEG	-0.682743	-1.00843	26764320	26764461	-0.845586
679	ACGCCGGCCGTGAAGTGGG	CENPA	hg	19282.1	CENPA	26786066	-44	1	CRISPRi. TSS Check. Diff	CEG	-1.23671	-0.590502	26786066	26786022	-0.913608
680	ACGTAGAGCGACTGCAGGT	CENPA	hg	19282.1	CENPA	26786066	-129	-1	CRISPRi. TSS Check. Diff	CEG	-1.01509	-0.937537	26786066	26785937	-0.976314
681	ACTGGGAGTCGCTGGATTC	CENPA	hg	19282.1	CENPA	26786066	-75	1	CRISPRi. TSS Check. Diff	CEG	-0.656052	-0.913027	26786066	26785991	-0.784539
682	AGCCTTTCGCTCCCGGACC	CENPA	hg	19282.1	CENPA	26786066	72	1	CRISPRi. TSS Check. Diff	CEG	-0.75315	-0.545213	26786066	26786138	-0.649181
683	AGCGAAAGGCTGGCTTCTG	CENPA	hg	19282.1	CENPA	26786066	51	-1	CRISPRi. TSS Check. Diff	CEG	-1.01132	-1.18499	26786066	26786117	-1.09815
684	AGCGCGGGCACCGTGGCTC	CENPA	hg	19279.1	CENPA	26764320	-104	1	CRISPRi. TSS Check. Diff	CEG	0.016473	0.172855	26764320	26764216	0.094664
685	AGCGGGGCTGCGCCCCGGA	CENPA	hg	19279.1	CENPA	26764320	290	1	CRISPRi. TSS Check. Diff	CEG	-1.65605	-1.80611	26764320	26764610	-1.73108
686	AGCGTCCGCCGACATGGCC	CENPA	hg	19279.1	CENPA	26764320	32	1	CRISPRi. TSS Check. Diff	CEG	0.355835	0.491956	26764320	26764352	0.423896
687	AGGACGACTCGGCAGAGCG	CENPA	hg	19279.1	CENPA	26764320	-119	1	CRISPRi. TSS Check. Diff	CEG	0.044773	0.00671326	26764320	26764201	0.0257431
688	AGGAGGGCAGGGCCAAGAA	CENPA	hg	19279.1	CENPA	26764320	175	-1	CRISPRi. TSS Check. Diff	CEG	-0.554012	-0.849038	26764320	26764495	-0.701525
689	AGGAGGGGCCCCGCCGGGA	CENPA	hg	19282.1	CENPA	26786066	211	-1	CRISPRi. TSS Check. Diff	CEG	-0.576324	-0.349664	26786066	26786277	-0.462994
690	AGGCCATGTCGGCGGACGC	CENPA	hg	19279.1	CENPA	26764320	20	-1	CRISPRi. TSS Check. Diff	CEG	0.207887	-0.131651	26764320	26764340	0.0381181
691	AGGCGCGCTCCCCGGGGGC	CENPA	hg	19279.1	CENPA	26764320	-85	1	CRISPRi. TSS Check. Diff	CEG	0.0831361	-0.0213022	26764320	26764235	0.030917
692	AGGCGTAGAACGAGCGCCG	CENPA	hg	19279.1	CENPA	26764320	150	-1	CRISPRi. TSS Check. Diff	CEG	0.0459216	0.136241	26764320	26764470	0.0910813
693	AGGGCCCGCACGCCCGGCA	CENPA	hg	19279.1	CENPA	26764320	123	-1	CRISPRi. TSS Check. Diff	CEG	0.207264	0.293921	26764320	26764443	0.250593
694	AGGGGAAGCCAGGAGGGCA	CENPA	hg	19279.1	CENPA	26764320	185	-1	CRISPRi. TSS Check. Diff	CEG	-0.510129	-0.168681	26764320	26764505	-0.339405
695	AGGGGCCGGGGGTCGGGGT	CENPA	hg	19282.1	CENPA	26786066	193	-1	CRISPRi. TSS Check. Diff	CEG	-1.30683	-1.06336	26786066	26786259	-1.1851
696	AGTACCAGCTGTTCCTGGC	CENPA	hg	19279.1	CENPA	26764320	58	1	CRISPRi. TSS Check. Diff	CEG	0.443188	0.300698	26764320	26764378	0.371943
697	AGTGAGTCTGGGCCCTGCC	CENPA	hg	19279.1	CENPA	26764320	121	1	CRISPRi. TSS Check. Diff	CEG	-0.0560216	0.23311	26764320	26764441	0.0885442
698	ATAACGCGCGCGAACTGAC	CENPA	hg	19279.1	CENPA	26764320	222	-1	CRISPRi. TSS Check. Diff	CEG	-0.462448	-0.153686	26764320	26764542	-0.308067
699	ATATAGCGGCGATGATAGG	CENPA	hg	19282.1	CENPA	26786066	-179	-1	CRISPRi. TSS Check. Diff	CEG	-1.09379	-0.662211	26786066	26785887	-0.878002
700	ATCGGGACTCGGGAGATCC	CENPA	hg	19282.1	CENPA	26786066	291	-1	CRISPRi. TSS Check. Diff	CEG	-0.990683	-1.2017	26786066	26786357	-1.09619
701	ATTTGCCAGGGCCACGGCG	CENPA	hg	19279.1	CENPA	26764320	-156	1	CRISPRi. TSS Check. Diff	CEG	-0.955612	-0.452474	26764320	26764164	-0.704043
702	CAAATATAGCGGCGATGAT	CENPA	hg	19282.1	CENPA	26786066	-176	-1	CRISPRi. TSS Check. Diff	CEG	-0.928038	-1.53978	26786066	26785890	-1.23391
703	CACCCTCTGCGGCGTGTCA	CENPA	hg	19282.1	CENPA	26786066	128	1	CRISPRi. TSS Check. Diff	CEG	-1.07255	-1.02245	26786066	26786194	-1.0475
704	CACCGAGACACAAATATAG	CENPA	hg	19282.1	CENPA	26786066	-166	-1	CRISPRi. TSS Check. Diff	CEG	-1.00091	-1.01256	26786066	26785900	-1.00673
705	CACTGGGAGTCGCTGGATT	CENPA	hg	19282.1	CENPA	26786066	-76	1	CRISPRi. TSS Check. Diff	CEG	-1.35488	-1.51543	26786066	26785990	-1.43516
706	CAGCCCGAGCAGGAGCCGT	CENPA	hg	19282.1	CENPA	26786066	94	1	CRISPRi. TSS Check. Diff	CEG	-1.05	-0.175526	26786066	26786160	-0.612763
707	CAGGAGACCCCGGGTGACG	CENPA	hg	19279.1	CENPA	26764320	-18	1	CRISPRi. TSS Check. Diff	CEG	-0.0759385	0.407784	26764320	26764302	0.165923
708	CAGGAGGGCAGGGCCAAGA	CENPA	hg	19279.1	CENPA	26764320	176	-1	CRISPRi. TSS Check. Diff	CEG	-0.129863	-0.0553894	26764320	26764496	-0.0926261
709	CAGGCGCGCTCCCCGGGGG	CENPA	hg	19279.1	CENPA	26764320	-86	1	CRISPRi. TSS Check. Diff	CEG	0.184738	0.186297	26764320	26764234	0.185518
710	CAGGGCCCGCACGCCCGGC	CENPA	hg	19279.1	CENPA	26764320	124	-1	CRISPRi. TSS Check. Diff	CEG	-0.314646	-0.375402	26764320	26764444	-0.345024
711	CAGGGGAAGCCAGGAGGGC	CENPA	hg	19279.1	CENPA	26764320	186	-1	CRISPRi. TSS Check. Diff	CEG	-0.238122	-0.205789	26764320	26764506	-0.221955
712	CCAAGCACCGGCTCATGTG	CENPA	hg	19282.1	CENPA	26786066	14	1	CRISPRi. TSS Check. Diff	CEG	-0.888117	-1.16625	26786066	26786080	-1.02719
713	CCAAGGGATGCGAGGCCCG	CENPA	hg	19279.1	CENPA	26764320	260	1	CRISPRi. TSS Check. Diff	CEG	0.121658	0.281639	26764320	26764580	0.201649
714	CCCAAGGGATGCGAGGCCC	CENPA	hg	19279.1	CENPA	26764320	259	1	CRISPRi. TSS Check. Diff	CEG	0.519421	0.379953	26764320	26764579	0.449687
715	CCCCCGGCCCCTCCCGGCG	CENPA	hg	19282.1	CENPA	26786066	213	1	CRISPRi. TSS Check. Diff	CEG	-0.792193	-0.695114	26786066	26786279	-0.743653
716	CCCCGCCGGGAGGGGCCGG	CENPA	hg	19282.1	CENPA	26786066	203	-1	CRISPRi. TSS Check. Diff	CEG	-0.862201	-1.27982	26786066	26786269	-1.07101
717	CCCCGCTCCGCATTTCCCC	CENPA	hg	19279.1	CENPA	26764320	265	-1	CRISPRi. TSS Check. Diff	CEG	0.123544	0.0689002	26764320	26764585	0.096222
718	CCCCGGGCCTCGCATCCCT	CENPA	hg	19279.1	CENPA	26764320	250	-1	CRISPRi. TSS Check. Diff	CEG	0.175428	0.0932624	26764320	26764570	0.134345
719	CCCCGGGGGCGGGGCGAGC	CENPA	hg	19279.1	CENPA	26764320	-76	1	CRISPRi. TSS Check. Diff	CEG	-2.06614	-2.42874	26764320	26764244	-2.24744
720	CCCGACCCCCGGCCCCTCC	CENPA	hg	19282.1	CENPA	26786066	208	1	CRISPRi. TSS Check. Diff	CEG	-0.823996	-0.678732	26786066	26786274	-0.751364
721	CCCGGCGGGGCCCCTCCTT	CENPA	hg	19282.1	CENPA	26786066	225	1	CRISPRi. TSS Check. Diff	CEG	-0.468205	-0.0763774	26786066	26786291	-0.272291
722	CCCGGGCCTCGCATCCCTT	CENPA	hg	19279.1	CENPA	26764320	249	-1	CRISPRi. TSS Check. Diff	CEG	0.259732	0.412582	26764320	26764569	0.336157
723	CCCGGGGAAATGCGGAGCG	CENPA	hg	19279.1	CENPA	26764320	275	1	CRISPRi. TSS Check. Diff	CEG	0.0576751	-0.0758746	26764320	26764595	-0.00909973
724	CCCTGGCAAATCACGGCCC	CENPA	hg	19279.1	CENPA	26764320	-177	-1	CRISPRi. TSS Check. Diff	CEG	-0.106128	-0.40979	26764320	26764143	-0.257959
725	CCGAAAGCCCGAGGCCCCG	CENPA	hg	19282.1	CENPA	26786066	166	1	CRISPRi. TSS Check. Diff	CEG	-0.555873	-0.893122	26786066	26786232	-0.724497
726	CCGCGAGCCTCACATGAGC	CENPA	hg	19282.1	CENPA	26786066	11	-1	CRISPRi. TSS Check. Diff	CEG	-1.2177	-0.830294	26786066	26786077	-1.024
727	CCGCGGCCCCATCTCGAAG	CENPA	hg	19282.1	CENPA	26786066	254	1	CRISPRi. TSS Check. Diff	CEG	-0.75358	-0.258014	26786066	26786320	-0.505797
728	CCGGAGCAAGTGGGAAAGC	CENPA	hg	19279.1	CENPA	26764320	204	-1	CRISPRi. TSS Check. Diff	CEG	0.252381	0.266756	26764320	26764524	0.259568
729	CCGGCTCATGTGAGGCTCG	CENPA	hg	19282.1	CENPA	26786066	21	1	CRISPRi. TSS Check. Diff	CEG	-1.09633	-1.41674	26786066	26786087	-1.25653
730	CCGGGAGGGGCCGGGGGTC	CENPA	hg	19282.1	CENPA	26786066	198	-1	CRISPRi. TSS Check. Diff	CEG	-0.290068	-0.115166	26786066	26786264	-0.202617
731	CCGGTAACAAGCATGAGCC	CENPA	hg	19279.1	CENPA	26764320	66	-1	CRISPRi. TSS Check. Diff	CEG	0.027672	0.370766	26764320	26764386	0.199219
732	CCGTGATTTGCCAGGGCCA	CENPA	hg	19279.1	CENPA	26764320	-161	1	CRISPRi. TSS Check. Diff	CEG	-0.366545	-0.398379	26764320	26764159	-0.382462
733	CCGTGGCCCTGGCAAATCA	CENPA	hg	19279.1	CENPA	26764320	-171	-1	CRISPRi. TSS Check. Diff	CEG	0.00359575	0.260754	26764320	26764149	0.132175
734	CCTAAGGAGGGGCCCCGCC	CENPA	hg	19282.1	CENPA	26786066	215	-1	CRISPRi. TSS Check. Diff	CEG	-0.0323107	0.166758	26786066	26786281	0.0672236
735	CCTCACATGAGCCGGTGCT	CENPA	hg	19282.1	CENPA	26786066	4	-1	CRISPRi. TSS Check. Diff	CEG	-1.5839	-1.41909	26786066	26786070	-1.5015
736	CCTCGGGGCCTCGGGCTTT	CENPA	hg	19282.1	CENPA	26786066	156	-1	CRISPRi. TSS Check. Diff	CEG	-0.214482	0.0902509	26786066	26786222	-0.0621153
737	CCTCTTCGAGATGGGGCCG	CENPA	hg	19282.1	CENPA	26786066	244	-1	CRISPRi. TSS Check. Diff	CEG	0.12234	0.0453661	26786066	26786310	0.083853
738	CCTGCAGTCGCTCTACGTA	CENPA	hg	19282.1	CENPA	26786066	-115	1	CRISPRi. TSS Check. Diff	CEG	-0.483529	-0.44875	26786066	26785951	-0.46614
739	CCTGCTCGCCCCGCCCCCG	CENPA	hg	19279.1	CENPA	26764320	-86	-1	CRISPRi. TSS Check. Diff	CEG	-0.0637447	0.297422	26764320	26764234	0.116839
740	CCTGCTTTCCCACTTGCTC	CENPA	hg	19279.1	CENPA	26764320	214	1	CRISPRi. TSS Check. Diff	CEG	-0.0997393	0.0762569	26764320	26764534	-0.0117412
741	CCTGGGCCGTGATTTGCCA	CENPA	hg	19279.1	CENPA	26764320	-167	1	CRISPRi. TSS Check. Diff	CEG	0.135816	0.269492	26764320	26764153	0.202654
742	CCTTACGTAGAGCGACTGC	CENPA	hg	19282.1	CENPA	26786066	-125	-1	CRISPRi. TSS Check. Diff	CEG	-1.28754	-1.17283	26786066	26785941	-1.23019
743	CGAACTGACCGGAGCAAGT	CENPA	hg	19279.1	CENPA	26764320	212	-1	CRISPRi. TSS Check. Diff	CEG	-0.0721464	-0.116198	26764320	26764532	-0.0941721
744	CGAATCCAGCGACTCCCAG	CENPA	hg	19282.1	CENPA	26786066	-87	-1	CRISPRi. TSS Check. Diff	CEG	-1.06288	-0.993606	26786066	26785979	-1.02824
745	CGAGCAGGAGCCGTGGGAC	CENPA	hg	19282.1	CENPA	26786066	99	1	CRISPRi. TSS Check. Diff	CEG	-1.06179	-0.596334	26786066	26786165	-0.829064
746	CGAGCCCGACCCCGACCCC	CENPA	hg	19282.1	CENPA	26786066	198	1	CRISPRi. TSS Check. Diff	CEG	-0.425214	-0.480236	26786066	26786264	-0.452725
747	CGAGCGATTTGAACGCGAG	CENPA	hg	19282.1	CENPA	26786066	-20	1	CRISPRi. TSS Check. Diff	CEG	-1.3954	-0.815067	26786066	26786046	-1.10523
748	CGCAGAGGGTGCTGGCGCC	CENPA	hg	19282.1	CENPA	26786066	107	-1	CRISPRi. TSS Check. Diff	CEG	-0.697804	-0.8084	26786066	26786173	-0.753102
749	CGCAGGAGACCCCGGGTGA	CENPA	hg	19279.1	CENPA	26764320	-20	1	CRISPRi. TSS Check. Diff	CEG	0.502404	0.66843	26764320	26764300	0.585417
750	CGCCGGAGCCGAAAGCCCG	CENPA	hg	19282.1	CENPA	26786066	158	1	CRISPRi. TSS Check. Diff	CEG	-1.09839	-0.279945	26786066	26786224	-0.689167
751	CGCCGGGCCCCGTCACCCG	CENPA	hg	19279.1	CENPA	26764320	-21	-1	CRISPRi. TSS Check. Diff	CEG	0.252608	0.216574	26764320	26764299	0.234591
752	CGCGCGTTATGACCACCCA	CENPA	hg	19279.1	CENPA	26764320	244	1	CRISPRi. TSS Check. Diff	CEG	-0.0265971	-0.592738	26764320	26764564	-0.309668
753	CGCGGCCGGTTACCTAAGG	CENPA	hg	19282.1	CENPA	26786066	227	-1	CRISPRi. TSS Check. Diff	CEG	-0.737479	-0.515691	26786066	26786293	-0.626585
754	CGCTCCAGTTAGCGGCGCC	CENPA	hg	19279.1	CENPA	26764320	-6	-1	CRISPRi. TSS Check. Diff	CEG	0.0782498	0.218957	26764320	26764314	0.148603
755	CGCTCGCGCAGGAGACCCC	CENPA	hg	19279.1	CENPA	26764320	-26	1	CRISPRi. TSS Check. Diff	CEG	-0.701412	-0.368072	26764320	26764294	-0.534742
756	CGCTTTGGTGGCCACGCCG	CENPA	hg	19279.1	CENPA	26764320	-155	-1	CRISPRi. TSS Check. Diff	CEG	-0.966981	-0.769218	26764320	26764165	-0.868099
757	CGGACCCGGCAGCCCGAGC	CENPA	hg	19282.1	CENPA	26786066	85	1	CRISPRi. TSS Check. Diff	CEG	-1.58566	-2.00702	26786066	26786151	-1.79634
758	CGGAGCAAGTGGGAAAGCA	CENPA	hg	19279.1	CENPA	26764320	203	-1	CRISPRi. TSS Check. Diff	CEG	0.158983	0.183547	26764320	26764523	0.171265
759	CGGCAGAGCGCGGGCACCG	CENPA	hg	19279.1	CENPA	26764320	-110	1	CRISPRi. TSS Check. Diff	CEG	-0.647063	-1.66861	26764320	26764210	-1.15784
760	CGGCCGGTTACCTAAGGAG	CENPA	hg	19282.1	CENPA	26786066	225	-1	CRISPRi. TSS Check. Diff	CEG	-2.58479	-2.34834	26786066	26786291	-2.46657
761	CGGCGATGATAGGAGGACA	CENPA	hg	19282.1	CENPA	26786066	-185	-1	CRISPRi. TSS Check. Diff	CEG	-0.0799129	-0.268846	26786066	26785881	-0.174379
762	CGGCTCCTGCTCGGGCTGC	CENPA	hg	19282.1	CENPA	26786066	80	-1	CRISPRi. TSS Check. Diff	CEG	0.135742	0.258019	26786066	26786146	0.19688
763	CGGGAGGGGCCGGGGGTCG	CENPA	hg	19282.1	CENPA	26786066	197	-1	CRISPRi. TSS Check. Diff	CEG	-0.184955	0.00144578	26786066	26786263	-0.0917545
764	CGGGCGCCAGCACCCTCTG	CENPA	hg	19282.1	CENPA	26786066	118	1	CRISPRi. TSS Check. Diff	CEG	-0.806494	-1.163	26786066	26786184	-0.984749
765	CGGGGCTGCGCCCCGGACG	CENPA	hg	19279.1	CENPA	26764320	292	1	CRISPRi. TSS Check. Diff	CEG	-1.537	-1.51238	26764320	26764612	-1.52469
766	CGGGGGCGGGGCGAGCAGG	CENPA	hg	19279.1	CENPA	26764320	-73	1	CRISPRi. TSS Check. Diff	CEG	-0.341355	-0.416086	26764320	26764247	-0.37872
767	CGGGGGTCGGGGTCGGGCT	CENPA	hg	19282.1	CENPA	26786066	187	-1	CRISPRi. TSS Check. Diff	CEG	-0.232025	-0.300785	26786066	26786253	-0.266405
768	CGGTCCCACGGCTCCTGCT	CENPA	hg	19282.1	CENPA	26786066	88	-1	CRISPRi. TSS Check. Diff	CEG	-1.45535	-1.98956	26786066	26786154	-1.72246
769	CGTAGAGCGACTGCAGGTA	CENPA	hg	19282.1	CENPA	26786066	-130	-1	CRISPRi. TSS Check. Diff	CEG	-1.00726	-0.763043	26786066	26785936	-0.885152
770	CGTTCCAGAGTCAGCCACT	CENPA	hg	19282.1	CENPA	26786066	-91	1	CRISPRi. TSS Check. Diff	CEG	-0.890772	-1.13292	26786066	26785975	-1.01185
771	CTCCTGCGCGAGCGCTTCC	CENPA	hg	19279.1	CENPA	26764320	-44	-1	CRISPRi. TSS Check. Diff	CEG	-0.461284	-0.0931316	26764320	26764276	-0.277208
772	CTCCTGCTCGCCCCGCCCC	CENPA	hg	19279.1	CENPA	26764320	-84	-1	CRISPRi. TSS Check. Diff	CEG	0.128472	0.235373	26764320	26764236	0.181923
773	CTCCTTAGGTAACCGGCCG	CENPA	hg	19282.1	CENPA	26786066	238	1	CRISPRi. TSS Check. Diff	CEG	0.231605	0.338221	26786066	26786304	0.284913
774	CTCGAAGAGGAGAAAACCG	CENPA	hg	19282.1	CENPA	26786066	266	1	CRISPRi. TSS Check. Diff	CEG	-1.54149	-1.75631	26786066	26786332	-1.6489
775	CTCGCGGCACAGCGTTCTC	CENPA	hg	19282.1	CENPA	26786066	36	1	CRISPRi. TSS Check. Diff	CEG	-1.49246	-0.869537	26786066	26786102	-1.181
776	CTCGGGCTGCGCCTCCTCG	CENPA	hg	19282.1	CENPA	26786066	170	-1	CRISPRi. TSS Check. Diff	CEG	-1.19799	-0.841942	26786066	26786236	-1.01997
777	CTCGGGCTTTCGGCTCCGG	CENPA	hg	19282.1	CENPA	26786066	147	-1	CRISPRi. TSS Check. Diff	CEG	-1.6612	-1.4724	26786066	26786213	-1.5668
778	CTCTCGGCAAAGTGAGTCT	CENPA	hg	19279.1	CENPA	26764320	111	1	CRISPRi. TSS Check. Diff	CEG	-0.000463669	0.118322	26764320	26764431	0.058929
779	CTGCAGTCGCTCTACGTAA	CENPA	hg	19282.1	CENPA	26786066	-114	1	CRISPRi. TSS Check. Diff	CEG	-0.840476	-0.773305	26786066	26785952	-0.806891
780	CTGCCGGGCGTGCGGGCCC	CENPA	hg	19279.1	CENPA	26764320	135	1	CRISPRi. TSS Check. Diff	CEG	0.0730752	0.0123685	26764320	26764455	0.0427218
781	CTGCGCCTCCTCGGGGCCT	CENPA	hg	19282.1	CENPA	26786066	164	-1	CRISPRi. TSS Check. Diff	CEG	0.12953	0.217957	26786066	26786230	0.173744
782	CTGCTCGGGCTGCCGGGTC	CENPA	hg	19282.1	CENPA	26786066	74	-1	CRISPRi. TSS Check. Diff	CEG	0.273939	-0.018415	26786066	26786140	0.127762
783	CTGGGCCCTGCCGGGCGTG	CENPA	hg	19279.1	CENPA	26764320	128	1	CRISPRi. TSS Check. Diff	CEG	-0.0329611	-0.304046	26764320	26764448	-0.168504
784	CTTTCGGCTCCGGCGGCGC	CENPA	hg	19282.1	CENPA	26786066	141	-1	CRISPRi. TSS Check. Diff	CEG	-0.673667	-0.731061	26786066	26786207	-0.702364
785	GAAAACCGAGGCTCGCAGG	CENPA	hg	19282.1	CENPA	26786066	277	1	CRISPRi. TSS Check. Diff	CEG	-1.18252	-1.20295	26786066	26786343	-1.19274
786	GAAAGCAGGGGAAGCCAGG	CENPA	hg	19279.1	CENPA	26764320	191	-1	CRISPRi. TSS Check. Diff	CEG	-0.370223	-0.0341597	26764320	26764511	-0.202191
787	GAAGCCAGCCTTTCGCTCC	CENPA	hg	19282.1	CENPA	26786066	66	1	CRISPRi. TSS Check. Diff	CEG	-1.65605	-1.80611	26786066	26786132	-1.73108
788	GAAGGCGTAGAACGAGCGC	CENPA	hg	19279.1	CENPA	26764320	152	-1	CRISPRi. TSS Check. Diff	CEG	-0.139767	-0.549871	26764320	26764472	-0.344819
789	GACACGCCGCAGAGGGTGC	CENPA	hg	19282.1	CENPA	26786066	114	-1	CRISPRi. TSS Check. Diff	CEG	-1.20361	-1.07674	26786066	26786180	-1.14018
790	GACCCCCGGCCCCTCCCGG	CENPA	hg	19282.1	CENPA	26786066	211	1	CRISPRi. TSS Check. Diff	CEG	-1.59085	-1.20139	26786066	26786277	-1.39612
791	GACCCCGGGTGACGGGGCC	CENPA	hg	19279.1	CENPA	26764320	-13	1	CRISPRi. TSS Check. Diff	CEG	-0.678837	-0.626628	26764320	26764307	-0.652732
792	GACTCCCAGTGGCTGACTC	CENPA	hg	19282.1	CENPA	26786066	-97	-1	CRISPRi. TSS Check. Diff	CEG	-0.634847	-0.398074	26786066	26785969	-0.516461
793	GAGAGCGTGTTGATGGAGC	CENPA	hg	19279.1	CENPA	26764320	84	-1	CRISPRi. TSS Check. Diff	CEG	0.0525935	0.219677	26764320	26764404	0.136135
794	GAGCAGGAGCCGTGGGACC	CENPA	hg	19282.1	CENPA	26786066	100	1	CRISPRi. TSS Check. Diff	CEG	-0.85514	-0.653645	26786066	26786166	-0.754392
795	GAGCCCGGCCAGGAACAGC	CENPA	hg	19279.1	CENPA	26764320	52	-1	CRISPRi. TSS Check. Diff	CEG	0.0638405	-1.34925	26764320	26764372	-0.642707
796	GAGCGAAAGGCTGGCTTCT	CENPA	hg	19282.1	CENPA	26786066	52	-1	CRISPRi. TSS Check. Diff	CEG	-0.411969	-0.880979	26786066	26786118	-0.646474
797	GAGGCTCGCAGGCGGAGCC	CENPA	hg	19282.1	CENPA	26786066	284	1	CRISPRi. TSS Check. Diff	CEG	0.0373805	0.106825	26786066	26786350	0.0721028
798	GAGGGCAGGGCCAAGAAGG	CENPA	hg	19279.1	CENPA	26764320	173	-1	CRISPRi. TSS Check. Diff	CEG	-1.15579	-0.534403	26764320	26764493	-0.845094
799	GAGTCGTCCTGGAGCGCTT	CENPA	hg	19279.1	CENPA	26764320	-141	-1	CRISPRi. TSS Check. Diff	CEG	0.23211	0.266838	26764320	26764179	0.249474
800	GATCGGGACTCGGGAGATC	CENPA	hg	19282.1	CENPA	26786066	292	-1	CRISPRi. TSS Check. Diff	CEG	-0.700446	-0.709818	26786066	26786358	-0.705132
801	GATTTGAACGCGAGCGGCG	CENPA	hg	19282.1	CENPA	26786066	-15	1	CRISPRi. TSS Check. Diff	CEG	-1.67025	-1.28088	26786066	26786051	-1.47556
802	GCAGCCCGAGCAGGAGCCG	CENPA	hg	19282.1	CENPA	26786066	93	1	CRISPRi. TSS Check. Diff	CEG	-0.386445	-0.25897	26786066	26786159	-0.322707
803	GCAGGAGACCCCGGGTGAC	CENPA	hg	19279.1	CENPA	26764320	-19	1	CRISPRi. TSS Check. Diff	CEG	-0.0115085	0.279329	26764320	26764301	0.13391
804	GCAGGGCCAAGAAGGGGGA	CENPA	hg	19279.1	CENPA	26764320	169	-1	CRISPRi. TSS Check. Diff	CEG	-0.521122	-0.0948324	26764320	26764489	-0.307977
805	GCCAGGAACAGCTGGTACT	CENPA	hg	19279.1	CENPA	26764320	45	-1	CRISPRi. TSS Check. Diff	CEG	-0.621782	0.172929	26764320	26764365	-0.224426
806	GCCATGTCGGCGGACGCTG	CENPA	hg	19279.1	CENPA	26764320	18	-1	CRISPRi. TSS Check. Diff	CEG	0.405349	0.692694	26764320	26764338	0.549022
807	GCCCATGACACGCCGCAGA	CENPA	hg	19282.1	CENPA	26786066	120	-1	CRISPRi. TSS Check. Diff	CEG	-1.65605	-1.80611	26786066	26786186	-1.73108
808	GCCCCGCCGGGAGGGGCCG	CENPA	hg	19282.1	CENPA	26786066	204	-1	CRISPRi. TSS Check. Diff	CEG	-1.78158	-1.80611	26786066	26786270	-1.79385
809	GCCCCGCTCCGCATTTCCC	CENPA	hg	19279.1	CENPA	26764320	266	-1	CRISPRi. TSS Check. Diff	CEG	-0.120378	0.294727	26764320	26764586	0.0871745
810	GCCCGGGGAAATGCGGAGC	CENPA	hg	19279.1	CENPA	26764320	274	1	CRISPRi. TSS Check. Diff	CEG	-0.00891664	0.428519	26764320	26764594	0.209801
811	GCCGGGAGGGGCCGGGGGT	CENPA	hg	19282.1	CENPA	26786066	199	-1	CRISPRi. TSS Check. Diff	CEG	-0.302415	-0.262207	26786066	26786265	-0.282311
812	GCCTGGGCCGTGATTTGCC	CENPA	hg	19279.1	CENPA	26764320	-168	1	CRISPRi. TSS Check. Diff	CEG	0.038466	-0.0445995	26764320	26764152	-0.00306673
813	GCGAACTGACCGGAGCAAG	CENPA	hg	19279.1	CENPA	26764320	213	-1	CRISPRi. TSS Check. Diff	CEG	-0.0280203	0.28154	26764320	26764533	0.12676
814	GCGCCGGGCCCCGTCACCC	CENPA	hg	19279.1	CENPA	26764320	-20	-1	CRISPRi. TSS Check. Diff	CEG	0.457477	0.306442	26764320	26764300	0.38196
815	GCGCGAGCGCTTCCGGGCC	CENPA	hg	19279.1	CENPA	26764320	-49	-1	CRISPRi. TSS Check. Diff	CEG	-0.304208	-0.201438	26764320	26764271	-0.252823
816	GCGCGTTATGACCACCCAA	CENPA	hg	19279.1	CENPA	26764320	245	1	CRISPRi. TSS Check. Diff	CEG	-0.700955	-0.760308	26764320	26764565	-0.730631
817	GCGCTCGCGCAGGAGACCC	CENPA	hg	19279.1	CENPA	26764320	-27	1	CRISPRi. TSS Check. Diff	CEG	-1.67687	-0.998166	26764320	26764293	-1.33752
818	GCGCTCTGCCGAGTCGTCC	CENPA	hg	19279.1	CENPA	26764320	-131	-1	CRISPRi. TSS Check. Diff	CEG	-0.00947871	-0.363949	26764320	26764189	-0.186714
819	GCGGACTTCTGCCAAGCAC	CENPA	hg	19282.1	CENPA	26786066	3	1	CRISPRi. TSS Check. Diff	CEG	-0.656052	-1.33283	26786066	26786069	-0.994442
820	GCGGAGCGGGGCTGCGCCC	CENPA	hg	19279.1	CENPA	26764320	286	1	CRISPRi. TSS Check. Diff	CEG	0.00691345	-0.349359	26764320	26764606	-0.171223
821	GCGGCCGGTTACCTAAGGA	CENPA	hg	19282.1	CENPA	26786066	226	-1	CRISPRi. TSS Check. Diff	CEG	-0.917395	-0.81886	26786066	26786292	-0.868127
822	GCGGCGATGATAGGAGGAC	CENPA	hg	19282.1	CENPA	26786066	-184	-1	CRISPRi. TSS Check. Diff	CEG	-2.24101	-1.1233	26786066	26785882	-1.68216
823	GCGGGGCTGCGCCCCGGAC	CENPA	hg	19279.1	CENPA	26764320	291	1	CRISPRi. TSS Check. Diff	CEG	-0.588763	-0.927821	26764320	26764611	-0.758292
824	GCGTTCCAGAGTCAGCCAC	CENPA	hg	19282.1	CENPA	26786066	-92	1	CRISPRi. TSS Check. Diff	CEG	-0.889804	-0.830564	26786066	26785974	-0.860184
825	GCTCAGGCGCGCTCCCCGG	CENPA	hg	19279.1	CENPA	26764320	-89	1	CRISPRi. TSS Check. Diff	CEG	-0.404785	-0.247089	26764320	26764231	-0.325937
826	GCTCCGCCCACTTCACGGC	CENPA	hg	19282.1	CENPA	26786066	-51	-1	CRISPRi. TSS Check. Diff	CEG	-0.406391	-0.464554	26786066	26786015	-0.435473
827	GCTCGCTCCGCCCACTTCA	CENPA	hg	19282.1	CENPA	26786066	-47	-1	CRISPRi. TSS Check. Diff	CEG	-0.762051	-1.10003	26786066	26786019	-0.931043
828	GCTCGGATCCCCCCGTCCG	CENPA	hg	19279.1	CENPA	26764320	292	-1	CRISPRi. TSS Check. Diff	CEG	-0.0194776	0.345766	26764320	26764612	0.163144
829	GCTCGGGCTGCGCCTCCTC	CENPA	hg	19282.1	CENPA	26786066	171	-1	CRISPRi. TSS Check. Diff	CEG	-1.15922	-1.14822	26786066	26786237	-1.15372
830	GCTCTCGGCAAAGTGAGTC	CENPA	hg	19279.1	CENPA	26764320	110	1	CRISPRi. TSS Check. Diff	CEG	0.080914	-0.0633285	26764320	26764430	0.00879279
831	GCTTTCGGCTCCGGCGGCG	CENPA	hg	19282.1	CENPA	26786066	142	-1	CRISPRi. TSS Check. Diff	CEG	-1.21751	-0.938932	26786066	26786208	-1.07822
832	GGACGACTCGGCAGAGCGC	CENPA	hg	19279.1	CENPA	26764320	-118	1	CRISPRi. TSS Check. Diff	CEG	-0.286013	0.136606	26764320	26764202	-0.0747034
833	GGAGAAAACCGAGGCTCGC	CENPA	hg	19282.1	CENPA	26786066	274	1	CRISPRi. TSS Check. Diff	CEG	-1.38781	-1.63253	26786066	26786340	-1.51017
834	GGAGCAAGTGGGAAAGCAG	CENPA	hg	19279.1	CENPA	26764320	202	-1	CRISPRi. TSS Check. Diff	CEG	-1.7329	-1.11949	26764320	26764522	-1.42619
835	GGAGCGAAAGGCTGGCTTC	CENPA	hg	19282.1	CENPA	26786066	53	-1	CRISPRi. TSS Check. Diff	CEG	-0.20019	-0.327394	26786066	26786119	-0.263792
836	GGAGGACAGGGGAGACTGA	CENPA	hg	19282.1	CENPA	26786066	-196	-1	CRISPRi. TSS Check. Diff	CEG	-1.54216	-2.1872	26786066	26785870	-1.86468
837	GGAGGGCAGGGCCAAGAAG	CENPA	hg	19279.1	CENPA	26764320	174	-1	CRISPRi. TSS Check. Diff	CEG	-1.62624	-1.74708	26764320	26764494	-1.68666
838	GGAGGGGCCCCGCCGGGAG	CENPA	hg	19282.1	CENPA	26786066	210	-1	CRISPRi. TSS Check. Diff	CEG	-1.43313	-1.43925	26786066	26786276	-1.43619
839	GGAGGGGTCACGTGACGCC	CENPA	hg	19279.1	CENPA	26764320	-56	1	CRISPRi. TSS Check. Diff	CEG	-0.0242157	0.157706	26764320	26764264	0.0667453
840	GGCCATGTCGGCGGACGCT	CENPA	hg	19279.1	CENPA	26764320	19	-1	CRISPRi. TSS Check. Diff	CEG	-0.408124	0.106778	26764320	26764339	-0.150673
841	GGCCCATGACACGCCGCAG	CENPA	hg	19282.1	CENPA	26786066	121	-1	CRISPRi. TSS Check. Diff	CEG	-1.26119	-0.38109	26786066	26786187	-0.821141
842	GGCCCCGCCGGGAGGGGCC	CENPA	hg	19282.1	CENPA	26786066	205	-1	CRISPRi. TSS Check. Diff	CEG	-0.376198	-0.602976	26786066	26786271	-0.489587
843	GGCCCGGAAGCGCTCGCGC	CENPA	hg	19279.1	CENPA	26764320	-36	1	CRISPRi. TSS Check. Diff	CEG	0.207715	0.457575	26764320	26764284	0.332645
844	GGCCCGGGGAAATGCGGAG	CENPA	hg	19279.1	CENPA	26764320	273	1	CRISPRi. TSS Check. Diff	CEG	-0.00626	0.0897529	26764320	26764593	0.0417464
845	GGCCGCGGCCGGTTACCTA	CENPA	hg	19282.1	CENPA	26786066	230	-1	CRISPRi. TSS Check. Diff	CEG	-1.59008	-1.88948	26786066	26786296	-1.73978
846	GGCCTCGGGCTTTCGGCTC	CENPA	hg	19282.1	CENPA	26786066	150	-1	CRISPRi. TSS Check. Diff	CEG	-0.635752	-0.819805	26786066	26786216	-0.727778
847	GGCGATGATAGGAGGACAG	CENPA	hg	19282.1	CENPA	26786066	-186	-1	CRISPRi. TSS Check. Diff	CEG	-0.878636	-0.950198	26786066	26785880	-0.914417
848	GGCGCCGGGCCCCGTCACC	CENPA	hg	19279.1	CENPA	26764320	-19	-1	CRISPRi. TSS Check. Diff	CEG	0.185251	0.204668	26764320	26764301	0.19496
849	GGCGCGCTCCCCGGGGGCG	CENPA	hg	19279.1	CENPA	26764320	-84	1	CRISPRi. TSS Check. Diff	CEG	0.00402481	0.16752	26764320	26764236	0.0857722
850	GGCTCAGGCGCGCTCCCCG	CENPA	hg	19279.1	CENPA	26764320	-90	1	CRISPRi. TSS Check. Diff	CEG	-0.682556	-0.196843	26764320	26764230	-0.4397
851	GGCTCCATCAACACGCTCT	CENPA	hg	19279.1	CENPA	26764320	96	1	CRISPRi. TSS Check. Diff	CEG	0.0685539	0.0658693	26764320	26764416	0.0672116
852	GGCTCCTGCTCGGGCTGCC	CENPA	hg	19282.1	CENPA	26786066	79	-1	CRISPRi. TSS Check. Diff	CEG	0.393644	0.105625	26786066	26786145	0.249635
853	GGCTCGGATCCCCCCGTCC	CENPA	hg	19279.1	CENPA	26764320	293	-1	CRISPRi. TSS Check. Diff	CEG	-0.566369	-0.569759	26764320	26764613	-0.568064
854	GGCTCGGGCTGCGCCTCCT	CENPA	hg	19282.1	CENPA	26786066	172	-1	CRISPRi. TSS Check. Diff	CEG	-0.79453	-0.839278	26786066	26786238	-0.816904
855	GGGCCCCGCCGGGAGGGGC	CENPA	hg	19282.1	CENPA	26786066	206	-1	CRISPRi. TSS Check. Diff	CEG	-0.372309	-0.287326	26786066	26786272	-0.329817
856	GGGCCCCTCCTTAGGTAAC	CENPA	hg	19282.1	CENPA	26786066	232	1	CRISPRi. TSS Check. Diff	CEG	-1.11027	-1.24562	26786066	26786298	-1.17795
857	GGGCCTCGCATCCCTTGGG	CENPA	hg	19279.1	CENPA	26764320	246	-1	CRISPRi. TSS Check. Diff	CEG	-0.207471	-0.0126054	26764320	26764566	-0.110038
858	GGGCTCCGCCTGCGAGCCT	CENPA	hg	19282.1	CENPA	26786066	272	-1	CRISPRi. TSS Check. Diff	CEG	-0.402295	-0.288459	26786066	26786338	-0.345377
859	GGGCTCGGATCCCCCCGTC	CENPA	hg	19279.1	CENPA	26764320	294	-1	CRISPRi. TSS Check. Diff	CEG	0.080914	-0.119715	26764320	26764614	-0.0194003
860	GGGCTGCGCCCCGGACGGG	CENPA	hg	19279.1	CENPA	26764320	294	1	CRISPRi. TSS Check. Diff	CEG	-1.89706	-2.00405	26764320	26764614	-1.95056
861	GGGGAGCGCGCCTGAGCCA	CENPA	hg	19279.1	CENPA	26764320	-104	-1	CRISPRi. TSS Check. Diff	CEG	-0.234501	-0.144865	26764320	26764216	-0.189683
862	GGGGCCCGGCGCCGCTAAC	CENPA	hg	19279.1	CENPA	26764320	0	1	CRISPRi. TSS Check. Diff	CEG	0.0649317	0.301822	26764320	26764320	0.183377
863	GGGGCCGGGGGTCGGGGTC	CENPA	hg	19282.1	CENPA	26786066	192	-1	CRISPRi. TSS Check. Diff	CEG	-1.08956	-0.944717	26786066	26786258	-1.01714
864	GGGGCGGGGCGAGCAGGAG	CENPA	hg	19279.1	CENPA	26764320	-71	1	CRISPRi. TSS Check. Diff	CEG	-0.737533	-0.398389	26764320	26764249	-0.567961
865	GGGGCTGCGCCCCGGACGG	CENPA	hg	19279.1	CENPA	26764320	293	1	CRISPRi. TSS Check. Diff	CEG	-2.18089	-2.34575	26764320	26764613	-2.26332
866	GGGGGCGGGGCGAGCAGGA	CENPA	hg	19279.1	CENPA	26764320	-72	1	CRISPRi. TSS Check. Diff	CEG	-0.542363	-0.0823018	26764320	26764248	-0.312332
867	GGGGGTCGGGGTCGGGCTC	CENPA	hg	19282.1	CENPA	26786066	186	-1	CRISPRi. TSS Check. Diff	CEG	0.00483383	0.0760683	26786066	26786252	0.0404511
868	GGGTCCGGGAGCGAAAGGC	CENPA	hg	19282.1	CENPA	26786066	60	-1	CRISPRi. TSS Check. Diff	CEG	-1.01896	-0.577043	26786066	26786126	-0.798
869	GGTCACGTGACGCCCGGCC	CENPA	hg	19279.1	CENPA	26764320	-51	1	CRISPRi. TSS Check. Diff	CEG	-0.170625	-0.214751	26764320	26764269	-0.192688
870	GGTCCCACGGCTCCTGCTC	CENPA	hg	19282.1	CENPA	26786066	87	-1	CRISPRi. TSS Check. Diff	CEG	-0.590078	-0.417841	26786066	26786153	-0.503959
871	GGTGGCCACGCCGTGGCCC	CENPA	hg	19279.1	CENPA	26764320	-161	-1	CRISPRi. TSS Check. Diff	CEG	-0.853498	-0.402653	26764320	26764159	-0.628076
872	GTACCAGCTGTTCCTGGCC	CENPA	hg	19279.1	CENPA	26764320	59	1	CRISPRi. TSS Check. Diff	CEG	0.334138	0.312705	26764320	26764379	0.323421
873	GTCAGCCACTGGGAGTCGC	CENPA	hg	19282.1	CENPA	26786066	-82	1	CRISPRi. TSS Check. Diff	CEG	-1.52392	-1.46518	26786066	26785984	-1.49455
874	GTGCGGGCCCTGGCGACCC	CENPA	hg	19279.1	CENPA	26764320	144	1	CRISPRi. TSS Check. Diff	CEG	-0.897673	-0.779394	26764320	26764464	-0.838533
875	GTGCTGGCGCCCGGTCCCA	CENPA	hg	19282.1	CENPA	26786066	99	-1	CRISPRi. TSS Check. Diff	CEG	-1.73635	-1.36941	26786066	26786165	-1.55288
876	GTGGCCACCAAAGCGCTCC	CENPA	hg	19279.1	CENPA	26764320	-138	1	CRISPRi. TSS Check. Diff	CEG	0.305268	0.314992	26764320	26764182	0.31013
877	GTGGCTCAGGCGCGCTCCC	CENPA	hg	19279.1	CENPA	26764320	-92	1	CRISPRi. TSS Check. Diff	CEG	-0.332019	-0.196784	26764320	26764228	-0.264402
878	TACTTGGTCCAGGCCATGT	CENPA	hg	19279.1	CENPA	26764320	30	-1	CRISPRi. TSS Check. Diff	CEG	-0.0405007	-0.0345276	26764320	26764350	-0.0375142
879	TCCTGCTCGCCCCGCCCCC	CENPA	hg	19279.1	CENPA	26764320	-85	-1	CRISPRi. TSS Check. Diff	CEG	-0.868858	-0.553419	26764320	26764235	-0.711138
880	TCGCCAGGGCCCGCACGCC	CENPA	hg	19279.1	CENPA	26764320	128	-1	CRISPRi. TSS Check. Diff	CEG	0.421057	0.388124	26764320	26764448	0.404591
881	TCGCGGCACAGCGTTCTCT	CENPA	hg	19282.1	CENPA	26786066	37	1	CRISPRi. TSS Check. Diff	CEG	-1.09063	-0.449664	26786066	26786103	-0.770147
882	TCGCTCCAGTTAGCGGCGC	CENPA	hg	19279.1	CENPA	26764320	-5	-1	CRISPRi. TSS Check. Diff	CEG	-0.07717	-0.00592595	26764320	26764315	-0.041548
883	TCGTCCTGGAGCGCTTTGG	CENPA	hg	19279.1	CENPA	26764320	-144	-1	CRISPRi. TSS Check. Diff	CEG	-0.052569	0.162801	26764320	26764176	0.055116
884	TCTACGCCTTCCCCCTTCT	CENPA	hg	19279.1	CENPA	26764320	173	1	CRISPRi. TSS Check. Diff	CEG	-0.938782	-0.342241	26764320	26764493	-0.640511
885	TCTCCTGCGCGAGCGCTTC	CENPA	hg	19279.1	CENPA	26764320	-43	-1	CRISPRi. TSS Check. Diff	CEG	-0.261311	-0.110904	26764320	26764277	-0.186108
886	TCTCGGTGCATACTCTCAT	CENPA	hg	19282.1	CENPA	26786066	-142	1	CRISPRi. TSS Check. Diff	CEG	-1.26935	-1.22659	26786066	26785924	-1.24797
887	TGACCACCCAAGGGATGCG	CENPA	hg	19279.1	CENPA	26764320	253	1	CRISPRi. TSS Check. Diff	CEG	0.438322	0.251604	26764320	26764573	0.344963
888	TGCAGTCGCTCTACGTAAG	CENPA	hg	19282.1	CENPA	26786066	-113	1	CRISPRi. TSS Check. Diff	CEG	-1.54653	-1.26179	26786066	26785953	-1.40416
889	TGCCACGGGATCGGGACTC	CENPA	hg	19282.1	CENPA	26786066	300	-1	CRISPRi. TSS Check. Diff	CEG	0.0918759	0.0893227	26786066	26786366	0.0905993
890	TGCCGGGTCCGGGAGCGAA	CENPA	hg	19282.1	CENPA	26786066	64	-1	CRISPRi. TSS Check. Diff	CEG	-2.14041	-2.08851	26786066	26786130	-2.11446
891	TGCGAGGCCCGGGGAAATG	CENPA	hg	19279.1	CENPA	26764320	268	1	CRISPRi. TSS Check. Diff	CEG	-0.0699307	0.414293	26764320	26764588	0.172181
892	TGCGCCTCCTCGGGGCCTC	CENPA	hg	19282.1	CENPA	26786066	163	-1	CRISPRi. TSS Check. Diff	CEG	-1.01661	-0.887142	26786066	26786229	-0.951876
893	TGCGCGAGCGCTTCCGGGC	CENPA	hg	19279.1	CENPA	26764320	-48	-1	CRISPRi. TSS Check. Diff	CEG	-0.883107	-0.939613	26764320	26764272	-0.91136
894	TGCTCGGGCTGCCGGGTCC	CENPA	hg	19282.1	CENPA	26786066	73	-1	CRISPRi. TSS Check. Diff	CEG	-0.929336	-0.431533	26786066	26786139	-0.680435
895	TGGCTCAGGCGCGCTCCCC	CENPA	hg	19279.1	CENPA	26764320	-91	1	CRISPRi. TSS Check. Diff	CEG	-0.321261	0.107939	26764320	26764229	-0.106661
896	TGGGAAAGCAGGGGAAGCC	CENPA	hg	19279.1	CENPA	26764320	194	-1	CRISPRi. TSS Check. Diff	CEG	-1.65605	-1.80611	26764320	26764514	-1.73108
897	TGGGCCCTGCCGGGCGTGC	CENPA	hg	19279.1	CENPA	26764320	129	1	CRISPRi. TSS Check. Diff	CEG	-0.37709	-0.207792	26764320	26764449	-0.292441
898	TGGGGTTCGCTCCAGTTAG	CENPA	hg	19279.1	CENPA	26764320	1	-1	CRISPRi. TSS Check. Diff	CEG	0.0231613	-0.12405	26764320	26764321	-0.0504445
899	TGTCATGGGCCCGCGCCGC	CENPA	hg	19282.1	CENPA	26786066	142	1	CRISPRi. TSS Check. Diff	CEG	-1.13398	-0.846851	26786066	26786208	-0.990414
900	TTCGAGATGGGGCCGCGGC	CENPA	hg	19282.1	CENPA	26786066	240	-1	CRISPRi. TSS Check. Diff	CEG	-1.08567	-0.847109	26786066	26786306	-0.966391
901	TTGGTCCAGGCCATGTCGG	CENPA	hg	19279.1	CENPA	26764320	27	-1	CRISPRi. TSS Check. Diff	CEG	-0.0942521	-0.0790273	26764320	26764347	-0.0866397
902	TTTGCCGAGAGCGTGTTGA	CENPA	hg	19279.1	CENPA	26764320	90	-1	CRISPRi. TSS Check. Diff	CEG	0.0705916	0.0566219	26764320	26764410	0.0636067
903	AAACGGCGGCGGCGGCGAC	CHMP2A	hg	182970	CHMP2A	58555010	-72	1	CRISPRi. TSS Check. Diff	CEG	-2.06359	-2.19878	58555010	58554938	-2.13119
904	AAAGCGCCCACCCCGGTAC	CHMP2A	hg	182973	CHMP2A	58555104	-179	1	CRISPRi. TSS Check. Diff	CEG	-0.487559	-0.802895	58555104	58554925	-0.645227
905	AACATGCCCCGCCCGCACC	CHMP2A	hg	182970	CHMP2A	58555010	-125	-1	CRISPRi. TSS Check. Diff	CEG	-0.0615411	0.156036	58555010	58554885	0.0472473
906	AACCTTCCGGGTGCGGGCG	CHMP2A	hg	182970	CHMP2A	58555010	-121	1	CRISPRi. TSS Check. Diff	CEG	-0.36956	-0.44862	58555010	58554889	-0.40909
907	AAGCGAGGCACCGGACACC	CHMP2A	hg	182970	CHMP2A	58555010	101	-1	CRISPRi. TSS Check. Diff	CEG	-0.737302	-0.936647	58555010	58555111	-0.836975
908	AAGCTCAGGACAAGGCATT	CHMP2A	hg	182970	CHMP2A	58555010	296	-1	CRISPRi. TSS Check. Diff	CEG	-1.49215	-1.4521	58555010	58555306	-1.47212
909	AATCCGGAAACGGCGGCGG	CHMP2A	hg	182970	CHMP2A	58555010	-79	1	CRISPRi. TSS Check. Diff	CEG	-0.825042	-0.562518	58555010	58554931	-0.69378
910	AATGCTGAGGGAGACGGTT	CHMP2A	hg	182970	CHMP2A	58555010	260	-1	CRISPRi. TSS Check. Diff	CEG	-1.44569	-1.1603	58555010	58555270	-1.30299
911	ACCACCTTGCTTTGGTGCC	CHMP2A	hg	182970	CHMP2A	58555010	171	1	CRISPRi. TSS Check. Diff	CEG	-1.65605	-1.80611	58555010	58555181	-1.73108
912	ACCCAAGCCAGTACCGGGG	CHMP2A	hg	182973	CHMP2A	58555104	-182	-1	CRISPRi. TSS Check. Diff	CEG	-0.92189	-0.713987	58555104	58554922	-0.817939
913	ACCGAGGGGCCTTAGTTGG	CHMP2A	hg	182970	CHMP2A	58555010	-50	1	CRISPRi. TSS Check. Diff	CEG	-0.764154	-0.272632	58555010	58554960	-0.518393
914	ACCGTCTCCCTCAGCATTC	CHMP2A	hg	182970	CHMP2A	58555010	274	1	CRISPRi. TSS Check. Diff	CEG	-0.42657	-0.409536	58555010	58555284	-0.418053
915	ACGAGGCCTTCTACTCGCC	CHMP2A	hg	182970	CHMP2A	58555010	93	1	CRISPRi. TSS Check. Diff	CEG	0.032928	0.201597	58555010	58555103	0.117262
916	ACGGGCGCACGCGCGCTCC	CHMP2A	hg	182970	CHMP2A	58555010	-151	1	CRISPRi. TSS Check. Diff	CEG	-0.491181	-0.581724	58555010	58554859	-0.536453
917	ACGTCGTTTAATCCGGAAA	CHMP2A	hg	182970	CHMP2A	58555010	-88	1	CRISPRi. TSS Check. Diff	CEG	-0.222834	-0.647849	58555010	58554922	-0.435342
918	ACTCAAAACATGAAACACT	CHMP2A	hg	182973	CHMP2A	58555104	-138	1	CRISPRi. TSS Check. Diff	CEG	-0.75735	-0.443919	58555104	58554966	-0.600635
919	AGACCTCGATGTTGACGAC	CHMP2A	hg	182970	CHMP2A	58555010	134	-1	CRISPRi. TSS Check. Diff	CEG	-0.540877	-0.521617	58555010	58555144	-0.531247
920	AGCGAGGCACCGGACACCC	CHMP2A	hg	182970	CHMP2A	58555010	100	-1	CRISPRi. TSS Check. Diff	CEG	-0.549136	-0.226443	58555010	58555110	-0.38779
921	AGGACAAGGCATTAGGATT	CHMP2A	hg	182970	CHMP2A	58555010	290	-1	CRISPRi. TSS Check. Diff	CEG	-1.6105	-1.47656	58555010	58555300	-1.54353
922	AGGACCGAGGGGCCTTAGT	CHMP2A	hg	182970	CHMP2A	58555010	-53	1	CRISPRi. TSS Check. Diff	CEG	-0.885919	-0.446651	58555010	58554957	-0.666285
923	AGGGGCCACTCACCGGAGC	CHMP2A	hg	182970	CHMP2A	58555010	20	-1	CRISPRi. TSS Check. Diff	CEG	0.38871	0.346195	58555010	58555030	0.367452
924	AGGGTCCCAGGGAGAAGCG	CHMP2A	hg	182970	CHMP2A	58555010	115	-1	CRISPRi. TSS Check. Diff	CEG	-0.950776	-1.14351	58555010	58555125	-1.04715
925	AGTGACCCAAGCCAGTACC	CHMP2A	hg	182973	CHMP2A	58555104	-178	-1	CRISPRi. TSS Check. Diff	CEG	-0.734012	-0.737154	58555104	58554926	-0.735583
926	AGTGGCCCCTGCTGGACCG	CHMP2A	hg	182970	CHMP2A	58555010	42	1	CRISPRi. TSS Check. Diff	CEG	-0.669962	-0.402045	58555010	58555052	-0.536004
927	ATACACCGAGGACAGTCAG	CHMP2A	hg	182970	CHMP2A	58555010	184	-1	CRISPRi. TSS Check. Diff	CEG	-1.65605	-1.80611	58555010	58555194	-1.73108
928	ATGCTGAGGGAGACGGTTG	CHMP2A	hg	182970	CHMP2A	58555010	259	-1	CRISPRi. TSS Check. Diff	CEG	-1.18438	-0.953748	58555010	58555269	-1.06906
929	ATGTTGACGACAGGGTCCC	CHMP2A	hg	182970	CHMP2A	58555010	126	-1	CRISPRi. TSS Check. Diff	CEG	-0.993239	-0.865126	58555010	58555136	-0.929182
930	CAACCTTCCGGGTGCGGGC	CHMP2A	hg	182970	CHMP2A	58555010	-122	1	CRISPRi. TSS Check. Diff	CEG	-0.421586	-0.536022	58555010	58554888	-0.478804
931	CACCAAAGCAAGGTGGTGT	CHMP2A	hg	182970	CHMP2A	58555010	156	-1	CRISPRi. TSS Check. Diff	CEG	-0.457988	-0.139849	58555010	58555166	-0.298919
932	CACCACCTTGCTTTGGTGC	CHMP2A	hg	182970	CHMP2A	58555010	170	1	CRISPRi. TSS Check. Diff	CEG	-0.1173	-0.128197	58555010	58555180	-0.122749
933	CACGCCCGCCCGGGATCCA	CHMP2A	hg	182970	CHMP2A	58555010	48	-1	CRISPRi. TSS Check. Diff	CEG	-0.067366	-0.548212	58555010	58555058	-0.307789
934	CAGAAAGAGAAGCGTGACC	CHMP2A	hg	182970	CHMP2A	58555010	-13	1	CRISPRi. TSS Check. Diff	CEG	-0.946889	-1.06365	58555010	58554997	-1.00527
935	CATCCCGTCCTCAGTGTAC	CHMP2A	hg	182970	CHMP2A	58555010	235	1	CRISPRi. TSS Check. Diff	CEG	-0.378308	-0.498311	58555010	58555245	-0.43831
936	CATCCTGTACACTGAGGAC	CHMP2A	hg	182970	CHMP2A	58555010	228	-1	CRISPRi. TSS Check. Diff	CEG	-1.02703	-0.880333	58555010	58555238	-0.953683
937	CCAACCTTCCGGGTGCGGG	CHMP2A	hg	182970	CHMP2A	58555010	-123	1	CRISPRi. TSS Check. Diff	CEG	-0.885077	-0.712766	58555010	58554887	-0.798921
938	CCACTCACCGGAGCTGGGA	CHMP2A	hg	182970	CHMP2A	58555010	15	-1	CRISPRi. TSS Check. Diff	CEG	-0.674978	-0.650694	58555010	58555025	-0.662836
939	CCAGGGAGAAGCGAGGCAC	CHMP2A	hg	182970	CHMP2A	58555010	109	-1	CRISPRi. TSS Check. Diff	CEG	-0.545509	-0.95477	58555010	58555119	-0.750139
940	CCCAAGCCAGTACCGGGGT	CHMP2A	hg	182973	CHMP2A	58555104	-183	-1	CRISPRi. TSS Check. Diff	CEG	-1.02976	-0.268783	58555104	58554921	-0.649273
941	CCCACCAACTAAGGCCCCT	CHMP2A	hg	182970	CHMP2A	58555010	-59	-1	CRISPRi. TSS Check. Diff	CEG	-0.420134	-0.535464	58555010	58554951	-0.477799
942	CCCACCCCGGTACTGGCTT	CHMP2A	hg	182973	CHMP2A	58555104	-173	1	CRISPRi. TSS Check. Diff	CEG	0.280755	0.213336	58555104	58554931	0.247045
943	CCCTGAATGCTGAGGGAGA	CHMP2A	hg	182970	CHMP2A	58555010	265	-1	CRISPRi. TSS Check. Diff	CEG	-0.292672	-0.351799	58555010	58555275	-0.322235
944	CCGACTTGCCCACCAACTA	CHMP2A	hg	182970	CHMP2A	58555010	-51	-1	CRISPRi. TSS Check. Diff	CEG	-0.900051	-0.605621	58555010	58554959	-0.752836
945	CCGAGGGGCCTTAGTTGGT	CHMP2A	hg	182970	CHMP2A	58555010	-49	1	CRISPRi. TSS Check. Diff	CEG	-1.25443	-0.862873	58555010	58554961	-1.05865
946	CCGCCCGCACCCGGAAGGT	CHMP2A	hg	182970	CHMP2A	58555010	-133	-1	CRISPRi. TSS Check. Diff	CEG	-0.713276	-0.611464	58555010	58554877	-0.66237
947	CCGGGATCCACGGTCCAGC	CHMP2A	hg	182970	CHMP2A	58555010	39	-1	CRISPRi. TSS Check. Diff	CEG	-0.261094	0.0921218	58555010	58555049	-0.0844862
948	CCGGTGCCTCGCTTCTCCC	CHMP2A	hg	182970	CHMP2A	58555010	119	1	CRISPRi. TSS Check. Diff	CEG	-0.289188	-0.345103	58555010	58555129	-0.317145
949	CCGTCCCAGCTCCGGTGAG	CHMP2A	hg	182970	CHMP2A	58555010	25	1	CRISPRi. TSS Check. Diff	CEG	-1.65605	-1.80611	58555010	58555035	-1.73108
950	CCGTCTCCCTCAGCATTCA	CHMP2A	hg	182970	CHMP2A	58555010	275	1	CRISPRi. TSS Check. Diff	CEG	-1.46842	-0.678715	58555010	58555285	-1.07357
951	CCTGCTGGACCGTGGATCC	CHMP2A	hg	182970	CHMP2A	58555010	49	1	CRISPRi. TSS Check. Diff	CEG	-0.418108	-0.395433	58555010	58555059	-0.406771
952	CCTTAGTTGGTGGGCAAGT	CHMP2A	hg	182970	CHMP2A	58555010	-41	1	CRISPRi. TSS Check. Diff	CEG	-0.458189	-0.775084	58555010	58554969	-0.616637
953	CGAGGACAGTCAGTGGGCC	CHMP2A	hg	182970	CHMP2A	58555010	178	-1	CRISPRi. TSS Check. Diff	CEG	-0.981678	-0.713758	58555010	58555188	-0.847718
954	CGAGGCCTTCTACTCGCCC	CHMP2A	hg	182970	CHMP2A	58555010	94	1	CRISPRi. TSS Check. Diff	CEG	-0.20539	-0.14367	58555010	58555104	-0.17453
955	CGCCCGCACCCGGAAGGTT	CHMP2A	hg	182970	CHMP2A	58555010	-134	-1	CRISPRi. TSS Check. Diff	CEG	-1.22595	-1.63496	58555010	58554876	-1.43046
956	CGCGCGTGCGCCCGTGCCC	CHMP2A	hg	182970	CHMP2A	58555010	-168	-1	CRISPRi. TSS Check. Diff	CEG	-0.60369	-0.59306	58555010	58554842	-0.598375
957	CGGAAGGTTGGGAAACTCC	CHMP2A	hg	182970	CHMP2A	58555010	-144	-1	CRISPRi. TSS Check. Diff	CEG	-2.00543	-1.73587	58555010	58554866	-1.87065
958	CGGACGCTGGCCCGTTCCG	CHMP2A	hg	182970	CHMP2A	58555010	-174	1	CRISPRi. TSS Check. Diff	CEG	-0.210325	-0.41919	58555010	58554836	-0.314757
959	CGGCGGCGACAGGACCGAG	CHMP2A	hg	182970	CHMP2A	58555010	-63	1	CRISPRi. TSS Check. Diff	CEG	-2.85043	-2.19313	58555010	58554947	-2.52178
960	CGGGATCCACGGTCCAGCA	CHMP2A	hg	182970	CHMP2A	58555010	38	-1	CRISPRi. TSS Check. Diff	CEG	0.521775	0.568069	58555010	58555048	0.544922
961	CGGGCCCACTGACTGTCCT	CHMP2A	hg	182970	CHMP2A	58555010	189	1	CRISPRi. TSS Check. Diff	CEG	0.142045	0.0243481	58555010	58555199	0.0831967
962	CGGGTGTCCGTCCCAGCTC	CHMP2A	hg	182970	CHMP2A	58555010	18	1	CRISPRi. TSS Check. Diff	CEG	-1.6852	-1.20204	58555010	58555028	-1.44362
963	CGGTGCCTCGCTTCTCCCT	CHMP2A	hg	182970	CHMP2A	58555010	120	1	CRISPRi. TSS Check. Diff	CEG	-0.626979	-0.498942	58555010	58555130	-0.562961
964	CGTGACCCGGAAGCGGAAA	CHMP2A	hg	182970	CHMP2A	58555010	-1	1	CRISPRi. TSS Check. Diff	CEG	0.016818	-0.226193	58555010	58555009	-0.104688
965	CTCCAACACCACCTTGCTT	CHMP2A	hg	182970	CHMP2A	58555010	164	1	CRISPRi. TSS Check. Diff	CEG	-0.719655	-0.950168	58555010	58555174	-0.834911
966	CTCGGACGCGCAGAGGAAA	CHMP2A	hg	182973	CHMP2A	58555104	-121	1	CRISPRi. TSS Check. Diff	CEG	-0.990991	-0.698627	58555104	58554983	-0.844809
967	CTCGGACGCTGGCCCGTTC	CHMP2A	hg	182970	CHMP2A	58555010	-176	1	CRISPRi. TSS Check. Diff	CEG	-0.815832	-0.435002	58555010	58554834	-0.625417
968	CTGCTGGACCGTGGATCCC	CHMP2A	hg	182970	CHMP2A	58555010	50	1	CRISPRi. TSS Check. Diff	CEG	-0.52689	-0.42335	58555010	58555060	-0.47512
969	CTGGACCGTGGATCCCGGG	CHMP2A	hg	182970	CHMP2A	58555010	53	1	CRISPRi. TSS Check. Diff	CEG	-0.696117	-0.638056	58555010	58555063	-0.667087
970	CTGGAGTTTCCCAACCTTC	CHMP2A	hg	182970	CHMP2A	58555010	-133	1	CRISPRi. TSS Check. Diff	CEG	0.0203156	-0.126468	58555010	58554877	-0.053076
971	CTGGCCCGTTCCGGGGCAC	CHMP2A	hg	182970	CHMP2A	58555010	-168	1	CRISPRi. TSS Check. Diff	CEG	-0.321845	-0.0200512	58555010	58554842	-0.170948
972	CTGGCTTGGGTCACTCGGG	CHMP2A	hg	182973	CHMP2A	58555104	-161	1	CRISPRi. TSS Check. Diff	CEG	-1.26004	-1.13271	58555104	58554943	-1.19637
973	CTTAGTTGGTGGGCAAGTC	CHMP2A	hg	182970	CHMP2A	58555010	-40	1	CRISPRi. TSS Check. Diff	CEG	-0.110418	-0.106556	58555010	58554970	-0.108487
974	GAAACACTCGGACGCGCAG	CHMP2A	hg	182973	CHMP2A	58555104	-127	1	CRISPRi. TSS Check. Diff	CEG	-0.198703	0.0828573	58555104	58554977	-0.057923
975	GAATGCTGAGGGAGACGGT	CHMP2A	hg	182970	CHMP2A	58555010	261	-1	CRISPRi. TSS Check. Diff	CEG	-0.625742	-0.35702	58555010	58555271	-0.491381
976	GACAAGGCATTAGGATTTG	CHMP2A	hg	182970	CHMP2A	58555010	288	-1	CRISPRi. TSS Check. Diff	CEG	-1.74447	-1.40725	58555010	58555298	-1.57586
977	GACACCCGTTTCCGCTTCC	CHMP2A	hg	182970	CHMP2A	58555010	-6	-1	CRISPRi. TSS Check. Diff	CEG	-0.37385	-0.308925	58555010	58555004	-0.341387
978	GACCCTGTCGTCAACATCG	CHMP2A	hg	182970	CHMP2A	58555010	141	1	CRISPRi. TSS Check. Diff	CEG	-0.48146	-0.699992	58555010	58555151	-0.590726
979	GACCTCGATGTTGACGACA	CHMP2A	hg	182970	CHMP2A	58555010	133	-1	CRISPRi. TSS Check. Diff	CEG	-1.2442	-0.460232	58555010	58555143	-0.852214
980	GAGAAGCGTGACCCGGAAG	CHMP2A	hg	182970	CHMP2A	58555010	-7	1	CRISPRi. TSS Check. Diff	CEG	-0.932389	-0.894736	58555010	58555003	-0.913563
981	GAGACGGTTGGGGGCGCTG	CHMP2A	hg	182970	CHMP2A	58555010	250	-1	CRISPRi. TSS Check. Diff	CEG	-2.12214	-1.77114	58555010	58555260	-1.94664
982	GAGCTGTTGCGCATGCGCT	CHMP2A	hg	182970	CHMP2A	58555010	-193	1	CRISPRi. TSS Check. Diff	CEG	-0.618577	-1.56219	58555010	58554817	-1.09038
983	GAGTGACCCAAGCCAGTAC	CHMP2A	hg	182973	CHMP2A	58555104	-177	-1	CRISPRi. TSS Check. Diff	CEG	-0.959534	-1.02198	58555104	58554927	-0.990755
984	GCATCCTGTACACTGAGGA	CHMP2A	hg	182970	CHMP2A	58555010	229	-1	CRISPRi. TSS Check. Diff	CEG	-1.17837	-1.25521	58555010	58555239	-1.21679
985	GCCCACCCCGGTACTGGCT	CHMP2A	hg	182973	CHMP2A	58555104	-174	1	CRISPRi. TSS Check. Diff	CEG	0.457011	-1.10085	58555104	58554930	-0.321922
986	GCCCGGCACCAAAGCAAGG	CHMP2A	hg	182970	CHMP2A	58555010	162	-1	CRISPRi. TSS Check. Diff	CEG	-0.0572833	0.153445	58555010	58555172	0.0480808
987	GCCGCCCGCACGCCCGCCC	CHMP2A	hg	182970	CHMP2A	58555010	56	-1	CRISPRi. TSS Check. Diff	CEG	-0.172729	0.123499	58555010	58555066	-0.024615
988	GCGGCGGCGACAGGACCGA	CHMP2A	hg	182970	CHMP2A	58555010	-64	1	CRISPRi. TSS Check. Diff	CEG	-1.22074	-1.23127	58555010	58554946	-1.226
989	GCTGGCCCGTTCCGGGGCA	CHMP2A	hg	182970	CHMP2A	58555010	-169	1	CRISPRi. TSS Check. Diff	CEG	0.059219	0.0155278	58555010	58554841	0.0373734
990	GGACAAGGCATTAGGATTT	CHMP2A	hg	182970	CHMP2A	58555010	289	-1	CRISPRi. TSS Check. Diff	CEG	-0.69685	-1.31105	58555010	58555299	-1.00395
991	GGACACCCGGGCGAGTAGA	CHMP2A	hg	182970	CHMP2A	58555010	89	-1	CRISPRi. TSS Check. Diff	CEG	-1.24331	-0.94718	58555010	58555099	-1.09525
992	GGACACCCGTTTCCGCTTC	CHMP2A	hg	182970	CHMP2A	58555010	-5	-1	CRISPRi. TSS Check. Diff	CEG	-0.0871271	0.0437014	58555010	58555005	-0.0217128
993	GGACGGGATGATGGAGATT	CHMP2A	hg	182970	CHMP2A	58555010	213	-1	CRISPRi. TSS Check. Diff	CEG	-2.04102	-1.55573	58555010	58555223	-1.79838
994	GGAGACGGTTGGGGGCGCT	CHMP2A	hg	182970	CHMP2A	58555010	251	-1	CRISPRi. TSS Check. Diff	CEG	-2.15451	-1.80611	58555010	58555261	-1.98031
995	GGATCCCGGGCGGGCGTGC	CHMP2A	hg	182970	CHMP2A	58555010	62	1	CRISPRi. TSS Check. Diff	CEG	-1.45583	-1.50049	58555010	58555072	-1.47816
996	GGCGGCGGCGACAGGACCG	CHMP2A	hg	182970	CHMP2A	58555010	-65	1	CRISPRi. TSS Check. Diff	CEG	-0.828754	-0.741016	58555010	58554945	-0.784885
997	GGGAGACGGTTGGGGGCGC	CHMP2A	hg	182970	CHMP2A	58555010	252	-1	CRISPRi. TSS Check. Diff	CEG	-1.68643	-2.65153	58555010	58555262	-2.16898
998	GGGATCCACGGTCCAGCAG	CHMP2A	hg	182970	CHMP2A	58555010	37	-1	CRISPRi. TSS Check. Diff	CEG	-1.01419	-0.657065	58555010	58555047	-0.835626
999	GGGGCCACTCACCGGAGCT	CHMP2A	hg	182970	CHMP2A	58555010	19	-1	CRISPRi. TSS Check. Diff	CEG	-0.329477	0.0725823	58555010	58555029	-0.128447
1000	GGGTGGAAAGCGCCCACCC	CHMP2A	hg	182973	CHMP2A	58555104	-185	1	CRISPRi. TSS Check. Diff	CEG	0.0759237	0.145769	58555104	58554919	0.110846
1001	GGTACTGGCTTGGGTCACT	CHMP2A	hg	182973	CHMP2A	58555104	-165	1	CRISPRi. TSS Check. Diff	CEG	-0.580245	-0.367979	58555104	58554939	-0.474112
1002	GTACTGGCTTGGGTCACTC	CHMP2A	hg	182973	CHMP2A	58555104	-164	1	CRISPRi. TSS Check. Diff	CEG	-0.943334	-0.865191	58555104	58554940	-0.904262
1003	GTGACCCAAGCCAGTACCG	CHMP2A	hg	182973	CHMP2A	58555104	-179	-1	CRISPRi. TSS Check. Diff	CEG	-0.464753	-0.244667	58555104	58554925	-0.35471
1004	GTGACCCGGAAGCGGAAAC	CHMP2A	hg	182970	CHMP2A	58555010	0	1	CRISPRi. TSS Check. Diff	CEG	-0.969209	-1.0762	58555010	58555010	-1.0227
1005	GTGCGCCCGTGCCCCGGAA	CHMP2A	hg	182970	CHMP2A	58555010	-173	-1	CRISPRi. TSS Check. Diff	CEG	-0.548411	-0.831737	58555010	58554837	-0.690074
1006	GTGCGGGCGGCAGCGTACG	CHMP2A	hg	182970	CHMP2A	58555010	77	1	CRISPRi. TSS Check. Diff	CEG	-1.20893	-1.34969	58555010	58555087	-1.27931
1007	TACACCGAGGACAGTCAGT	CHMP2A	hg	182970	CHMP2A	58555010	183	-1	CRISPRi. TSS Check. Diff	CEG	-0.826492	-0.148798	58555010	58555193	-0.487645
1008	TACACTGAGGACGGGATGA	CHMP2A	hg	182970	CHMP2A	58555010	221	-1	CRISPRi. TSS Check. Diff	CEG	-1.33935	-0.934696	58555010	58555231	-1.13702
1009	TACGTCACGTCGTTTAATC	CHMP2A	hg	182970	CHMP2A	58555010	-94	1	CRISPRi. TSS Check. Diff	CEG	-0.0950077	-0.160962	58555010	58554916	-0.127985
1010	TCCAGCAGGGGCCACTCAC	CHMP2A	hg	182970	CHMP2A	58555010	26	-1	CRISPRi. TSS Check. Diff	CEG	-1.27439	-0.765632	58555010	58555036	-1.02001
1011	TCCCGGGCGGGCGTGCGGG	CHMP2A	hg	182970	CHMP2A	58555010	65	1	CRISPRi. TSS Check. Diff	CEG	-0.876767	-0.867804	58555010	58555075	-0.872286
1012	TCCGGTGAGTGGCCCCTGC	CHMP2A	hg	182970	CHMP2A	58555010	35	1	CRISPRi. TSS Check. Diff	CEG	-0.747126	-0.385146	58555010	58555045	-0.566136
1013	TCGCCGCCGCCGCCGTTTC	CHMP2A	hg	182970	CHMP2A	58555010	-86	-1	CRISPRi. TSS Check. Diff	CEG	-1.04856	-0.928831	58555010	58554924	-0.988697
1014	TCGGACGCGCAGAGGAAAC	CHMP2A	hg	182973	CHMP2A	58555104	-120	1	CRISPRi. TSS Check. Diff	CEG	-0.588937	-0.735722	58555104	58554984	-0.66233
1015	TCGGACGCTGGCCCGTTCC	CHMP2A	hg	182970	CHMP2A	58555010	-175	1	CRISPRi. TSS Check. Diff	CEG	-0.46491	-0.277262	58555010	58554835	-0.371086
1016	TCGGTCGCACTATACACCG	CHMP2A	hg	182970	CHMP2A	58555010	195	-1	CRISPRi. TSS Check. Diff	CEG	-1.09075	-1.3824	58555010	58555205	-1.23658
1017	TCGTTTAATCCGGAAACGG	CHMP2A	hg	182970	CHMP2A	58555010	-85	1	CRISPRi. TSS Check. Diff	CEG	-1.51529	-1.6332	58555010	58554925	-1.57425
1018	TGCCCCGCCCGCACCCGGA	CHMP2A	hg	182970	CHMP2A	58555010	-129	-1	CRISPRi. TSS Check. Diff	CEG	0.0988359	-1.41379	58555010	58554881	-0.657479
1019	TGCCGCCCGCACGCCCGCC	CHMP2A	hg	182970	CHMP2A	58555010	57	-1	CRISPRi. TSS Check. Diff	CEG	0.358162	0.157119	58555010	58555067	0.25764
1020	TGCGCATGCGCTCGGACGC	CHMP2A	hg	182970	CHMP2A	58555010	-186	1	CRISPRi. TSS Check. Diff	CEG	-0.0635945	0.142256	58555010	58554824	0.0393307
1021	TGCGCCCGTGCCCCGGAAC	CHMP2A	hg	182970	CHMP2A	58555010	-174	-1	CRISPRi. TSS Check. Diff	CEG	-1.65605	-1.80611	58555010	58554836	-1.73108
1022	TGCTGAGGGAGACGGTTGG	CHMP2A	hg	182970	CHMP2A	58555010	258	-1	CRISPRi. TSS Check. Diff	CEG	-0.606894	-0.679871	58555010	58555268	-0.643383
1023	TGGACCGTGGATCCCGGGC	CHMP2A	hg	182970	CHMP2A	58555010	54	1	CRISPRi. TSS Check. Diff	CEG	-0.590289	-0.253855	58555010	58555064	-0.422072
1024	TGGAGTTTCCCAACCTTCC	CHMP2A	hg	182970	CHMP2A	58555010	-132	1	CRISPRi. TSS Check. Diff	CEG	-0.162561	0.13203	58555010	58554878	-0.0152656
1025	TGGATCCCGGGCGGGCGTG	CHMP2A	hg	182970	CHMP2A	58555010	61	1	CRISPRi. TSS Check. Diff	CEG	-0.885934	-0.846516	58555010	58555071	-0.866225
1026	TGGCTTGGGTCACTCGGGC	CHMP2A	hg	182973	CHMP2A	58555104	-160	1	CRISPRi. TSS Check. Diff	CEG	-1.06908	-1.14283	58555104	58554944	-1.10595
1027	TGGGCCCGGCACCAAAGCA	CHMP2A	hg	182970	CHMP2A	58555010	165	-1	CRISPRi. TSS Check. Diff	CEG	-0.737684	-0.878442	58555010	58555175	-0.808063
1028	TGGGGACCCTGAATGCTGA	CHMP2A	hg	182970	CHMP2A	58555010	271	-1	CRISPRi. TSS Check. Diff	CEG	-0.700763	-1.72704	58555010	58555281	-1.2139
1029	TGGGGCATCCTGTACACTG	CHMP2A	hg	182970	CHMP2A	58555010	233	-1	CRISPRi. TSS Check. Diff	CEG	-1.17446	-0.913185	58555010	58555243	-1.04382
1030	TGTTGACGACAGGGTCCCA	CHMP2A	hg	182970	CHMP2A	58555010	125	-1	CRISPRi. TSS Check. Diff	CEG	-0.843617	-0.624361	58555010	58555135	-0.733989
1031	TTAGTTGGTGGGCAAGTCG	CHMP2A	hg	182970	CHMP2A	58555010	-39	1	CRISPRi. TSS Check. Diff	CEG	-1.19353	-0.802707	58555010	58554971	-0.998116
1032	TTCCCAACCTTCCGGGTGC	CHMP2A	hg	182970	CHMP2A	58555010	-126	1	CRISPRi. TSS Check. Diff	CEG	0.0831719	0.17772	58555010	58554884	0.130446
1033	TTCTACTCGCCCGGGTGTC	CHMP2A	hg	182970	CHMP2A	58555010	101	1	CRISPRi. TSS Check. Diff	CEG	-0.858667	-0.846804	58555010	58555111	-0.852735
1034	TTGGGGACCCTGAATGCTG	CHMP2A	hg	182970	CHMP2A	58555010	272	-1	CRISPRi. TSS Check. Diff	CEG	-2.65605	-2.80611	58555010	58555282	-2.73108
1035	TTTAATCCGGAAACGGCGG	CHMP2A	hg	182970	CHMP2A	58555010	-82	1	CRISPRi. TSS Check. Diff	CEG	-1.57128	-1.81864	58555010	58554928	-1.69496
1036	TTTCCCAACCTTCCGGGTG	CHMP2A	hg	182970	CHMP2A	58555010	-127	1	CRISPRi. TSS Check. Diff	CEG	-0.155188	0.13807	58555010	58554883	-0.0085592
1037	AAACCGCAGCGGGGTAGCG	GSPT1	hg	156335	GSPT1	11915951	-183	1	CRISPRi. TSS Check. Diff	CEG	-0.667337	-0.343617	11915951	11915768	-0.505477
1038	AAATAGCCGGAAACGGGGG	GSPT1	hg	156335	GSPT1	11915951	-123	1	CRISPRi. TSS Check. Diff	CEG	-0.856021	-0.660844	11915951	11915828	-0.758433
1039	AAATGGAGGCAGGGGCGCC	GSPT1	hg	156335	GSPT1	11915951	177	-1	CRISPRi. TSS Check. Diff	CEG	-0.00387505	0.247635	11915951	11916128	0.12188
1040	AACCGCAGCGGGGTAGCGC	GSPT1	hg	156335	GSPT1	11915951	-182	1	CRISPRi. TSS Check. Diff	CEG	0.0443882	0.281351	11915951	11915769	0.16287
1041	AACGCTGACTGAGGGAAGG	GSPT1	hg	156335	GSPT1	11915951	139	-1	CRISPRi. TSS Check. Diff	CEG	-1.23917	-1.19105	11915951	11916090	-1.21511
1042	AACTACCGAGGCGAAGGTA	GSPT1	hg	156335	GSPT1	11915951	-90	1	CRISPRi. TSS Check. Diff	CEG	-1.18973	-0.907682	11915951	11915861	-1.04871
1043	AAGATCCCCGGCGTCGCCG	GSPT1	hg	156335	GSPT1	11915951	88	-1	CRISPRi. TSS Check. Diff	CEG	-0.819784	-0.71556	11915951	11916039	-0.767672
1044	AAGGTACGGGTGGCGGCGA	GSPT1	hg	156335	GSPT1	11915951	-77	1	CRISPRi. TSS Check. Diff	CEG	-1.50064	-1.83234	11915951	11915874	-1.66649
1045	ACACTCGCGACGACGACAG	GSPT1	hg	156335	GSPT1	11915951	44	-1	CRISPRi. TSS Check. Diff	CEG	-1.11082	-1.31307	11915951	11915995	-1.21194
1046	ACCGAGGCGAAGGTACGGG	GSPT1	hg	156335	GSPT1	11915951	-86	1	CRISPRi. TSS Check. Diff	CEG	-1.22819	-1.13773	11915951	11915865	-1.18296
1047	ACGACAGAGGCGGCGGCGG	GSPT1	hg	156335	GSPT1	11915951	32	-1	CRISPRi. TSS Check. Diff	CEG	-1.02633	-0.479883	11915951	11915983	-0.753108
1048	ACGACGACAGAGGCGGCGG	GSPT1	hg	156335	GSPT1	11915951	35	-1	CRISPRi. TSS Check. Diff	CEG	-0.924248	-0.96961	11915951	11915986	-0.946929
1049	ACTACCGAGGCGAAGGTAC	GSPT1	hg	156335	GSPT1	11915951	-89	1	CRISPRi. TSS Check. Diff	CEG	-0.69097	-0.291852	11915951	11915862	-0.491411
1050	ACTGCCCGGATCCATGATC	GSPT1	hg	156335	GSPT1	11915951	230	-1	CRISPRi. TSS Check. Diff	CEG	-0.778968	-0.807911	11915951	11916181	-0.79344
1051	AGAGCGGGAAATGGAGGCA	GSPT1	hg	156335	GSPT1	11915951	185	-1	CRISPRi. TSS Check. Diff	CEG	-0.615713	-1.39585	11915951	11916136	-1.00578
1052	AGATCCGCTCACACACACG	GSPT1	hg	156335	GSPT1	11915951	5	1	CRISPRi. TSS Check. Diff	CEG	-1.48908	-1.31354	11915951	11915956	-1.40131
1053	AGCGTTGCCCACTCCTCTC	GSPT1	hg	156335	GSPT1	11915951	165	1	CRISPRi. TSS Check. Diff	CEG	-1.12712	-0.721842	11915951	11916116	-0.924483
1054	AGCTAGCGACAAAGATCCC	GSPT1	hg	156335	GSPT1	11915951	99	-1	CRISPRi. TSS Check. Diff	CEG	-1.09907	-1.30851	11915951	11916050	-1.20379
1055	AGGGGTCAATCCGCGCCGG	GSPT1	hg	156335	GSPT1	11915951	-59	1	CRISPRi. TSS Check. Diff	CEG	-0.252136	-0.468188	11915951	11915892	-0.360162
1056	AGGTACGGGTGGCGGCGAG	GSPT1	hg	156335	GSPT1	11915951	-76	1	CRISPRi. TSS Check. Diff	CEG	-1.3717	-1.06538	11915951	11915875	-1.21854
1057	AGTGGGCAACGCTGACTGA	GSPT1	hg	156335	GSPT1	11915951	146	-1	CRISPRi. TSS Check. Diff	CEG	-1.48255	-1.33054	11915951	11916097	-1.40655
1058	ATCCGGGCAGTGGCGGCGG	GSPT1	hg	156335	GSPT1	11915951	251	1	CRISPRi. TSS Check. Diff	CEG	-1.56201	-1.65038	11915951	11916202	-1.60619
1059	ATCGGGGGGGCCGTGTGTG	GSPT1	hg	156335	GSPT1	11915951	214	-1	CRISPRi. TSS Check. Diff	CEG	0.125396	-0.214687	11915951	11916165	-0.0446451
1060	CACACGGCCCCCCCGATCA	GSPT1	hg	156335	GSPT1	11915951	229	1	CRISPRi. TSS Check. Diff	CEG	-1.59593	-1.33833	11915951	11916180	-1.46713
1061	CACTGCCCGGATCCATGAT	GSPT1	hg	156335	GSPT1	11915951	231	-1	CRISPRi. TSS Check. Diff	CEG	-1.47163	-1.21345	11915951	11916182	-1.34254
1062	CAGAGAACTACCGAGGCGA	GSPT1	hg	156335	GSPT1	11915951	-95	1	CRISPRi. TSS Check. Diff	CEG	-0.499849	-0.478587	11915951	11915856	-0.489218
1063	CAGGGGCGCCCGGCCGGAG	GSPT1	hg	156335	GSPT1	11915951	168	-1	CRISPRi. TSS Check. Diff	CEG	-0.76982	-0.732795	11915951	11916119	-0.751308
1064	CCAGAACAGAGAACTACCG	GSPT1	hg	156335	GSPT1	11915951	-101	1	CRISPRi. TSS Check. Diff	CEG	-0.236826	-0.173998	11915951	11915850	-0.205412
1065	CCCACCCAACCACCTCCGA	GSPT1	hg	156335	GSPT1	11915951	-30	-1	CRISPRi. TSS Check. Diff	CEG	-0.172729	-0.00128233	11915951	11915921	-0.0870058
1066	CCCCCCCGATCATGGATCC	GSPT1	hg	156335	GSPT1	11915951	236	1	CRISPRi. TSS Check. Diff	CEG	0.453247	-0.155857	11915951	11916187	0.148695
1067	CCCCCGGGAAAACCGCAGC	GSPT1	hg	156335	GSPT1	11915951	-192	1	CRISPRi. TSS Check. Diff	CEG	-0.206579	0.146323	11915951	11915759	-0.0301282
1068	CCCCGGGAAAACCGCAGCG	GSPT1	hg	156335	GSPT1	11915951	-191	1	CRISPRi. TSS Check. Diff	CEG	-0.00739438	0.121996	11915951	11915760	0.0573007
1069	CCCGGATCCATGATCGGGG	GSPT1	hg	156335	GSPT1	11915951	226	-1	CRISPRi. TSS Check. Diff	CEG	0.0383834	0.373819	11915951	11916177	0.206101
1070	CCGCCTGGTCCCAGCAGTC	GSPT1	hg	156334	GSPT1	11915916	283	-1	CRISPRi. TSS Check. Diff	CEG	-0.90614	-1.08549	11915916	11916199	-0.995817
1071	CCGTCGGAGGTGGTTGGGT	GSPT1	hg	156335	GSPT1	11915951	-20	1	CRISPRi. TSS Check. Diff	CEG	-0.873971	-0.803553	11915951	11915931	-0.838762
1072	CCTCGGTAGTTCTCTGTTC	GSPT1	hg	156335	GSPT1	11915951	-111	-1	CRISPRi. TSS Check. Diff	CEG	-0.256795	-0.130123	11915951	11915840	-0.193459
1073	CCTGACTGCTGGGACCAGG	GSPT1	hg	156334	GSPT1	11915916	293	1	CRISPRi. TSS Check. Diff	CEG	-2.24101	-2.39107	11915916	11916209	-2.31604
1074	CGACTCGGCGCCTGACTGC	GSPT1	hg	156334	GSPT1	11915916	283	1	CRISPRi. TSS Check. Diff	CEG	-0.150816	-0.362277	11915916	11916199	-0.256546
1075	CGAGGGGTCAATCCGCGCC	GSPT1	hg	156335	GSPT1	11915951	-61	1	CRISPRi. TSS Check. Diff	CEG	-0.690625	-0.131987	11915951	11915890	-0.411306
1076	CGATCATGGATCCGGGCAG	GSPT1	hg	156335	GSPT1	11915951	242	1	CRISPRi. TSS Check. Diff	CEG	-1.26177	-0.948333	11915951	11916193	-1.10505
1077	CGCCCGCGCTACCCCGCTG	GSPT1	hg	156335	GSPT1	11915951	-190	-1	CRISPRi. TSS Check. Diff	CEG	0.095831	-0.0327314	11915951	11915761	0.0315498
1078	CGCCCGGCCGGAGAGGAGT	GSPT1	hg	156335	GSPT1	11915951	162	-1	CRISPRi. TSS Check. Diff	CEG	-0.859039	-0.370483	11915951	11916113	-0.614761
1079	CGCCGCCGCCGCCACTGCC	GSPT1	hg	156335	GSPT1	11915951	243	-1	CRISPRi. TSS Check. Diff	CEG	-0.95214	-1.47241	11915951	11916194	-1.21228
1080	CGCGCTAAATAGCCGGAAA	GSPT1	hg	156335	GSPT1	11915951	-129	1	CRISPRi. TSS Check. Diff	CEG	-0.431991	-0.0891427	11915951	11915822	-0.260567
1081	CGCTAAATAGCCGGAAACG	GSPT1	hg	156335	GSPT1	11915951	-127	1	CRISPRi. TSS Check. Diff	CEG	-0.37345	-0.455376	11915951	11915824	-0.414413
1082	CGGCGGCGGCGGCGGCGGC	GSPT1	hg	156335	GSPT1	11915951	273	1	CRISPRi. TSS Check. Diff	CEG	-1.70157	-1.56717	11915951	11916224	-1.63437
1083	CGGGCAGTGGCGGCGGCGG	GSPT1	hg	156335	GSPT1	11915951	254	1	CRISPRi. TSS Check. Diff	CEG	-0.86118	-0.693283	11915951	11916205	-0.777231
1084	CTCACACACACGAGGAGGA	GSPT1	hg	156335	GSPT1	11915951	12	1	CRISPRi. TSS Check. Diff	CEG	-0.649198	-0.894648	11915951	11915963	-0.771923
1085	CTCGCGACGACGACAGAGG	GSPT1	hg	156335	GSPT1	11915951	41	-1	CRISPRi. TSS Check. Diff	CEG	-1.34995	-0.900971	11915951	11915992	-1.12546
1086	CTGACTGAGGGAAGGCGGC	GSPT1	hg	156335	GSPT1	11915951	135	-1	CRISPRi. TSS Check. Diff	CEG	-0.396513	-0.229153	11915951	11916086	-0.312833
1087	CTGCCCGGATCCATGATCG	GSPT1	hg	156335	GSPT1	11915951	229	-1	CRISPRi. TSS Check. Diff	CEG	0.129073	0.046535	11915951	11916180	0.0878042
1088	CTGCTGCCGCGGCGACGCC	GSPT1	hg	156335	GSPT1	11915951	92	1	CRISPRi. TSS Check. Diff	CEG	0.118024	0.383992	11915951	11916043	0.251008
1089	GAAGGTACGGGTGGCGGCG	GSPT1	hg	156335	GSPT1	11915951	-78	1	CRISPRi. TSS Check. Diff	CEG	-0.459324	-0.354298	11915951	11915873	-0.406811
1090	GACAGAGAGCGGGAAATGG	GSPT1	hg	156335	GSPT1	11915951	190	-1	CRISPRi. TSS Check. Diff	CEG	-0.542774	-0.373328	11915951	11916141	-0.458051
1091	GACTCGGCGCCTGACTGCT	GSPT1	hg	156334	GSPT1	11915916	284	1	CRISPRi. TSS Check. Diff	CEG	-1.30611	-1.23061	11915916	11916200	-1.26836
1092	GAGAGCGGGAAATGGAGGC	GSPT1	hg	156335	GSPT1	11915951	186	-1	CRISPRi. TSS Check. Diff	CEG	-1.0321	-0.997109	11915951	11916137	-1.0146
1093	GAGCGGGAAATGGAGGCAG	GSPT1	hg	156335	GSPT1	11915951	184	-1	CRISPRi. TSS Check. Diff	CEG	-1.12799	-1.47729	11915951	11916135	-1.30264
1094	GAGGCCGTCGGAGGTGGTT	GSPT1	hg	156335	GSPT1	11915951	-24	1	CRISPRi. TSS Check. Diff	CEG	-2.49559	-1.91172	11915951	11915927	-2.20365
1095	GAGGCGAAGGTACGGGTGG	GSPT1	hg	156335	GSPT1	11915951	-83	1	CRISPRi. TSS Check. Diff	CEG	-0.380833	-0.546806	11915951	11915868	-0.46382
1096	GAGGGGTCAATCCGCGCCG	GSPT1	hg	156335	GSPT1	11915951	-60	1	CRISPRi. TSS Check. Diff	CEG	-0.203589	-0.232074	11915951	11915891	-0.217832
1097	GAGGTGGAACTACAAGTTC	GSPT1	hg	156335	GSPT1	11915951	-165	-1	CRISPRi. TSS Check. Diff	CEG	-0.0974163	-0.401547	11915951	11915786	-0.249482
1098	GAGTGGGCAACGCTGACTG	GSPT1	hg	156335	GSPT1	11915951	147	-1	CRISPRi. TSS Check. Diff	CEG	-0.763507	-0.441982	11915951	11916098	-0.602744
1099	GCAGTGGCGGCGGCGGCGG	GSPT1	hg	156335	GSPT1	11915951	257	1	CRISPRi. TSS Check. Diff	CEG	-1.84412	-1.82223	11915951	11916208	-1.83318
1100	GCCAACCCCACCCCCGGCG	GSPT1	hg	156335	GSPT1	11915951	-59	-1	CRISPRi. TSS Check. Diff	CEG	0.161004	0.0897433	11915951	11915892	0.125374
1101	GCCACCCGTACCTTCGCCT	GSPT1	hg	156335	GSPT1	11915951	-95	-1	CRISPRi. TSS Check. Diff	CEG	0.332319	0.652884	11915951	11915856	0.492602
1102	GCCCCCCCGATCATGGATC	GSPT1	hg	156335	GSPT1	11915951	235	1	CRISPRi. TSS Check. Diff	CEG	0.0653732	-0.297562	11915951	11916186	-0.116094
1103	GCCCCCGGGAAAACCGCAG	GSPT1	hg	156335	GSPT1	11915951	-193	1	CRISPRi. TSS Check. Diff	CEG	-0.300508	-0.167311	11915951	11915758	-0.233909
1104	GCCCGGATCCATGATCGGG	GSPT1	hg	156335	GSPT1	11915951	227	-1	CRISPRi. TSS Check. Diff	CEG	-0.397263	-0.0966615	11915951	11916178	-0.246962
1105	GCCGTCGGAGGTGGTTGGG	GSPT1	hg	156335	GSPT1	11915951	-21	1	CRISPRi. TSS Check. Diff	CEG	-0.958952	-0.656568	11915951	11915930	-0.80776
1106	GCGACGACGACAGAGGCGG	GSPT1	hg	156335	GSPT1	11915951	38	-1	CRISPRi. TSS Check. Diff	CEG	-0.480965	-0.467526	11915951	11915989	-0.474245
1107	GCGAGGGGTCAATCCGCGC	GSPT1	hg	156335	GSPT1	11915951	-62	1	CRISPRi. TSS Check. Diff	CEG	-0.389666	-0.166287	11915951	11915889	-0.277976
1108	GCGAGTGTGGAGTCGGGAC	GSPT1	hg	156335	GSPT1	11915951	68	1	CRISPRi. TSS Check. Diff	CEG	-1.1888	-1.09951	11915951	11916019	-1.14415
1109	GCGCCCGGCCGGAGAGGAG	GSPT1	hg	156335	GSPT1	11915951	163	-1	CRISPRi. TSS Check. Diff	CEG	-0.94459	-1.09199	11915951	11916114	-1.01829
1110	GCGCCTGACTGCTGGGACC	GSPT1	hg	156334	GSPT1	11915916	290	1	CRISPRi. TSS Check. Diff	CEG	-2.08901	-2.561	11915916	11916206	-2.325
1111	GCGCTAAATAGCCGGAAAC	GSPT1	hg	156335	GSPT1	11915951	-128	1	CRISPRi. TSS Check. Diff	CEG	0.212533	-0.119541	11915951	11915823	0.0464959
1112	GCGGCGGCGGGAGCAGCAG	GSPT1	hg	156335	GSPT1	11915951	284	1	CRISPRi. TSS Check. Diff	CEG	-0.0975917	-0.729405	11915951	11916235	-0.413498
1113	GCGGCGGGGCAGAAGGGCC	GSPT1	hg	156335	GSPT1	11915951	121	-1	CRISPRi. TSS Check. Diff	CEG	-0.0114377	0.0831685	11915951	11916072	0.0358654
1114	GCTAAATAGCCGGAAACGG	GSPT1	hg	156335	GSPT1	11915951	-126	1	CRISPRi. TSS Check. Diff	CEG	-1.66284	-1.99393	11915951	11915825	-1.82838
1115	GCTCACACACACGAGGAGG	GSPT1	hg	156335	GSPT1	11915951	11	1	CRISPRi. TSS Check. Diff	CEG	-1.05977	-0.892421	11915951	11915962	-0.976097
1116	GCTGACTGAGGGAAGGCGG	GSPT1	hg	156335	GSPT1	11915951	136	-1	CRISPRi. TSS Check. Diff	CEG	-0.983378	-0.61966	11915951	11916087	-0.801519
1117	GCTGCTGCCGCGGCGACGC	GSPT1	hg	156335	GSPT1	11915951	91	1	CRISPRi. TSS Check. Diff	CEG	-1.37801	-0.801737	11915951	11916042	-1.08987
1118	GCTGTGAGGCCGTCGGAGG	GSPT1	hg	156335	GSPT1	11915951	-29	1	CRISPRi. TSS Check. Diff	CEG	-1.14328	-1.47612	11915951	11915922	-1.3097
1119	GGAAGGCGGCGGGGCAGAA	GSPT1	hg	156335	GSPT1	11915951	126	-1	CRISPRi. TSS Check. Diff	CEG	-1.86128	-0.993074	11915951	11916077	-1.42718
1120	GGAGGCAGGGGCGCCCGGC	GSPT1	hg	156335	GSPT1	11915951	173	-1	CRISPRi. TSS Check. Diff	CEG	-0.089491	0.116419	11915951	11916124	0.0134641
1121	GGCAACGCTGACTGAGGGA	GSPT1	hg	156335	GSPT1	11915951	142	-1	CRISPRi. TSS Check. Diff	CEG	-0.718933	-0.646991	11915951	11916093	-0.682962
1122	GGCAGCAGCAGCAGCGACT	GSPT1	hg	156334	GSPT1	11915916	269	1	CRISPRi. TSS Check. Diff	CEG	-0.340983	-0.594348	11915916	11916185	-0.467665
1123	GGCGGCGGGGCAGAAGGGC	GSPT1	hg	156335	GSPT1	11915951	122	-1	CRISPRi. TSS Check. Diff	CEG	-0.177217	-1.26618	11915951	11916073	-0.7217
1124	GGGAAGGCGGCGGGGCAGA	GSPT1	hg	156335	GSPT1	11915951	127	-1	CRISPRi. TSS Check. Diff	CEG	-1.06508	-1.24423	11915951	11916078	-1.15465
1125	GGGACTGGAGCTGCTGCCG	GSPT1	hg	156335	GSPT1	11915951	82	1	CRISPRi. TSS Check. Diff	CEG	-0.758169	-0.371201	11915951	11916033	-0.564685
1126	GGGGGCTTCCATGTCCGCC	GSPT1	hg	156334	GSPT1	11915916	297	-1	CRISPRi. TSS Check. Diff	CEG	-0.188183	0.274033	11915916	11916213	0.0429248
1127	GGGGGGGCCGTGTGTGTGG	GSPT1	hg	156335	GSPT1	11915951	211	-1	CRISPRi. TSS Check. Diff	CEG	-0.942356	-0.491547	11915951	11916162	-0.716951
1128	GGGGGTGGGGTTGGCTGTG	GSPT1	hg	156335	GSPT1	11915951	-42	1	CRISPRi. TSS Check. Diff	CEG	-0.182231	0.115002	11915951	11915909	-0.0336145
1129	GGGGTAGCGCGGGCGCTGC	GSPT1	hg	156335	GSPT1	11915951	-173	1	CRISPRi. TSS Check. Diff	CEG	-0.564178	-0.539787	11915951	11915778	-0.551982
1130	GGGTTGGCTGTGAGGCCGT	GSPT1	hg	156335	GSPT1	11915951	-35	1	CRISPRi. TSS Check. Diff	CEG	-1.29115	-1.42397	11915951	11915916	-1.35756
1131	GGTCAATCCGCGCCGGGGG	GSPT1	hg	156335	GSPT1	11915951	-56	1	CRISPRi. TSS Check. Diff	CEG	-0.759996	-0.898415	11915951	11915895	-0.829206
1132	GTCAATCCGCGCCGGGGGT	GSPT1	hg	156335	GSPT1	11915951	-55	1	CRISPRi. TSS Check. Diff	CEG	-0.810138	-1.00251	11915951	11915896	-0.906323
1133	GTCGTCGCGAGTGTGGAGT	GSPT1	hg	156335	GSPT1	11915951	62	1	CRISPRi. TSS Check. Diff	CEG	-1.04734	-1.05526	11915951	11916013	-1.0513
1134	GTGGACAGAGAGCGGGAAA	GSPT1	hg	156335	GSPT1	11915951	193	-1	CRISPRi. TSS Check. Diff	CEG	-0.405603	-0.510575	11915951	11916144	-0.458089
1135	GTGGCGGCGGCGGCGGCGG	GSPT1	hg	156335	GSPT1	11915951	260	1	CRISPRi. TSS Check. Diff	CEG	-1.76594	-2.00674	11915951	11916211	-1.88634
1136	GTGTGTGGTGGACAGAGAG	GSPT1	hg	156335	GSPT1	11915951	200	-1	CRISPRi. TSS Check. Diff	CEG	-0.334123	0.00790727	11915951	11916151	-0.163108
1137	TCAATCCGCGCCGGGGGTG	GSPT1	hg	156335	GSPT1	11915951	-54	1	CRISPRi. TSS Check. Diff	CEG	-0.971834	-1.47361	11915951	11915897	-1.22272
1138	TCACAGCCAACCCCACCCC	GSPT1	hg	156335	GSPT1	11915951	-54	-1	CRISPRi. TSS Check. Diff	CEG	-0.637417	-0.577139	11915951	11915897	-0.607278
1139	TCATGGATCCGGGCAGTGG	GSPT1	hg	156335	GSPT1	11915951	245	1	CRISPRi. TSS Check. Diff	CEG	-1.20546	-1.62913	11915951	11916196	-1.41729
1140	TCCCGCCGCGCTAAATAGC	GSPT1	hg	156335	GSPT1	11915951	-135	1	CRISPRi. TSS Check. Diff	CEG	-0.117288	-0.196872	11915951	11915816	-0.15708
1141	TCCGCGCCGGGGGTGGGGT	GSPT1	hg	156335	GSPT1	11915951	-50	1	CRISPRi. TSS Check. Diff	CEG	-0.383342	-0.549563	11915951	11915901	-0.466453
1142	TCCGCTCACACACACGAGG	GSPT1	hg	156335	GSPT1	11915951	8	1	CRISPRi. TSS Check. Diff	CEG	-0.79675	-1.7934	11915951	11915959	-1.29508
1143	TCCTCCTCGTGTGTGTGAG	GSPT1	hg	156335	GSPT1	11915951	-1	-1	CRISPRi. TSS Check. Diff	CEG	-0.491277	-0.131461	11915951	11915950	-0.311369
1144	TCGGAGGTGGTTGGGTGGG	GSPT1	hg	156335	GSPT1	11915951	-17	1	CRISPRi. TSS Check. Diff	CEG	-0.803183	-0.660792	11915951	11915934	-0.731988
1145	TCGTCGCGAGTGTGGAGTC	GSPT1	hg	156335	GSPT1	11915951	63	1	CRISPRi. TSS Check. Diff	CEG	-0.876177	-1.29669	11915951	11916014	-1.08643
1146	TCTCTGTCCACCACACACA	GSPT1	hg	156335	GSPT1	11915951	214	1	CRISPRi. TSS Check. Diff	CEG	-0.776033	-0.281142	11915951	11916165	-0.528588
1147	TCTGTCGTCGTCGCGAGTG	GSPT1	hg	156335	GSPT1	11915951	56	1	CRISPRi. TSS Check. Diff	CEG	-0.885643	-1.55215	11915951	11916007	-1.2189
1148	TGACTGAGGGAAGGCGGCG	GSPT1	hg	156335	GSPT1	11915951	134	-1	CRISPRi. TSS Check. Diff	CEG	-0.897828	-0.882041	11915951	11916085	-0.889935
1149	TGAGGCCGTCGGAGGTGGT	GSPT1	hg	156335	GSPT1	11915951	-25	1	CRISPRi. TSS Check. Diff	CEG	-1.05881	-0.804431	11915951	11915926	-0.931621
1150	TGCCCACTCCTCTCCGGCC	GSPT1	hg	156335	GSPT1	11915951	170	1	CRISPRi. TSS Check. Diff	CEG	0.0220203	0.187808	11915951	11916121	0.104914
1151	TGCCCGGATCCATGATCGG	GSPT1	hg	156335	GSPT1	11915951	228	-1	CRISPRi. TSS Check. Diff	CEG	-1.85582	-1.72661	11915951	11916179	-1.79122
1152	TGCTGCCGCGGCGACGCCG	GSPT1	hg	156335	GSPT1	11915951	93	1	CRISPRi. TSS Check. Diff	CEG	-0.367876	-0.202733	11915951	11916044	-0.285305
1153	TGCTGGGACCAGGCGGACA	GSPT1	hg	156334	GSPT1	11915916	299	1	CRISPRi. TSS Check. Diff	CEG	-2.03792	-2.23238	11915916	11916215	-2.13515
1154	TGGATCCGGGCAGTGGCGG	GSPT1	hg	156335	GSPT1	11915951	248	1	CRISPRi. TSS Check. Diff	CEG	-0.810803	-1.31254	11915951	11916199	-1.06167
1155	TGTGTGGTGGACAGAGAGC	GSPT1	hg	156335	GSPT1	11915951	199	-1	CRISPRi. TSS Check. Diff	CEG	-0.185984	0.167436	11915951	11916150	-0.00927404
1156	TTCTGGCCGCCCCCGTTTC	GSPT1	hg	156335	GSPT1	11915951	-127	-1	CRISPRi. TSS Check. Diff	CEG	-0.838468	-0.154537	11915951	11915824	-0.496502
1157	TTGCCCACTCCTCTCCGGC	GSPT1	hg	156335	GSPT1	11915951	169	1	CRISPRi. TSS Check. Diff	CEG	-0.365228	-0.424344	11915951	11916120	-0.394786
1158	TTGGCTGTGAGGCCGTCGG	GSPT1	hg	156335	GSPT1	11915951	-32	1	CRISPRi. TSS Check. Diff	CEG	-0.758123	-0.503229	11915951	11915919	-0.630676
1159	AAACTCGGCTCCGCTCACT	HNRNPU	hg	18418.1	HNRNPU	244864541	183	-1	CRISPRi. TSS Check. Diff	CEG	0.128323	0.291082	244864541	244864724	0.209702
1160	AAGGTGTCGGAGCTGAAAG	HNRNPU	hg	18418.1	HNRNPU	244864541	283	1	CRISPRi. TSS Check. Diff	CEG	-0.291873	-0.125868	244864541	244864824	-0.208871
1161	AATGGGCGGGGCCGAGCGC	HNRNPU	hg	18418.1	HNRNPU	244864541	-94	1	CRISPRi. TSS Check. Diff	CEG	-1.15695	-1.66642	244864541	244864447	-1.41169
1162	ACCCGGGCCGAGAGCGCGG	HNRNPU	hg	18418.1	HNRNPU	244864541	-156	-1	CRISPRi. TSS Check. Diff	CEG	-0.158552	0.0444844	244864541	244864385	-0.0570338
1163	AGCGCCTAGCGGTGAATCG	HNRNPU	hg	18418.1	HNRNPU	244864541	220	1	CRISPRi. TSS Check. Diff	CEG	-0.502161	-0.20529	244864541	244864761	-0.353726
1164	AGGCGAGGAACTCATGGTG	HNRNPU	hg	18418.1	HNRNPU	244864541	233	-1	CRISPRi. TSS Check. Diff	CEG	-0.446693	-0.391511	244864541	244864774	-0.419102
1165	AGGGCCCCGATTCACCGCT	HNRNPU	hg	18418.1	HNRNPU	244864541	214	-1	CRISPRi. TSS Check. Diff	CEG	-0.858428	-0.351316	244864541	244864755	-0.604872
1166	AGGTAAGTACGGTAATGGG	HNRNPU	hg	18418.1	HNRNPU	244864541	-107	1	CRISPRi. TSS Check. Diff	CEG	0.552711	0.611891	244864541	244864434	0.582301
1167	AGTGCTCCCGTCAGCGCAG	HNRNPU	hg	18418.1	HNRNPU	244864541	-48	1	CRISPRi. TSS Check. Diff	CEG	0.518013	0.46905	244864541	244864493	0.493532
1168	AGTTTGAGGCAGCGCCTAG	HNRNPU	hg	18418.1	HNRNPU	244864541	210	1	CRISPRi. TSS Check. Diff	CEG	-0.260442	-0.0396375	244864541	244864751	-0.15004
1169	ATGGGTTCGTGCTGCAGAG	HNRNPU	hg	18418.1	HNRNPU	244864541	98	-1	CRISPRi. TSS Check. Diff	CEG	-0.0976308	-0.206199	244864541	244864639	-0.151915
1170	ATTGGCGCCGTTCGACACC	HNRNPU	hg	18418.1	HNRNPU	244864541	81	1	CRISPRi. TSS Check. Diff	CEG	-0.470909	-0.521784	244864541	244864622	-0.496346
1171	ATTGGGACTGAGCAAATGG	HNRNPU	hg	18418.1	HNRNPU	244864541	-199	-1	CRISPRi. TSS Check. Diff	CEG	-0.0372214	-0.0460295	244864541	244864342	-0.0416255
1172	CAACGTCCTCTCGCAGGAG	HNRNPU	hg	18418.1	HNRNPU	244864541	-8	-1	CRISPRi. TSS Check. Diff	CEG	-0.167213	-0.0615934	244864541	244864533	-0.114403
1173	CAATTGGAAGCGCACTGCG	HNRNPU	hg	18418.1	HNRNPU	244864541	-171	1	CRISPRi. TSS Check. Diff	CEG	0.231791	0.369796	244864541	244864370	0.300793
1174	CACTGCGCAGGAGGAAAGC	HNRNPU	hg	18418.1	HNRNPU	244864541	-76	-1	CRISPRi. TSS Check. Diff	CEG	0.177626	-0.155347	244864541	244864465	0.0111394
1175	CAGCGCCTAGCGGTGAATC	HNRNPU	hg	18418.1	HNRNPU	244864541	219	1	CRISPRi. TSS Check. Diff	CEG	0.0689727	-0.0839299	244864541	244864760	-0.0074786
1176	CAGTGCTCCCGTCAGCGCA	HNRNPU	hg	18418.1	HNRNPU	244864541	-49	1	CRISPRi. TSS Check. Diff	CEG	0.141361	0.195622	244864541	244864492	0.168491
1177	CCAATTGGGACTGAGCAAA	HNRNPU	hg	18418.1	HNRNPU	244864541	-196	-1	CRISPRi. TSS Check. Diff	CEG	0.0890784	0.046896	244864541	244864345	0.0679872
1178	CCACCAGTGGCCGAGTGAG	HNRNPU	hg	18418.1	HNRNPU	244864541	183	1	CRISPRi. TSS Check. Diff	CEG	-0.927608	-0.998493	244864541	244864724	-0.96305
1179	CCACTGGTGGCGGCTGCTG	HNRNPU	hg	18418.1	HNRNPU	244864541	161	-1	CRISPRi. TSS Check. Diff	CEG	-0.985359	-1.34401	244864541	244864702	-1.16468
1180	CCATTTGCTCAGTCCCAAT	HNRNPU	hg	18418.1	HNRNPU	244864541	-186	1	CRISPRi. TSS Check. Diff	CEG	0.0348615	0.252011	244864541	244864355	0.143436
1181	CCCCGCCCCCTGCGCTGAC	HNRNPU	hg	18418.1	HNRNPU	244864541	-52	-1	CRISPRi. TSS Check. Diff	CEG	-0.50464	0.148848	244864541	244864489	-0.177896
1182	CCCGCCCCCACGCCGAACC	HNRNPU	hg	18418.1	HNRNPU	244864541	-140	-1	CRISPRi. TSS Check. Diff	CEG	-0.111731	-0.00702407	244864541	244864401	-0.0593776
1183	CCCGGGTTCGGCGTGGGGG	HNRNPU	hg	18418.1	HNRNPU	244864541	-131	1	CRISPRi. TSS Check. Diff	CEG	-0.0534747	0.159719	244864541	244864410	0.0531221
1184	CCCGTCAGCGCAGGGGGCG	HNRNPU	hg	18418.1	HNRNPU	244864541	-42	1	CRISPRi. TSS Check. Diff	CEG	-0.113524	-0.173386	244864541	244864499	-0.143455
1185	CCCTCGCGAACTCGGTGAA	HNRNPU	hg	18418.1	HNRNPU	244864541	58	1	CRISPRi. TSS Check. Diff	CEG	-0.949783	-0.410183	244864541	244864599	-0.679983
1186	CCGCAGCAGCCGCCACCAG	HNRNPU	hg	18418.1	HNRNPU	244864541	171	1	CRISPRi. TSS Check. Diff	CEG	-0.714622	-0.41099	244864541	244864712	-0.562806
1187	CCGCCCCCACGCCGAACCC	HNRNPU	hg	18418.1	HNRNPU	244864541	-141	-1	CRISPRi. TSS Check. Diff	CEG	0.0736913	0.327233	244864541	244864400	0.200462
1188	CCGCTCACTCGGCCACTGG	HNRNPU	hg	18418.1	HNRNPU	244864541	173	-1	CRISPRi. TSS Check. Diff	CEG	-0.324208	-0.0490821	244864541	244864714	-0.186645
1189	CCGGGTTCGGCGTGGGGGC	HNRNPU	hg	18418.1	HNRNPU	244864541	-130	1	CRISPRi. TSS Check. Diff	CEG	-1.03012	-0.762257	244864541	244864411	-0.896187
1190	CCTTTCACCGAGTTCGCGA	HNRNPU	hg	18418.1	HNRNPU	244864541	48	-1	CRISPRi. TSS Check. Diff	CEG	-0.617615	-0.575908	244864541	244864589	-0.596762
1191	CGAACCCGGGCCGAGAGCG	HNRNPU	hg	18418.1	HNRNPU	244864541	-153	-1	CRISPRi. TSS Check. Diff	CEG	0.0813125	0.0954556	244864541	244864388	0.0883841
1192	CGAACTCGGTGAAAGGAAT	HNRNPU	hg	18418.1	HNRNPU	244864541	64	1	CRISPRi. TSS Check. Diff	CEG	-2.2081	-1.88206	244864541	244864605	-2.04508
1193	CGAGTTCGCGAGGGAGACG	HNRNPU	hg	18418.1	HNRNPU	244864541	40	-1	CRISPRi. TSS Check. Diff	CEG	-0.706678	-0.725493	244864541	244864581	-0.716085
1194	CGCAGCCGCAGCCGCCGCC	HNRNPU	hg	18418.1	HNRNPU	244864541	137	1	CRISPRi. TSS Check. Diff	CEG	0.174563	-0.174401	244864541	244864678	8.1324e-05
1195	CGCGCAGTGCGCTTCCAAT	HNRNPU	hg	18418.1	HNRNPU	244864541	-182	-1	CRISPRi. TSS Check. Diff	CEG	-0.267053	-0.134204	244864541	244864359	-0.200628
1196	CGCGCTCTCGGCCCGGGTT	HNRNPU	hg	18418.1	HNRNPU	244864541	-142	1	CRISPRi. TSS Check. Diff	CEG	-0.537979	-0.189335	244864541	244864399	-0.363657
1197	CGCGTCTCCCTCGCGAACT	HNRNPU	hg	18418.1	HNRNPU	244864541	51	1	CRISPRi. TSS Check. Diff	CEG	-1.10012	-1.24725	244864541	244864592	-1.17368
1198	CGGCCCGGGTTCGGCGTGG	HNRNPU	hg	18418.1	HNRNPU	244864541	-134	1	CRISPRi. TSS Check. Diff	CEG	0.241816	0.224695	244864541	244864407	0.233255
1199	CGGCGGCTGCGGCTGCGGC	HNRNPU	hg	18418.1	HNRNPU	244864541	122	-1	CRISPRi. TSS Check. Diff	CEG	0.125407	0.0524327	244864541	244864663	0.0889199
1200	CGGGCCGAGAGCGCGGTGG	HNRNPU	hg	18418.1	HNRNPU	244864541	-159	-1	CRISPRi. TSS Check. Diff	CEG	-0.646336	-0.410703	244864541	244864382	-0.52852
1201	CGGGCGGCGGCTGCGGCTG	HNRNPU	hg	18418.1	HNRNPU	244864541	126	-1	CRISPRi. TSS Check. Diff	CEG	-1.26239	-0.71759	244864541	244864667	-0.989989
1202	CGGGTTCGGCGTGGGGGCG	HNRNPU	hg	18418.1	HNRNPU	244864541	-129	1	CRISPRi. TSS Check. Diff	CEG	-0.434994	-0.0747594	244864541	244864412	-0.254877
1203	CTAGGCGCTGCCTCAAACT	HNRNPU	hg	18418.1	HNRNPU	244864541	197	-1	CRISPRi. TSS Check. Diff	CEG	-0.634605	-0.722173	244864541	244864738	-0.678389
1204	CTCACTCGGCCACTGGTGG	HNRNPU	hg	18418.1	HNRNPU	244864541	170	-1	CRISPRi. TSS Check. Diff	CEG	0.1257	0.194561	244864541	244864711	0.16013
1205	CTCCACCGCGCTCTCGGCC	HNRNPU	hg	18418.1	HNRNPU	244864541	-148	1	CRISPRi. TSS Check. Diff	CEG	-0.241583	0.0704249	244864541	244864393	-0.0855791
1206	CTCCCGTCAGCGCAGGGGG	HNRNPU	hg	18418.1	HNRNPU	244864541	-44	1	CRISPRi. TSS Check. Diff	CEG	-0.28618	0.0384045	244864541	244864497	-0.123888
1207	CTCGGCCCGGGTTCGGCGT	HNRNPU	hg	18418.1	HNRNPU	244864541	-136	1	CRISPRi. TSS Check. Diff	CEG	0.14684	-0.0144381	244864541	244864405	0.0662011
1208	CTCGTCGTCCAGCGCAGCC	HNRNPU	hg	18416.1	HNRNPU	244864482	294	-1	CRISPRi. TSS Check. Diff	CEG	0.75743	0.335908	244864482	244864776	0.546669
1209	CTGCGGCTGCGGCTGGAGA	HNRNPU	hg	18418.1	HNRNPU	244864541	116	-1	CRISPRi. TSS Check. Diff	CEG	-1.36823	-1.08277	244864541	244864657	-1.2255
1210	CTGCGGCTGCTCCTCGGCC	HNRNPU	hg	18418.1	HNRNPU	244864541	145	-1	CRISPRi. TSS Check. Diff	CEG	-0.11392	-0.161549	244864541	244864686	-0.137734
1211	CTTGAGACCCTTGTCAGAA	HNRNPU	hg	18416.1	HNRNPU	244864482	252	-1	CRISPRi. TSS Check. Diff	CEG	-0.218315	0.165804	244864482	244864734	-0.0262556
1212	GACGGGAGCACTGCGCAGG	HNRNPU	hg	18418.1	HNRNPU	244864541	-68	-1	CRISPRi. TSS Check. Diff	CEG	0.401958	0.334044	244864541	244864473	0.368001
1213	GAGCGACTCCAGGCTGCGC	HNRNPU	hg	18416.1	HNRNPU	244864482	296	1	CRISPRi. TSS Check. Diff	CEG	0.256625	0.421752	244864482	244864778	0.339189
1214	GAGCTCATGGAGCGACTCC	HNRNPU	hg	18416.1	HNRNPU	244864482	287	1	CRISPRi. TSS Check. Diff	CEG	0.377317	0.403534	244864482	244864769	0.390426
1215	GCACGCAACGTCCTCTCGC	HNRNPU	hg	18418.1	HNRNPU	244864541	-3	-1	CRISPRi. TSS Check. Diff	CEG	0.317568	-0.180742	244864541	244864538	0.0684127
1216	GCAGCCGCAGCCGCCGCCC	HNRNPU	hg	18418.1	HNRNPU	244864541	138	1	CRISPRi. TSS Check. Diff	CEG	-0.0753511	-0.354827	244864541	244864679	-0.215089
1217	GCAGCCGCCGCCCGGGCCG	HNRNPU	hg	18418.1	HNRNPU	244864541	144	1	CRISPRi. TSS Check. Diff	CEG	-0.485552	-0.450452	244864541	244864685	-0.468002
1218	GCAGCGCCTAGCGGTGAAT	HNRNPU	hg	18418.1	HNRNPU	244864541	218	1	CRISPRi. TSS Check. Diff	CEG	0.297135	0.411306	244864541	244864759	0.354221
1219	GCAGTGCTCCCGTCAGCGC	HNRNPU	hg	18418.1	HNRNPU	244864541	-50	1	CRISPRi. TSS Check. Diff	CEG	0.178143	0.497457	244864541	244864491	0.3378
1220	GCCCCGCCCCCTGCGCTGA	HNRNPU	hg	18418.1	HNRNPU	244864541	-51	-1	CRISPRi. TSS Check. Diff	CEG	0.799261	0.220041	244864541	244864490	0.509651
1221	GCCGAGCGCGGGCGCGCTC	HNRNPU	hg	18418.1	HNRNPU	244864541	-84	1	CRISPRi. TSS Check. Diff	CEG	-0.809251	-1.42926	244864541	244864457	-1.11925
1222	GCCGGAGCGCGCCCGCGCT	HNRNPU	hg	18418.1	HNRNPU	244864541	-93	-1	CRISPRi. TSS Check. Diff	CEG	-0.252888	0.0833302	244864541	244864448	-0.084779
1223	GCGCAGTGCGCTTCCAATT	HNRNPU	hg	18418.1	HNRNPU	244864541	-183	-1	CRISPRi. TSS Check. Diff	CEG	0.0845618	-0.117426	244864541	244864358	-0.016432
1224	GCGGCCTCCACCGCGCTCT	HNRNPU	hg	18418.1	HNRNPU	244864541	-153	1	CRISPRi. TSS Check. Diff	CEG	0.194615	0.0952114	244864541	244864388	0.144913
1225	GCGGCGCCGCTCCTGCGAG	HNRNPU	hg	18418.1	HNRNPU	244864541	-4	1	CRISPRi. TSS Check. Diff	CEG	-0.325945	-0.251285	244864541	244864537	-0.288615
1226	GCTCCGCTCACTCGGCCAC	HNRNPU	hg	18418.1	HNRNPU	244864541	176	-1	CRISPRi. TSS Check. Diff	CEG	-0.54896	-0.580194	244864541	244864717	-0.564577
1227	GCTGACGGGAGCACTGCGC	HNRNPU	hg	18418.1	HNRNPU	244864541	-65	-1	CRISPRi. TSS Check. Diff	CEG	0.0568985	0.307469	244864541	244864476	0.182184
1228	GCTGCAGAGCGGATCCGCC	HNRNPU	hg	18418.1	HNRNPU	244864541	88	-1	CRISPRi. TSS Check. Diff	CEG	0.332224	0.395372	244864541	244864629	0.363798
1229	GGAGACGCGGAGACTCGCC	HNRNPU	hg	18418.1	HNRNPU	244864541	28	-1	CRISPRi. TSS Check. Diff	CEG	0.490105	0.392488	244864541	244864569	0.441297
1230	GGATCCGCCTGGTGTCGAA	HNRNPU	hg	18418.1	HNRNPU	244864541	78	-1	CRISPRi. TSS Check. Diff	CEG	-1.67467	-1.44373	244864541	244864619	-1.5592
1231	GGCGAGGAACTCATGGTGA	HNRNPU	hg	18418.1	HNRNPU	244864541	232	-1	CRISPRi. TSS Check. Diff	CEG	-0.989133	-0.907602	244864541	244864773	-0.948368
1232	GGCGCCGCGCACGTAATAT	HNRNPU	hg	18418.1	HNRNPU	244864541	-28	-1	CRISPRi. TSS Check. Diff	CEG	-0.527399	-0.125835	244864541	244864513	-0.326617
1233	GGCGCCGTTCGACACCAGG	HNRNPU	hg	18418.1	HNRNPU	244864541	84	1	CRISPRi. TSS Check. Diff	CEG	-1.09878	-0.0408993	244864541	244864625	-0.56984
1234	GGCGCCTATATTACGTGCG	HNRNPU	hg	18418.1	HNRNPU	244864541	-22	1	CRISPRi. TSS Check. Diff	CEG	-0.345645	-0.471127	244864541	244864519	-0.408386
1235	GGCTGCTCCTCGGCCCGGG	HNRNPU	hg	18418.1	HNRNPU	244864541	141	-1	CRISPRi. TSS Check. Diff	CEG	-0.120986	-0.791877	244864541	244864682	-0.456431
1236	GGCTGCTGCGGCTGCTCCT	HNRNPU	hg	18418.1	HNRNPU	244864541	150	-1	CRISPRi. TSS Check. Diff	CEG	0.172243	0.173736	244864541	244864691	0.17299
1237	GGGAGGTAAGTACGGTAAT	HNRNPU	hg	18418.1	HNRNPU	244864541	-110	1	CRISPRi. TSS Check. Diff	CEG	0.783356	0.732095	244864541	244864431	0.757725
1238	GGGGAGGTAAGTACGGTAA	HNRNPU	hg	18418.1	HNRNPU	244864541	-111	1	CRISPRi. TSS Check. Diff	CEG	0.990029	0.845089	244864541	244864430	0.917559
1239	GGGGGCGGGGAGGTAAGTA	HNRNPU	hg	18418.1	HNRNPU	244864541	-117	1	CRISPRi. TSS Check. Diff	CEG	-0.191743	-0.104718	244864541	244864424	-0.14823
1240	GGTAAGTACGGTAATGGGC	HNRNPU	hg	18418.1	HNRNPU	244864541	-106	1	CRISPRi. TSS Check. Diff	CEG	0.0271611	0.0111222	244864541	244864435	0.0191417
1241	GGTCTCAAGGCCGAGCTCA	HNRNPU	hg	18416.1	HNRNPU	244864482	275	1	CRISPRi. TSS Check. Diff	CEG	-0.688916	0.0859733	244864482	244864757	-0.301471
1242	GTAAAAAAGCTGAAGGTGT	HNRNPU	hg	18418.1	HNRNPU	244864541	271	1	CRISPRi. TSS Check. Diff	CEG	-0.0124903	0.0771564	244864541	244864812	0.032333
1243	GTAAGTACGGTAATGGGCG	HNRNPU	hg	18418.1	HNRNPU	244864541	-105	1	CRISPRi. TSS Check. Diff	CEG	0.601403	0.392838	244864541	244864436	0.497121
1244	GTGAGCGGAGCCGAGTTTG	HNRNPU	hg	18418.1	HNRNPU	244864541	197	1	CRISPRi. TSS Check. Diff	CEG	0.198913	0.180508	244864541	244864738	0.189711
1245	GTGCTCCCGTCAGCGCAGG	HNRNPU	hg	18418.1	HNRNPU	244864541	-47	1	CRISPRi. TSS Check. Diff	CEG	-0.0775848	0.187067	244864541	244864494	0.0547413
1246	GTTAATGTAAAAAAGCTGA	HNRNPU	hg	18418.1	HNRNPU	244864541	265	1	CRISPRi. TSS Check. Diff	CEG	-0.0824938	-0.1041	244864541	244864806	-0.0932967
1247	GTTCGGCGTGGGGGCGGGG	HNRNPU	hg	18418.1	HNRNPU	244864541	-126	1	CRISPRi. TSS Check. Diff	CEG	0.0458413	-0.518611	244864541	244864415	-0.236385
1248	TAATGGGCGGGGCCGAGCG	HNRNPU	hg	18418.1	HNRNPU	244864541	-95	1	CRISPRi. TSS Check. Diff	CEG	-0.907051	-0.601361	244864541	244864446	-0.754206
1249	TCCACCGCGCTCTCGGCCC	HNRNPU	hg	18418.1	HNRNPU	244864541	-147	1	CRISPRi. TSS Check. Diff	CEG	0.145661	-0.39997	244864541	244864394	-0.127155
1250	TCCCGTCAGCGCAGGGGGC	HNRNPU	hg	18418.1	HNRNPU	244864541	-43	1	CRISPRi. TSS Check. Diff	CEG	-0.0224152	0.0988921	244864541	244864498	0.0382384
1251	TCCTTTCACCGAGTTCGCG	HNRNPU	hg	18418.1	HNRNPU	244864541	49	-1	CRISPRi. TSS Check. Diff	CEG	-0.442456	-0.74599	244864541	244864590	-0.594223
1252	TCGGCCCGGGCGGCGGCTG	HNRNPU	hg	18418.1	HNRNPU	244864541	132	-1	CRISPRi. TSS Check. Diff	CEG	-1.20374	-1.03416	244864541	244864673	-1.11895
1253	TCGGCCCGGGTTCGGCGTG	HNRNPU	hg	18418.1	HNRNPU	244864541	-135	1	CRISPRi. TSS Check. Diff	CEG	-0.0148342	-0.221149	244864541	244864406	-0.117992
1254	TCTCGGCCCGGGTTCGGCG	HNRNPU	hg	18418.1	HNRNPU	244864541	-137	1	CRISPRi. TSS Check. Diff	CEG	-0.0882598	-0.114605	244864541	244864404	-0.101432
1255	TGCGGCTGCGGCTGGAGAT	HNRNPU	hg	18418.1	HNRNPU	244864541	115	-1	CRISPRi. TSS Check. Diff	CEG	-1.4908	-1.90765	244864541	244864656	-1.69923
1256	TGCGGCTGCTCCTCGGCCC	HNRNPU	hg	18418.1	HNRNPU	244864541	144	-1	CRISPRi. TSS Check. Diff	CEG	-0.352787	-0.305139	244864541	244864685	-0.328963
1257	TGCTCCTCGGCCCGGGCGG	HNRNPU	hg	18418.1	HNRNPU	244864541	138	-1	CRISPRi. TSS Check. Diff	CEG	-0.459585	-0.568492	244864541	244864679	-0.514039
1258	TGGAGTCGCTCCATGAGCT	HNRNPU	hg	18416.1	HNRNPU	244864482	275	-1	CRISPRi. TSS Check. Diff	CEG	-0.129983	-0.816972	244864482	244864757	-0.473478
1259	TTAACAGGCGAGGAACTCA	HNRNPU	hg	18418.1	HNRNPU	244864541	238	-1	CRISPRi. TSS Check. Diff	CEG	-0.34022	-0.364167	244864541	244864779	-0.352194
1260	TTGCGTGCTCGCTCGCGCC	HNRNPU	hg	18418.1	HNRNPU	244864541	21	1	CRISPRi. TSS Check. Diff	CEG	-0.271499	-0.260143	244864541	244864562	-0.265821
1261	AAAAATCTATGAAACGTTC	MED12	hg	196658	MED12	71118595	-154	-1	CRISPRi. TSS Check. Diff	CEG	-0.726202	-0.5607	71118595	71118441	-0.643451
1262	AAACTACCGAGGGAAGCCG	MED12	hg	196660	MED12	71118728	-144	-1	CRISPRi. TSS Check. Diff	CEG	-0.281656	-0.175855	71118728	71118584	-0.228756
1263	AAAGGGGGAAGAGTAAAGT	MED12	hg	196660	MED12	71118728	254	1	CRISPRi. TSS Check. Diff	CEG	-0.858713	-0.691583	71118728	71118982	-0.775148
1264	AAAGTGGGCTGGCGTGGGA	MED12	hg	196660	MED12	71118728	268	1	CRISPRi. TSS Check. Diff	CEG	-0.168936	-0.270262	71118728	71118996	-0.219599
1265	AACGCACCTCCTTCTGTTT	MED12	hg	196660	MED12	71118728	116	-1	CRISPRi. TSS Check. Diff	CEG	0.15005	-0.159627	71118728	71118844	-0.0047883
1266	AAGGGGGGCGGTGGTTGAG	MED12	hg	196660	MED12	71118728	-68	-1	CRISPRi. TSS Check. Diff	CEG	-0.272265	-0.193927	71118728	71118660	-0.233096
1267	AATCTATGAAACGTTCCGG	MED12	hg	196658	MED12	71118595	-157	-1	CRISPRi. TSS Check. Diff	CEG	-0.426073	-0.130151	71118595	71118438	-0.278112
1268	AATGGGGGGCGGGGCGGTT	MED12	hg	196660	MED12	71118728	215	1	CRISPRi. TSS Check. Diff	CEG	-0.646012	-0.30836	71118728	71118943	-0.477186
1269	ACAATACCGACTGCAGAGG	MED12	hg	196660	MED12	71118728	-184	-1	CRISPRi. TSS Check. Diff	CEG	-0.391301	0.110092	71118728	71118544	-0.140604
1270	ACAGAGCTCCGCCCCCACC	MED12	hg	196658	MED12	71118595	-73	1	CRISPRi. TSS Check. Diff	CEG	-0.615092	-0.635384	71118595	71118522	-0.625238
1271	ACCGACTGCAGAGGAGGTG	MED12	hg	196660	MED12	71118728	-189	-1	CRISPRi. TSS Check. Diff	CEG	-1.4743	-0.763337	71118728	71118539	-1.11882
1272	ACGCGGTCAGCCTAGGAGG	MED12	hg	196660	MED12	71118728	179	1	CRISPRi. TSS Check. Diff	CEG	-0.955516	-0.843438	71118728	71118907	-0.899477
1273	ACGGCTGGGAATGGGGGGC	MED12	hg	196660	MED12	71118728	206	1	CRISPRi. TSS Check. Diff	CEG	-0.159519	-0.0502868	71118728	71118934	-0.104903
1274	ACTGACGGCTGGGAATGGG	MED12	hg	196660	MED12	71118728	202	1	CRISPRi. TSS Check. Diff	CEG	-0.369613	-0.779394	71118728	71118930	-0.574503
1275	ACTTTACTCTTCCCCCTTT	MED12	hg	196660	MED12	71118728	241	-1	CRISPRi. TSS Check. Diff	CEG	0.00615012	0.0909182	71118728	71118969	0.0485342
1276	AGAAACTCTCGACCATTGC	MED12	hg	196660	MED12	71118728	-122	-1	CRISPRi. TSS Check. Diff	CEG	-0.700107	-0.608728	71118728	71118606	-0.654418
1277	AGAGCAAAAGTCCCGAAAG	MED12	hg	196660	MED12	71118728	239	1	CRISPRi. TSS Check. Diff	CEG	-0.377016	-0.23212	71118728	71118967	-0.304568
1278	AGAGTAAAGTGGGCTGGCG	MED12	hg	196660	MED12	71118728	263	1	CRISPRi. TSS Check. Diff	CEG	0.15969	0.135543	71118728	71118991	0.147616
1279	AGCAGGGCCAGGCTGACTG	MED12	hg	196660	MED12	71118728	-19	-1	CRISPRi. TSS Check. Diff	CEG	0.0759497	0.233715	71118728	71118709	0.154832
1280	AGCGCCGGAGGCACCAGCA	MED12	hg	196660	MED12	71118728	-4	-1	CRISPRi. TSS Check. Diff	CEG	-0.370344	-0.021071	71118728	71118724	-0.195707
1281	AGGAGGAGGCACTGACGGC	MED12	hg	196660	MED12	71118728	192	1	CRISPRi. TSS Check. Diff	CEG	-0.00522847	-0.199865	71118728	71118920	-0.102547
1282	AGGAGGTGCGTTCGAAAAT	MED12	hg	196660	MED12	71118728	136	1	CRISPRi. TSS Check. Diff	CEG	0.246987	0.0384464	71118728	71118864	0.142717
1283	AGGCACTGACGGCTGGGAA	MED12	hg	196660	MED12	71118728	198	1	CRISPRi. TSS Check. Diff	CEG	-0.430048	0.374089	71118728	71118926	-0.0279796
1284	AGGGAAGCCGAGGTACGCC	MED12	hg	196660	MED12	71118728	-153	-1	CRISPRi. TSS Check. Diff	CEG	-0.225336	0.132049	71118728	71118575	-0.0466432
1285	AGGGAGCCGAAAAGGGGGG	MED12	hg	196660	MED12	71118728	-57	-1	CRISPRi. TSS Check. Diff	CEG	-0.0296533	-0.122847	71118728	71118671	-0.07625
1286	AGGGCAGGACGGGGGGCGG	MED12	hg	196660	MED12	71118728	286	1	CRISPRi. TSS Check. Diff	CEG	-0.0746469	-0.0425637	71118728	71119014	-0.0586053
1287	AGGTGGGGCCTGGCCCGGT	MED12	hg	196658	MED12	71118595	-70	-1	CRISPRi. TSS Check. Diff	CEG	-0.567347	-0.730704	71118595	71118525	-0.649026
1288	ATACCGACTGCAGAGGAGG	MED12	hg	196660	MED12	71118728	-187	-1	CRISPRi. TSS Check. Diff	CEG	-0.857133	-0.686112	71118728	71118541	-0.771623
1289	ATCGGGGCTCTGGAGGGGC	MED12	hg	196660	MED12	71118728	153	1	CRISPRi. TSS Check. Diff	CEG	-0.894482	-0.785145	71118728	71118881	-0.839814
1290	CAACCACCGCCCCCCTTTT	MED12	hg	196660	MED12	71118728	-53	1	CRISPRi. TSS Check. Diff	CEG	0.800423	0.705534	71118728	71118675	0.752979
1291	CACAGAGCTCCGCCCCCAC	MED12	hg	196658	MED12	71118595	-74	1	CRISPRi. TSS Check. Diff	CEG	0.211424	0.0690552	71118595	71118521	0.14024
1292	CACCGCCGAAAAACTCCCG	MED12	hg	196658	MED12	71118595	-96	1	CRISPRi. TSS Check. Diff	CEG	0.160891	-0.0868024	71118595	71118499	0.0370444
1293	CACTGACGGCTGGGAATGG	MED12	hg	196660	MED12	71118728	201	1	CRISPRi. TSS Check. Diff	CEG	-0.116966	-0.108279	71118728	71118929	-0.112622
1294	CAGCAGGGCCAGGCTGACT	MED12	hg	196660	MED12	71118728	-18	-1	CRISPRi. TSS Check. Diff	CEG	-0.0573378	0.145833	71118728	71118710	0.0442475
1295	CAGGACCCCAAACAGAAGG	MED12	hg	196660	MED12	71118728	120	1	CRISPRi. TSS Check. Diff	CEG	-0.281328	-0.658213	71118728	71118848	-0.46977
1296	CAGGACGGGGGGCGGTGGG	MED12	hg	196660	MED12	71118728	290	1	CRISPRi. TSS Check. Diff	CEG	-0.775069	0.00403856	71118728	71119018	-0.385515
1297	CATCGGGAGGCCCCAGCCG	MED12	hg	196660	MED12	71118728	80	-1	CRISPRi. TSS Check. Diff	CEG	-0.0911678	0.163665	71118728	71118808	0.0362484
1298	CATTGCCGGAAACTACCGA	MED12	hg	196660	MED12	71118728	-135	-1	CRISPRi. TSS Check. Diff	CEG	-0.484495	0.0249733	71118728	71118593	-0.229761
1299	CCACCGCCGAAAAACTCCC	MED12	hg	196658	MED12	71118595	-97	1	CRISPRi. TSS Check. Diff	CEG	-0.044331	-0.0117718	71118595	71118498	-0.0280514
1300	CCAGCAGGGCCAGGCTGAC	MED12	hg	196660	MED12	71118728	-17	-1	CRISPRi. TSS Check. Diff	CEG	-0.207611	0.147653	71118728	71118711	-0.0299792
1301	CCAGCCGCGGCCGCTTCAG	MED12	hg	196660	MED12	71118728	68	-1	CRISPRi. TSS Check. Diff	CEG	-0.242417	-0.35097	71118728	71118796	-0.296693
1302	CCAGCTCATTCTGCGCCTC	MED12	hg	196658	MED12	71118595	-162	1	CRISPRi. TSS Check. Diff	CEG	-0.167274	0.138035	71118595	71118433	-0.0146195
1303	CCAGGCTGACTGGGGGAAC	MED12	hg	196660	MED12	71118728	-26	-1	CRISPRi. TSS Check. Diff	CEG	-0.250059	-0.604478	71118728	71118702	-0.427268
1304	CCAGTCAGCCTGGCCCTGC	MED12	hg	196660	MED12	71118728	-7	1	CRISPRi. TSS Check. Diff	CEG	-0.467574	-0.178453	71118728	71118721	-0.323014
1305	CCATTGCCGGAAACTACCG	MED12	hg	196660	MED12	71118728	-134	-1	CRISPRi. TSS Check. Diff	CEG	-0.198404	-0.0984195	71118728	71118594	-0.148412
1306	CCCAGCCGCGGCCGCTTCA	MED12	hg	196660	MED12	71118728	69	-1	CRISPRi. TSS Check. Diff	CEG	0.0396206	-0.122554	71118728	71118797	-0.0414669
1307	CCCCAGCCGCGGCCGCTTC	MED12	hg	196660	MED12	71118728	70	-1	CRISPRi. TSS Check. Diff	CEG	0.143102	0.185275	71118728	71118798	0.164189
1308	CCCCTGAAGCGGCCGCGGC	MED12	hg	196660	MED12	71118728	78	1	CRISPRi. TSS Check. Diff	CEG	-0.309952	-0.618968	71118728	71118806	-0.46446
1309	CCCGTTCCCCCAGTCAGCC	MED12	hg	196660	MED12	71118728	-16	1	CRISPRi. TSS Check. Diff	CEG	-0.231085	-0.485778	71118728	71118712	-0.358432
1310	CCCTGAAGCGGCCGCGGCT	MED12	hg	196660	MED12	71118728	79	1	CRISPRi. TSS Check. Diff	CEG	-0.589556	-0.556752	71118728	71118807	-0.573154
1311	CCGCGGCCGCTTCAGGGGC	MED12	hg	196660	MED12	71118728	64	-1	CRISPRi. TSS Check. Diff	CEG	-0.620587	-0.431623	71118728	71118792	-0.526105
1312	CCGGAGGCGCAGAATGAGC	MED12	hg	196658	MED12	71118595	-172	-1	CRISPRi. TSS Check. Diff	CEG	-0.297531	0.0845108	71118595	71118423	-0.10651
1313	CCGGCCCCTGAAGCGGCCG	MED12	hg	196660	MED12	71118728	74	1	CRISPRi. TSS Check. Diff	CEG	-0.542262	-0.859716	71118728	71118802	-0.700989
1314	CCTCAGGACCCCAAACAGA	MED12	hg	196660	MED12	71118728	117	1	CRISPRi. TSS Check. Diff	CEG	0.215388	0.418657	71118728	71118845	0.317022
1315	CCTCGGTAGTTTCCGGCAA	MED12	hg	196660	MED12	71118728	-124	1	CRISPRi. TSS Check. Diff	CEG	-0.599908	0.386534	71118728	71118604	-0.106687
1316	CCTGAAGCGGCCGCGGCTG	MED12	hg	196660	MED12	71118728	80	1	CRISPRi. TSS Check. Diff	CEG	-0.84104	-0.981732	71118728	71118808	-0.911386
1317	CCTGAGGGTAAACATCGGG	MED12	hg	196660	MED12	71118728	92	-1	CRISPRi. TSS Check. Diff	CEG	0.136831	-0.071668	71118728	71118820	0.0325815
1318	CGAAAATCGGGGCTCTGGA	MED12	hg	196660	MED12	71118728	148	1	CRISPRi. TSS Check. Diff	CEG	-0.985599	-0.899065	71118728	71118876	-0.942332
1319	CGAACACCGGCCCCTGAAG	MED12	hg	196660	MED12	71118728	68	1	CRISPRi. TSS Check. Diff	CEG	-0.264275	-0.327191	71118728	71118796	-0.295733
1320	CGCTACGGGCTGGGCAAGA	MED12	hg	196660	MED12	71118728	24	1	CRISPRi. TSS Check. Diff	CEG	-0.448824	-0.365294	71118728	71118752	-0.407059
1321	CGGACAATACCGACTGCAG	MED12	hg	196660	MED12	71118728	-181	-1	CRISPRi. TSS Check. Diff	CEG	0.0594906	0.380091	71118728	71118547	0.219791
1322	CGGAGGCACCAGCAGGGCC	MED12	hg	196660	MED12	71118728	-9	-1	CRISPRi. TSS Check. Diff	CEG	-0.205944	0.0939472	71118728	71118719	-0.0559986
1323	CGGAGGCGCAGAATGAGCT	MED12	hg	196658	MED12	71118595	-173	-1	CRISPRi. TSS Check. Diff	CEG	0.419237	-0.242444	71118595	71118422	0.0883965
1324	CGGCCGAGAGACAACAAGG	MED12	hg	196660	MED12	71118728	-94	-1	CRISPRi. TSS Check. Diff	CEG	-0.0769123	0.107447	71118728	71118634	0.0152674
1325	CGGCGGCCGAGAGACAACA	MED12	hg	196660	MED12	71118728	-91	-1	CRISPRi. TSS Check. Diff	CEG	0.0047669	0.171298	71118728	71118637	0.0880324
1326	CGGCTGGGAATGGGGGGCG	MED12	hg	196660	MED12	71118728	207	1	CRISPRi. TSS Check. Diff	CEG	-0.248228	0.0119966	71118728	71118935	-0.118115
1327	CGGGGCTCTGGAGGGGCCG	MED12	hg	196660	MED12	71118728	155	1	CRISPRi. TSS Check. Diff	CEG	-1.0051	-0.909639	71118728	71118883	-0.957371
1328	CGTGGGAGGGCAGGACGGG	MED12	hg	196660	MED12	71118728	280	1	CRISPRi. TSS Check. Diff	CEG	-0.671482	-0.927264	71118728	71119008	-0.799373
1329	CGTTCGAAAATCGGGGCTC	MED12	hg	196660	MED12	71118728	144	1	CRISPRi. TSS Check. Diff	CEG	-0.442841	-0.298292	71118728	71118872	-0.370567
1330	CTGACTGGGGGAACGGGAA	MED12	hg	196660	MED12	71118728	-31	-1	CRISPRi. TSS Check. Diff	CEG	-1.93695	-1.78409	71118728	71118697	-1.86052
1331	CTGCAGAGGAGGTGGGGCC	MED12	hg	196660	MED12	71118728	-194	-1	CRISPRi. TSS Check. Diff	CEG	0.334239	0.387853	71118728	71118534	0.361046
1332	CTGGCCCTGCTGGTGCCTC	MED12	hg	196660	MED12	71118728	2	1	CRISPRi. TSS Check. Diff	CEG	-0.539859	-0.361137	71118728	71118730	-0.450498
1333	CTGGCGTGGGAGGGCAGGA	MED12	hg	196660	MED12	71118728	276	1	CRISPRi. TSS Check. Diff	CEG	-0.178792	-0.628896	71118728	71119004	-0.403844
1334	CTGGGAATGGGGGGCGGGG	MED12	hg	196660	MED12	71118728	210	1	CRISPRi. TSS Check. Diff	CEG	-1.65605	-1.80611	71118728	71118938	-1.73108
1335	CTGGTGCCTCCGGCGCTAC	MED12	hg	196660	MED12	71118728	11	1	CRISPRi. TSS Check. Diff	CEG	-0.604826	-0.0954571	71118728	71118739	-0.350142
1336	CTTGCCCAGCCCGTAGCGC	MED12	hg	196660	MED12	71118728	10	-1	CRISPRi. TSS Check. Diff	CEG	-0.135825	-0.11055	71118728	71118738	-0.123187
1337	CTTTACTCTTCCCCCTTTC	MED12	hg	196660	MED12	71118728	240	-1	CRISPRi. TSS Check. Diff	CEG	-0.00695872	-0.173097	71118728	71118968	-0.0900277
1338	GAAAATCGGGGCTCTGGAG	MED12	hg	196660	MED12	71118728	149	1	CRISPRi. TSS Check. Diff	CEG	-0.33951	-0.247676	71118728	71118877	-0.293593
1339	GAAAGGGGGAAGAGTAAAG	MED12	hg	196660	MED12	71118728	253	1	CRISPRi. TSS Check. Diff	CEG	0.124167	-0.669423	71118728	71118981	-0.272628
1340	GAACGCACCTCCTTCTGTT	MED12	hg	196660	MED12	71118728	117	-1	CRISPRi. TSS Check. Diff	CEG	0.121754	0.211634	71118728	71118845	0.166694
1341	GACGGCTGGGAATGGGGGG	MED12	hg	196660	MED12	71118728	205	1	CRISPRi. TSS Check. Diff	CEG	-0.0875943	-0.0462043	71118728	71118933	-0.0668993
1342	GACTGGGGGAACGGGAAGG	MED12	hg	196660	MED12	71118728	-33	-1	CRISPRi. TSS Check. Diff	CEG	-0.987719	-0.504764	71118728	71118695	-0.746242
1343	GAGAGCAAAAGTCCCGAAA	MED12	hg	196660	MED12	71118728	238	1	CRISPRi. TSS Check. Diff	CEG	-0.443188	-0.390243	71118728	71118966	-0.416716
1344	GAGAGGGAGCCGAAAAGGG	MED12	hg	196660	MED12	71118728	-54	-1	CRISPRi. TSS Check. Diff	CEG	-0.36842	-0.161339	71118728	71118674	-0.26488
1345	GAGCAAAAGTCCCGAAAGG	MED12	hg	196660	MED12	71118728	240	1	CRISPRi. TSS Check. Diff	CEG	-0.845654	-0.443541	71118728	71118968	-0.644598
1346	GAGCCGAAAAGGGGGGCGG	MED12	hg	196660	MED12	71118728	-60	-1	CRISPRi. TSS Check. Diff	CEG	-0.079263	0.0503312	71118728	71118668	-0.0144659
1347	GAGCTGGGGATGCAAACCA	MED12	hg	196658	MED12	71118595	-187	-1	CRISPRi. TSS Check. Diff	CEG	0.0981478	0.229059	71118595	71118408	0.163604
1348	GAGGAGGTGGGGCCTGGCC	MED12	hg	196660	MED12	71118728	-199	-1	CRISPRi. TSS Check. Diff	CEG	0.43217	0.550328	71118728	71118529	0.491249
1349	GAGGGAAGCCGAGGTACGC	MED12	hg	196660	MED12	71118728	-152	-1	CRISPRi. TSS Check. Diff	CEG	0.224891	0.154266	71118728	71118576	0.189579
1350	GAGGTACGCCGGGAACCAT	MED12	hg	196660	MED12	71118728	-162	-1	CRISPRi. TSS Check. Diff	CEG	-0.132057	-0.170637	71118728	71118566	-0.151347
1351	GAGGTGCGTTCGAAAATCG	MED12	hg	196660	MED12	71118728	138	1	CRISPRi. TSS Check. Diff	CEG	-0.0524918	0.0592978	71118728	71118866	0.00340297
1352	GAGGTGGGGCCTGGCCCGG	MED12	hg	196658	MED12	71118595	-69	-1	CRISPRi. TSS Check. Diff	CEG	0.0351957	-0.326368	71118595	71118526	-0.145586
1353	GAGTAAAGTGGGCTGGCGT	MED12	hg	196660	MED12	71118728	264	1	CRISPRi. TSS Check. Diff	CEG	0.0220837	0.131783	71118728	71118992	0.0769334
1354	GATCTTGAGCTACGAACAC	MED12	hg	196660	MED12	71118728	56	1	CRISPRi. TSS Check. Diff	CEG	-0.507539	-0.579129	71118728	71118784	-0.543334
1355	GATGGTTCCCGGCGTACCT	MED12	hg	196660	MED12	71118728	-150	1	CRISPRi. TSS Check. Diff	CEG	-0.0802227	-0.206327	71118728	71118578	-0.143275
1356	GCACTGACGGCTGGGAATG	MED12	hg	196660	MED12	71118728	200	1	CRISPRi. TSS Check. Diff	CEG	-1.42864	-1.46322	71118728	71118928	-1.44593
1357	GCAGGACGGGGGGCGGTGG	MED12	hg	196660	MED12	71118728	289	1	CRISPRi. TSS Check. Diff	CEG	-1.28175	-0.842437	71118728	71119017	-1.06209
1358	GCAGGGCCAGGCTGACTGG	MED12	hg	196660	MED12	71118728	-20	-1	CRISPRi. TSS Check. Diff	CEG	0.0174004	0.0638056	71118728	71118708	0.040603
1359	GCCACCGCCGAAAAACTCC	MED12	hg	196658	MED12	71118595	-98	1	CRISPRi. TSS Check. Diff	CEG	-0.222155	-0.160569	71118595	71118497	-0.191362
1360	GCCAGGCTGACTGGGGGAA	MED12	hg	196660	MED12	71118728	-25	-1	CRISPRi. TSS Check. Diff	CEG	-0.85891	-0.204914	71118728	71118703	-0.531912
1361	GCCCAGCCCGTAGCGCCGG	MED12	hg	196660	MED12	71118728	7	-1	CRISPRi. TSS Check. Diff	CEG	-0.00866656	0.0283274	71118728	71118735	0.00983043
1362	GCCCCACCTCCTCTGCAGT	MED12	hg	196660	MED12	71118728	-180	1	CRISPRi. TSS Check. Diff	CEG	0.314267	0.433671	71118728	71118548	0.373969
1363	GCCGTCAGTGCCTCCTCCT	MED12	hg	196660	MED12	71118728	179	-1	CRISPRi. TSS Check. Diff	CEG	-0.447057	-0.25357	71118728	71118907	-0.350314
1364	GCCTAGGAGGAGGCACTGA	MED12	hg	196660	MED12	71118728	188	1	CRISPRi. TSS Check. Diff	CEG	0.0528997	0.224894	71118728	71118916	0.138897
1365	GCCTCCGGCGCTACGGGCT	MED12	hg	196660	MED12	71118728	16	1	CRISPRi. TSS Check. Diff	CEG	-0.656052	-0.661295	71118728	71118744	-0.658673
1366	GCGGCCGAGAGACAACAAG	MED12	hg	196660	MED12	71118728	-93	-1	CRISPRi. TSS Check. Diff	CEG	0.0780544	-0.267106	71118728	71118635	-0.0945259
1367	GCGGTGGTTGAGAGGACGG	MED12	hg	196660	MED12	71118728	-75	-1	CRISPRi. TSS Check. Diff	CEG	-0.610171	-0.228117	71118728	71118653	-0.419144
1368	GCGTGGGAGGGCAGGACGG	MED12	hg	196660	MED12	71118728	279	1	CRISPRi. TSS Check. Diff	CEG	-0.386651	0.158189	71118728	71119007	-0.114231
1369	GCTCCGCCCCCACCGGGCC	MED12	hg	196658	MED12	71118595	-68	1	CRISPRi. TSS Check. Diff	CEG	0.116095	-0.219938	71118595	71118527	-0.0519217
1370	GCTGACTGGGGGAACGGGA	MED12	hg	196660	MED12	71118728	-30	-1	CRISPRi. TSS Check. Diff	CEG	-1.57688	-1.92159	71118728	71118698	-1.74923
1371	GCTGGTGCCTCCGGCGCTA	MED12	hg	196660	MED12	71118728	10	1	CRISPRi. TSS Check. Diff	CEG	-0.440556	0.0364077	71118728	71118738	-0.202074
1372	GGAGAGGGAGCCGAAAAGG	MED12	hg	196660	MED12	71118728	-53	-1	CRISPRi. TSS Check. Diff	CEG	0.0959032	0.0618367	71118728	71118675	0.0788699
1373	GGAGGAGGCACTGACGGCT	MED12	hg	196660	MED12	71118728	193	1	CRISPRi. TSS Check. Diff	CEG	-0.85635	-1.06915	71118728	71118921	-0.962748
1374	GGAGGCGCAGAATGAGCTG	MED12	hg	196658	MED12	71118595	-174	-1	CRISPRi. TSS Check. Diff	CEG	0.010385	0.246265	71118595	71118421	0.128325
1375	GGAGGTGCGTTCGAAAATC	MED12	hg	196660	MED12	71118728	137	1	CRISPRi. TSS Check. Diff	CEG	-0.148204	-0.0595915	71118728	71118865	-0.103898
1376	GGATGCAAACCAGGGAAGA	MED12	hg	196658	MED12	71118595	-194	-1	CRISPRi. TSS Check. Diff	CEG	-0.0492847	0.0924555	71118595	71118401	0.0215854
1377	GGCACGCGGTCAGCCTAGG	MED12	hg	196660	MED12	71118728	176	1	CRISPRi. TSS Check. Diff	CEG	0.0855429	0.0532796	71118728	71118904	0.0694112
1378	GGCACTGACGGCTGGGAAT	MED12	hg	196660	MED12	71118728	199	1	CRISPRi. TSS Check. Diff	CEG	-0.255514	-0.128039	71118728	71118927	-0.191777
1379	GGCAGGACGGGGGGCGGTG	MED12	hg	196660	MED12	71118728	288	1	CRISPRi. TSS Check. Diff	CEG	-0.801	-1.45063	71118728	71119016	-1.12582
1380	GGCGGCCGAGAGACAACAA	MED12	hg	196660	MED12	71118728	-92	-1	CRISPRi. TSS Check. Diff	CEG	-1.65605	-1.80611	71118728	71118636	-1.73108
1381	GGCGTACCTCGGCTTCCCT	MED12	hg	196660	MED12	71118728	-140	1	CRISPRi. TSS Check. Diff	CEG	-0.0906798	0.154152	71118728	71118588	0.031736
1382	GGCGTGGGAGGGCAGGACG	MED12	hg	196660	MED12	71118728	278	1	CRISPRi. TSS Check. Diff	CEG	-0.114905	0.639805	71118728	71119006	0.26245
1383	GGCTTCCCTCGGTAGTTTC	MED12	hg	196660	MED12	71118728	-130	1	CRISPRi. TSS Check. Diff	CEG	-0.255929	-0.134044	71118728	71118598	-0.194986
1384	GGGAACGGGAAGGGGGAGA	MED12	hg	196660	MED12	71118728	-39	-1	CRISPRi. TSS Check. Diff	CEG	-1.10806	-1.35929	71118728	71118689	-1.23368
1385	GGGAGAGGGAGCCGAAAAG	MED12	hg	196660	MED12	71118728	-52	-1	CRISPRi. TSS Check. Diff	CEG	-0.307248	-0.368137	71118728	71118676	-0.337692
1386	GGGAGGGCAGGACGGGGGG	MED12	hg	196660	MED12	71118728	283	1	CRISPRi. TSS Check. Diff	CEG	-0.476704	-0.124875	71118728	71119011	-0.30079
1387	GGGCAAGATGGCGGCCTTC	MED12	hg	196660	MED12	71118728	35	1	CRISPRi. TSS Check. Diff	CEG	0.12092	0.161892	71118728	71118763	0.141406
1388	GGGCAGGACGGGGGGCGGT	MED12	hg	196660	MED12	71118728	287	1	CRISPRi. TSS Check. Diff	CEG	-0.908818	-0.390154	71118728	71119015	-0.649486
1389	GGGCCTGGCCCGGTGGGGG	MED12	hg	196658	MED12	71118595	-75	-1	CRISPRi. TSS Check. Diff	CEG	-1.55097	-1.2845	71118595	71118520	-1.41774
1390	GGGCGGAGCTCTGTGCCCC	MED12	hg	196658	MED12	71118595	-91	-1	CRISPRi. TSS Check. Diff	CEG	0.185251	-0.436878	71118595	71118504	-0.125813
1391	GGGGAACGGGAAGGGGGAG	MED12	hg	196660	MED12	71118728	-38	-1	CRISPRi. TSS Check. Diff	CEG	-0.543993	-0.580552	71118728	71118690	-0.562272
1392	GGGGAAGAGTAAAGTGGGC	MED12	hg	196660	MED12	71118728	258	1	CRISPRi. TSS Check. Diff	CEG	-0.14874	0.0657647	71118728	71118986	-0.0414875
1393	GGGGAGAGGGAGCCGAAAA	MED12	hg	196660	MED12	71118728	-51	-1	CRISPRi. TSS Check. Diff	CEG	-0.42983	0.0155514	71118728	71118677	-0.207139
1394	GGGGCGGAGCTCTGTGCCC	MED12	hg	196658	MED12	71118595	-90	-1	CRISPRi. TSS Check. Diff	CEG	0.140612	0.275044	71118595	71118505	0.207828
1395	GGGGCGGTGGGGGGTTCCA	MED12	hg	196660	MED12	71118728	298	1	CRISPRi. TSS Check. Diff	CEG	-1.08011	-1.12551	71118728	71119026	-1.10281
1396	GGGGCGGTGGTTGAGAGGA	MED12	hg	196660	MED12	71118728	-72	-1	CRISPRi. TSS Check. Diff	CEG	-0.187603	-0.444924	71118728	71118656	-0.316263
1397	GGGGCTCTGGAGGGGCCGG	MED12	hg	196660	MED12	71118728	156	1	CRISPRi. TSS Check. Diff	CEG	-1.5797	-1.27439	71118728	71118884	-1.42705
1398	GGGGGAGAGGGAGCCGAAA	MED12	hg	196660	MED12	71118728	-50	-1	CRISPRi. TSS Check. Diff	CEG	0.101896	-0.126318	71118728	71118678	-0.0122109
1399	GGGGGCACGCGGTCAGCCT	MED12	hg	196660	MED12	71118728	173	1	CRISPRi. TSS Check. Diff	CEG	0.38432	0.422395	71118728	71118901	0.403357
1400	GGGTCCTGAGGGTAAACAT	MED12	hg	196660	MED12	71118728	96	-1	CRISPRi. TSS Check. Diff	CEG	0.0877849	-0.0687833	71118728	71118824	0.00950077
1401	GGTATTGTCCGATGGTTCC	MED12	hg	196660	MED12	71118728	-160	1	CRISPRi. TSS Check. Diff	CEG	-0.253473	-0.362628	71118728	71118568	-0.30805
1402	GGTCCTGAGGGTAAACATC	MED12	hg	196660	MED12	71118728	95	-1	CRISPRi. TSS Check. Diff	CEG	-0.154392	0.0991912	71118728	71118823	-0.0276002
1403	GGTGGGGCCTGGCCCGGTG	MED12	hg	196658	MED12	71118595	-71	-1	CRISPRi. TSS Check. Diff	CEG	-0.53449	-0.991978	71118595	71118524	-0.763234
1404	GTGGGGCCTGGCCCGGTGG	MED12	hg	196658	MED12	71118595	-72	-1	CRISPRi. TSS Check. Diff	CEG	-1.29912	-1.11544	71118595	71118523	-1.20728
1405	TAAAGTGGGCTGGCGTGGG	MED12	hg	196660	MED12	71118728	267	1	CRISPRi. TSS Check. Diff	CEG	0.031141	0.0475212	71118728	71118995	0.0393311
1406	TACCGACTGCAGAGGAGGT	MED12	hg	196660	MED12	71118728	-188	-1	CRISPRi. TSS Check. Diff	CEG	-1.02118	-1.28945	71118728	71118540	-1.15532
1407	TACGGGCTGGGCAAGATGG	MED12	hg	196660	MED12	71118728	27	1	CRISPRi. TSS Check. Diff	CEG	-1.51017	-1.33044	71118728	71118755	-1.4203
1408	TAGCGCCGGAGGCACCAGC	MED12	hg	196660	MED12	71118728	-3	-1	CRISPRi. TSS Check. Diff	CEG	-0.566553	-0.895379	71118728	71118725	-0.730966
1409	TAGGCTGACCGCGTGCCCC	MED12	hg	196660	MED12	71118728	161	-1	CRISPRi. TSS Check. Diff	CEG	0.081206	-0.328214	71118728	71118889	-0.123504
1410	TCGAAAATCGGGGCTCTGG	MED12	hg	196660	MED12	71118728	147	1	CRISPRi. TSS Check. Diff	CEG	-0.689862	-0.149224	71118728	71118875	-0.419543
1411	TCGGGGCTCTGGAGGGGCC	MED12	hg	196660	MED12	71118728	154	1	CRISPRi. TSS Check. Diff	CEG	-0.56022	-0.0731147	71118728	71118882	-0.316667
1412	TCGTAGCTCAAGATCCCGA	MED12	hg	196660	MED12	71118728	39	-1	CRISPRi. TSS Check. Diff	CEG	-0.157101	-0.171172	71118728	71118767	-0.164137
1413	TGACTGGGGGAACGGGAAG	MED12	hg	196660	MED12	71118728	-32	-1	CRISPRi. TSS Check. Diff	CEG	-0.999852	-0.461914	71118728	71118696	-0.730883
1414	TGAGAGCAAAAGTCCCGAA	MED12	hg	196660	MED12	71118728	237	1	CRISPRi. TSS Check. Diff	CEG	-0.0692044	0.0255539	71118728	71118965	-0.0218252
1415	TGAGCTGGGGATGCAAACC	MED12	hg	196658	MED12	71118595	-186	-1	CRISPRi. TSS Check. Diff	CEG	0.00642031	0.18095	71118595	71118409	0.0936849
1416	TGCAAACCAGGGAAGAAGG	MED12	hg	196658	MED12	71118595	-197	-1	CRISPRi. TSS Check. Diff	CEG	-1.29705	-1.75217	71118595	71118398	-1.52461
1417	TGCAGTCGGTATTGTCCGA	MED12	hg	196660	MED12	71118728	-167	1	CRISPRi. TSS Check. Diff	CEG	0.199938	0.180846	71118728	71118561	0.190392
1418	TGCCTCCGGCGCTACGGGC	MED12	hg	196660	MED12	71118728	15	1	CRISPRi. TSS Check. Diff	CEG	-0.183721	-0.505848	71118728	71118743	-0.344785
1419	TGGAGGGGCCGGGGGCACG	MED12	hg	196660	MED12	71118728	163	1	CRISPRi. TSS Check. Diff	CEG	-0.414391	-0.271034	71118728	71118891	-0.342713
1420	TGGCGTGGGAGGGCAGGAC	MED12	hg	196660	MED12	71118728	277	1	CRISPRi. TSS Check. Diff	CEG	-1.42204	-1.01047	71118728	71119005	-1.21625
1421	TGGGCAAGATGGCGGCCTT	MED12	hg	196660	MED12	71118728	34	1	CRISPRi. TSS Check. Diff	CEG	0.422577	0.600162	71118728	71118762	0.511369
1422	TGGGCTGGCGTGGGAGGGC	MED12	hg	196660	MED12	71118728	272	1	CRISPRi. TSS Check. Diff	CEG	-0.327892	-0.465568	71118728	71119000	-0.39673
1423	AACAGAAGGCGCGGGGGCG	METTL16	hg	163834	METTL16	2511858	-148	-1	CRISPRi. TSS Check. Diff	CEG	-2.41213	-0.884114	2511858	2511710	-1.64812
1424	AAGAAACCCTCGCGACACC	METTL16	hg	163834	METTL16	2511858	-112	-1	CRISPRi. TSS Check. Diff	CEG	-2.32492	-1.64751	2511858	2511746	-1.98622
1425	ACTTAACCCGTGGATCACA	METTL16	hg	163834	METTL16	2511858	159	1	CRISPRi. TSS Check. Diff	CEG	-1.03669	-0.930838	2511858	2512017	-0.983763
1426	AGAAACCCTCGCGACACCT	METTL16	hg	163834	METTL16	2511858	-113	-1	CRISPRi. TSS Check. Diff	CEG	-1.06983	-1.11702	2511858	2511745	-1.09343
1427	AGATGGCTTCACAAGATGG	METTL16	hg	163834	METTL16	2511858	-24	1	CRISPRi. TSS Check. Diff	CEG	-1.02596	-0.827847	2511858	2511834	-0.926903
1428	AGCCACAGGTCGCGCGAGA	METTL16	hg	163834	METTL16	2511858	-66	1	CRISPRi. TSS Check. Diff	CEG	-0.364285	0.0442525	2511858	2511792	-0.160016
1429	AGCCATCTAGCCTCGTGAT	METTL16	hg	163834	METTL16	2511858	-48	-1	CRISPRi. TSS Check. Diff	CEG	-1.00397	-0.78311	2511858	2511810	-0.893542
1430	AGCCCAAAACTCAAGAATG	METTL16	hg	163834	METTL16	2511858	174	-1	CRISPRi. TSS Check. Diff	CEG	-0.762458	-0.649483	2511858	2512032	-0.70597
1431	AGCGGAGTCCTTTGAGGTA	METTL16	hg	163834	METTL16	2511858	-175	-1	CRISPRi. TSS Check. Diff	CEG	-0.715268	-0.629754	2511858	2511683	-0.672511
1432	AGGAACCCGTGTGATCCAC	METTL16	hg	163834	METTL16	2511858	155	-1	CRISPRi. TSS Check. Diff	CEG	-1.16177	-0.861899	2511858	2512013	-1.01183
1433	AGGGATGTGTCCAATCACG	METTL16	hg	163834	METTL16	2511858	-48	1	CRISPRi. TSS Check. Diff	CEG	-1.01199	-0.238489	2511858	2511810	-0.625239
1434	ATCCCTCTCGCGCGACCTG	METTL16	hg	163834	METTL16	2511858	-74	-1	CRISPRi. TSS Check. Diff	CEG	-0.69639	-0.471509	2511858	2511784	-0.58395
1435	CAAACCCCAGGTGTCGCGA	METTL16	hg	163834	METTL16	2511858	-108	1	CRISPRi. TSS Check. Diff	CEG	-0.747619	-0.730954	2511858	2511750	-0.739286
1436	CACAAGATGGCGGCGCGCT	METTL16	hg	163834	METTL16	2511858	-15	1	CRISPRi. TSS Check. Diff	CEG	-0.656052	-1.84675	2511858	2511843	-1.2514
1437	CACGCAGATTTACTATCAT	METTL16	hg	163834	METTL16	2511858	135	1	CRISPRi. TSS Check. Diff	CEG	-1.60455	-1.37221	2511858	2511993	-1.48838
1438	CACGCGGGGGTGTTGAGAG	METTL16	hg	163834	METTL16	2511858	262	1	CRISPRi. TSS Check. Diff	CEG	-1.25278	-1.63298	2511858	2512120	-1.44288
1439	CAGACGTCGTGTCTGGCGT	METTL16	hg	163834	METTL16	2511858	63	-1	CRISPRi. TSS Check. Diff	CEG	-0.985424	-0.873872	2511858	2511921	-0.929648
1440	CAGCCACAGGTCGCGCGAG	METTL16	hg	163834	METTL16	2511858	-67	1	CRISPRi. TSS Check. Diff	CEG	-1.31255	-0.801795	2511858	2511791	-1.05717
1441	CCACGCCAGACACGACGTC	METTL16	hg	163834	METTL16	2511858	74	1	CRISPRi. TSS Check. Diff	CEG	-0.912616	-0.565883	2511858	2511932	-0.73925
1442	CCAGACGTCGTGTCTGGCG	METTL16	hg	163834	METTL16	2511858	64	-1	CRISPRi. TSS Check. Diff	CEG	-2.26798	-2.39107	2511858	2511922	-2.32953
1443	CCCTCCTAGACCCCGAAGT	METTL16	hg	163834	METTL16	2511858	205	-1	CRISPRi. TSS Check. Diff	CEG	-0.857904	-0.479518	2511858	2512063	-0.668711
1444	CCGACTTCGGGGTCTAGGA	METTL16	hg	163834	METTL16	2511858	215	1	CRISPRi. TSS Check. Diff	CEG	-1.32724	-0.723937	2511858	2512073	-1.02559
1445	CGACGTCTGGCAGGAACCT	METTL16	hg	163834	METTL16	2511858	86	1	CRISPRi. TSS Check. Diff	CEG	-1.00804	-0.116005	2511858	2511944	-0.562021
1446	CGACTTCGGGGTCTAGGAG	METTL16	hg	163834	METTL16	2511858	216	1	CRISPRi. TSS Check. Diff	CEG	-1.01179	-0.913027	2511858	2512074	-0.962407
1447	CGCCCCCGCGCCTTCTGTT	METTL16	hg	163834	METTL16	2511858	-135	1	CRISPRi. TSS Check. Diff	CEG	-0.946321	-0.969336	2511858	2511723	-0.957828
1448	CGGCTGCTTTAAGATTCTA	METTL16	hg	163834	METTL16	2511858	42	1	CRISPRi. TSS Check. Diff	CEG	-1.34624	-1.56891	2511858	2511900	-1.45757
1449	CTAGTGAGGTGCCGACTTC	METTL16	hg	163834	METTL16	2511858	204	1	CRISPRi. TSS Check. Diff	CEG	-0.64242	-0.866718	2511858	2512062	-0.754569
1450	CTCCTAACAGAAGGCGCGG	METTL16	hg	163834	METTL16	2511858	-143	-1	CRISPRi. TSS Check. Diff	CEG	-1.08182	-1.14822	2511858	2511715	-1.11502
1451	CTGCTCCTAACAGAAGGCG	METTL16	hg	163834	METTL16	2511858	-140	-1	CRISPRi. TSS Check. Diff	CEG	-0.548856	-0.686812	2511858	2511718	-0.617834
1452	CTTAACCCGTGGATCACAC	METTL16	hg	163834	METTL16	2511858	160	1	CRISPRi. TSS Check. Diff	CEG	-1.19283	-0.715219	2511858	2512018	-0.954027
1453	GAAACCCTCGCGACACCTG	METTL16	hg	163834	METTL16	2511858	-114	-1	CRISPRi. TSS Check. Diff	CEG	-1.00339	-1.04037	2511858	2511744	-1.02188
1454	GAACCTCGGCCTCAGAGGT	METTL16	hg	163834	METTL16	2511858	99	1	CRISPRi. TSS Check. Diff	CEG	-0.406253	-0.407971	2511858	2511957	-0.407112
1455	GAGGAACCCGTGTGATCCA	METTL16	hg	163834	METTL16	2511858	156	-1	CRISPRi. TSS Check. Diff	CEG	-0.179183	-0.961181	2511858	2512014	-0.570182
1456	GAGTCCTTTGAGGTATGGC	METTL16	hg	163834	METTL16	2511858	-179	-1	CRISPRi. TSS Check. Diff	CEG	-1.65605	-0.980396	2511858	2511679	-1.31822
1457	GCAAACCCCAGGTGTCGCG	METTL16	hg	163834	METTL16	2511858	-109	1	CRISPRi. TSS Check. Diff	CEG	-1.70319	-1.15403	2511858	2511749	-1.42861
1458	GCAGGAACCTCGGCCTCAG	METTL16	hg	163834	METTL16	2511858	95	1	CRISPRi. TSS Check. Diff	CEG	-0.667874	-0.63014	2511858	2511953	-0.649007
1459	GCCAGACACGACGTCTGGC	METTL16	hg	163834	METTL16	2511858	78	1	CRISPRi. TSS Check. Diff	CEG	-0.560127	-0.419147	2511858	2511936	-0.489637
1460	GCCGACTTCGGGGTCTAGG	METTL16	hg	163834	METTL16	2511858	214	1	CRISPRi. TSS Check. Diff	CEG	-1.11047	-0.958561	2511858	2512072	-1.03451
1461	GCGCACACACAGCCACATC	METTL16	hg	163834	METTL16	2511858	231	-1	CRISPRi. TSS Check. Diff	CEG	-0.859798	-0.454924	2511858	2512089	-0.657361
1462	GCGGCTGCTTTAAGATTCT	METTL16	hg	163834	METTL16	2511858	41	1	CRISPRi. TSS Check. Diff	CEG	-1.82196	-1.23568	2511858	2511899	-1.52882
1463	GCGGGGGCGTGGTGACGAG	METTL16	hg	163834	METTL16	2511858	-158	-1	CRISPRi. TSS Check. Diff	CEG	-1.26471	-1.27402	2511858	2511700	-1.26936
1464	GCGTATCATCTGCGTTTCT	METTL16	hg	163834	METTL16	2511858	8	1	CRISPRi. TSS Check. Diff	CEG	-1.33513	-1.34348	2511858	2511866	-1.33931
1465	GCTAGATGGCTTCACAAGA	METTL16	hg	163834	METTL16	2511858	-27	1	CRISPRi. TSS Check. Diff	CEG	-0.623262	-0.44557	2511858	2511831	-0.534416
1466	GCTAGTGAGGTGCCGACTT	METTL16	hg	163834	METTL16	2511858	203	1	CRISPRi. TSS Check. Diff	CEG	-0.95377	-0.652451	2511858	2512061	-0.803111
1467	GCTCCTAACAGAAGGCGCG	METTL16	hg	163834	METTL16	2511858	-142	-1	CRISPRi. TSS Check. Diff	CEG	-1.22098	-1.29828	2511858	2511716	-1.25963
1468	GCTGTGTGTGCGCACGCGG	METTL16	hg	163834	METTL16	2511858	250	1	CRISPRi. TSS Check. Diff	CEG	-0.974581	-1.03021	2511858	2512108	-1.00239
1469	GGAACCTCGGCCTCAGAGG	METTL16	hg	163834	METTL16	2511858	98	1	CRISPRi. TSS Check. Diff	CEG	-1.78263	-1.23274	2511858	2511956	-1.50768
1470	GGCGAATAGAATAGAGACT	METTL16	hg	163834	METTL16	2511858	300	1	CRISPRi. TSS Check. Diff	CEG	-1.54874	-1.92659	2511858	2512158	-1.73766
1471	GGCTGTGTGTGCGCACGCG	METTL16	hg	163834	METTL16	2511858	249	1	CRISPRi. TSS Check. Diff	CEG	-0.541827	-0.617135	2511858	2512107	-0.579481
1472	GGTGCCGACTTCGGGGTCT	METTL16	hg	163834	METTL16	2511858	211	1	CRISPRi. TSS Check. Diff	CEG	-0.57104	-0.672528	2511858	2512069	-0.621784
1473	GGTGTTGAGAGTGGATGAG	METTL16	hg	163834	METTL16	2511858	270	1	CRISPRi. TSS Check. Diff	CEG	-2.21064	-2.3607	2511858	2512128	-2.28567
1474	GTCCAATCACGAGGCTAGA	METTL16	hg	163834	METTL16	2511858	-40	1	CRISPRi. TSS Check. Diff	CEG	-0.579858	-0.611797	2511858	2511818	-0.595828
1475	GTGGATGAGTGGGAGGAGT	METTL16	hg	163834	METTL16	2511858	280	1	CRISPRi. TSS Check. Diff	CEG	-1.22624	-1.0683	2511858	2512138	-1.14727
1476	GTGGCTGTGTGTGCGCACG	METTL16	hg	163834	METTL16	2511858	247	1	CRISPRi. TSS Check. Diff	CEG	-0.901629	-0.707914	2511858	2512105	-0.804772
1477	GTGTTGAGAGTGGATGAGT	METTL16	hg	163834	METTL16	2511858	271	1	CRISPRi. TSS Check. Diff	CEG	-1.89125	-2.02197	2511858	2512129	-1.95661
1478	GTTAGGAGCAGCAAACCCC	METTL16	hg	163834	METTL16	2511858	-119	1	CRISPRi. TSS Check. Diff	CEG	-1.05853	-0.714449	2511858	2511739	-0.886487
1479	GTTTGCTGCTCCTAACAGA	METTL16	hg	163834	METTL16	2511858	-135	-1	CRISPRi. TSS Check. Diff	CEG	-1.00096	-1.26987	2511858	2511723	-1.13542
1480	TAAGATTCTAGGGTTGTAC	METTL16	hg	163834	METTL16	2511858	51	1	CRISPRi. TSS Check. Diff	CEG	-1.36727	-1.31755	2511858	2511909	-1.34241
1481	TAGGAGGGGAGACCTGATG	METTL16	hg	163834	METTL16	2511858	229	1	CRISPRi. TSS Check. Diff	CEG	-1.60452	-1.53436	2511858	2512087	-1.56944
1482	TAGTGAGGTGCCGACTTCG	METTL16	hg	163834	METTL16	2511858	205	1	CRISPRi. TSS Check. Diff	CEG	-1.33692	-1.14771	2511858	2512063	-1.24231
1483	TATAAGTGACCCACCTCTG	METTL16	hg	163834	METTL16	2511858	98	-1	CRISPRi. TSS Check. Diff	CEG	-1.15276	-1.77499	2511858	2511956	-1.46387
1484	TCACAAGATGGCGGCGCGC	METTL16	hg	163834	METTL16	2511858	-16	1	CRISPRi. TSS Check. Diff	CEG	0.014429	-0.0570821	2511858	2511842	-0.0213266
1485	TCACGCAGATTTACTATCA	METTL16	hg	163834	METTL16	2511858	134	1	CRISPRi. TSS Check. Diff	CEG	-0.369294	-0.183868	2511858	2511992	-0.276581
1486	TCATGGGTCACTTAACCCG	METTL16	hg	163834	METTL16	2511858	150	1	CRISPRi. TSS Check. Diff	CEG	-0.492703	-0.440966	2511858	2512008	-0.466835
1487	TCCTCCTGCCATACCTCAA	METTL16	hg	163834	METTL16	2511858	-173	1	CRISPRi. TSS Check. Diff	CEG	-1.33091	-0.943883	2511858	2511685	-1.1374
1488	TCCTGCCAGACGTCGTGTC	METTL16	hg	163834	METTL16	2511858	69	-1	CRISPRi. TSS Check. Diff	CEG	-0.221019	-0.907649	2511858	2511927	-0.564334
1489	TCCTTTGAGGTATGGCAGG	METTL16	hg	163834	METTL16	2511858	-182	-1	CRISPRi. TSS Check. Diff	CEG	-0.74478	-0.701186	2511858	2511676	-0.722983
1490	TGACCCACCTCTGAGGCCG	METTL16	hg	163834	METTL16	2511858	92	-1	CRISPRi. TSS Check. Diff	CEG	-0.73263	-0.334233	2511858	2511950	-0.533432
1491	TGACGAGCGGAGTCCTTTG	METTL16	hg	163834	METTL16	2511858	-170	-1	CRISPRi. TSS Check. Diff	CEG	-1.15613	-1.05522	2511858	2511688	-1.10567
1492	TGCTCCTAACAGAAGGCGC	METTL16	hg	163834	METTL16	2511858	-141	-1	CRISPRi. TSS Check. Diff	CEG	-0.638564	-0.449418	2511858	2511717	-0.543991
1493	TGGCTGTGTGTGCGCACGC	METTL16	hg	163834	METTL16	2511858	248	1	CRISPRi. TSS Check. Diff	CEG	-0.893866	-0.993634	2511858	2512106	-0.94375
1494	TTCTAGGAGCTTCGCTATG	METTL16	hg	163834	METTL16	2511858	23	1	CRISPRi. TSS Check. Diff	CEG	-1.21647	-1.42145	2511858	2511881	-1.31896
1495	TTGAGAGTGGATGAGTGGG	METTL16	hg	163834	METTL16	2511858	274	1	CRISPRi. TSS Check. Diff	CEG	-1.05198	-1.01086	2511858	2512132	-1.03142
1496	TTTGAGGTATGGCAGGAGG	METTL16	hg	163834	METTL16	2511858	-185	-1	CRISPRi. TSS Check. Diff	CEG	-0.742359	-0.996582	2511858	2511673	-0.86947
1497	AAAGATGGAGGTTCCGGAG	NAA50	hg	43856.1	NAA50	113746194	-137	1	CRISPRi. TSS Check. Diff	CEG	-0.938729	-1.11876	113746194	113746057	-1.02875
1498	AAAGGTCACAGCGCGGCAG	NAA50	hg	43856.1	NAA50	113746194	-38	1	CRISPRi. TSS Check. Diff	CEG	-0.917272	-1.03862	113746194	113746156	-0.977947
1499	AACGACGGCCTCAGCAGGC	NAA50	hg	43856.1	NAA50	113746194	235	1	CRISPRi. TSS Check. Diff	CEG	0.00893845	0.0470978	113746194	113746429	0.0280181
1500	AAGATGAAAGGGTGAGGAA	NAA50	hg	43856.1	NAA50	113746194	258	1	CRISPRi. TSS Check. Diff	CEG	-1.07514	-0.297917	113746194	113746452	-0.686527
1501	AAGGGTGAGGAAGGGCAGC	NAA50	hg	43856.1	NAA50	113746194	265	1	CRISPRi. TSS Check. Diff	CEG	0.0594951	0.421695	113746194	113746459	0.240595
1502	AAGGTCACAGCGCGGCAGC	NAA50	hg	43856.1	NAA50	113746194	-37	1	CRISPRi. TSS Check. Diff	CEG	-0.44783	-0.375967	113746194	113746157	-0.411899
1503	ACAGCTCCCTGCCCAGGCT	NAA50	hg	43856.1	NAA50	113746194	129	1	CRISPRi. TSS Check. Diff	CEG	-1.65605	-1.80611	113746194	113746323	-1.73108
1504	ACCCTTCTACCCCACCGGC	NAA50	hg	43856.1	NAA50	113746194	284	-1	CRISPRi. TSS Check. Diff	CEG	0.0391415	0.21081	113746194	113746478	0.124976
1505	ACGACGGCCTCAGCAGGCG	NAA50	hg	43856.1	NAA50	113746194	236	1	CRISPRi. TSS Check. Diff	CEG	-0.748634	-0.787766	113746194	113746430	-0.7682
1506	ACTACGACGGCGTTGATAT	NAA50	hg	43856.1	NAA50	113746194	209	1	CRISPRi. TSS Check. Diff	CEG	-2.82378	-1.72904	113746194	113746403	-2.27641
1507	AGAAGCGGCGGCACAAGCG	NAA50	hg	43856.1	NAA50	113746194	38	1	CRISPRi. TSS Check. Diff	CEG	-0.0679078	-0.409705	113746194	113746232	-0.238806
1508	AGAGACCCGAGTGCACGTG	NAA50	hg	43856.1	NAA50	113746194	16	1	CRISPRi. TSS Check. Diff	CEG	-1.02537	-0.647769	113746194	113746210	-0.83657
1509	AGCAGGCGGGGAAGATGAA	NAA50	hg	43856.1	NAA50	113746194	247	1	CRISPRi. TSS Check. Diff	CEG	-1.74459	-0.953669	113746194	113746441	-1.34913
1510	AGCAGTGCGGCTGCGCGTG	NAA50	hg	43856.1	NAA50	113746194	-92	1	CRISPRi. TSS Check. Diff	CEG	-0.805402	-0.549563	113746194	113746102	-0.677483
1511	AGCCCTCACTCGACTCTCG	NAA50	hg	43856.1	NAA50	113746194	93	1	CRISPRi. TSS Check. Diff	CEG	-0.718385	-0.43463	113746194	113746287	-0.576508
1512	AGCGGCGGCACAAGCGCGG	NAA50	hg	43856.1	NAA50	113746194	41	1	CRISPRi. TSS Check. Diff	CEG	-1.04813	-0.819676	113746194	113746235	-0.933902
1513	AGGAGAAAGATGGAGGTTC	NAA50	hg	43856.1	NAA50	113746194	-142	1	CRISPRi. TSS Check. Diff	CEG	-0.688718	-0.164841	113746194	113746052	-0.42678
1514	AGGCCGCGAGAGTCGAGTG	NAA50	hg	43856.1	NAA50	113746194	86	-1	CRISPRi. TSS Check. Diff	CEG	-0.553145	-0.782798	113746194	113746280	-0.667972
1515	AGGCTAGGAGGCCGGCTTG	NAA50	hg	43856.1	NAA50	113746194	143	1	CRISPRi. TSS Check. Diff	CEG	-0.0834551	-0.140664	113746194	113746337	-0.11206
1516	AGGGCAGCCGGGCAGGGCC	NAA50	hg	43856.1	NAA50	113746194	276	1	CRISPRi. TSS Check. Diff	CEG	0.362537	0.137721	113746194	113746470	0.250129
1517	AGGGTGAGGAAGGGCAGCC	NAA50	hg	43856.1	NAA50	113746194	266	1	CRISPRi. TSS Check. Diff	CEG	0.28171	0.284587	113746194	113746460	0.283148
1518	AGTGAGGGCTTGAGTCTGG	NAA50	hg	43856.1	NAA50	113746194	71	-1	CRISPRi. TSS Check. Diff	CEG	-1.12466	-1.12443	113746194	113746265	-1.12455
1519	AGTGCGGCTGCGCGTGAGG	NAA50	hg	43856.1	NAA50	113746194	-89	1	CRISPRi. TSS Check. Diff	CEG	-0.720672	-1.6992	113746194	113746105	-1.20993
1520	ATGGAGGTTCCGGAGTGGA	NAA50	hg	43856.1	NAA50	113746194	-133	1	CRISPRi. TSS Check. Diff	CEG	-0.959942	-0.642445	113746194	113746061	-0.801194
1521	CAAGCCGGCCTCCTAGCCT	NAA50	hg	43856.1	NAA50	113746194	130	-1	CRISPRi. TSS Check. Diff	CEG	0.199636	0.260617	113746194	113746324	0.230127
1522	CACAGCGCGGCAGCGGGTC	NAA50	hg	43856.1	NAA50	113746194	-32	1	CRISPRi. TSS Check. Diff	CEG	-0.709016	-0.80947	113746194	113746162	-0.759243
1523	CACCCCGCCCCTCGCGCGC	NAA50	hg	43856.1	NAA50	113746194	-70	-1	CRISPRi. TSS Check. Diff	CEG	-0.479174	-0.25368	113746194	113746124	-0.366427
1524	CACCCTGCCCCCTCCACTC	NAA50	hg	43856.1	NAA50	113746194	-134	-1	CRISPRi. TSS Check. Diff	CEG	-0.214412	-0.258215	113746194	113746060	-0.236314
1525	CACGTGCACTCGGGTCTCT	NAA50	hg	43856.1	NAA50	113746194	3	-1	CRISPRi. TSS Check. Diff	CEG	-1.30761	-1.12443	113746194	113746197	-1.21602
1526	CAGCCGGGCAGGGCCCGGC	NAA50	hg	43856.1	NAA50	113746194	280	1	CRISPRi. TSS Check. Diff	CEG	-0.549391	-0.719489	113746194	113746474	-0.63444
1527	CAGTCCAGGAGAAAGATGG	NAA50	hg	43856.1	NAA50	113746194	-148	1	CRISPRi. TSS Check. Diff	CEG	-1.2016	-0.888326	113746194	113746046	-1.04496
1528	CCACCGGCCGGGCCCTGCC	NAA50	hg	43856.1	NAA50	113746194	273	-1	CRISPRi. TSS Check. Diff	CEG	0.112237	0.00562198	113746194	113746467	0.0589292
1529	CCCGGCCGGTGGGGTAGAA	NAA50	hg	43856.1	NAA50	113746194	293	1	CRISPRi. TSS Check. Diff	CEG	-0.844981	-0.635608	113746194	113746487	-0.740295
1530	CCCTTCTACCCCACCGGCC	NAA50	hg	43856.1	NAA50	113746194	283	-1	CRISPRi. TSS Check. Diff	CEG	0.206841	0.325977	113746194	113746477	0.266409
1531	CCGGACCCTTCTACCCCAC	NAA50	hg	43856.1	NAA50	113746194	288	-1	CRISPRi. TSS Check. Diff	CEG	-0.502749	-0.384051	113746194	113746482	-0.4434
1532	CCGGCCTCCTAGCCTGGGC	NAA50	hg	43856.1	NAA50	113746194	126	-1	CRISPRi. TSS Check. Diff	CEG	-0.295193	-0.587961	113746194	113746320	-0.441577
1533	CCGGGCAGGGCCCGGCCGG	NAA50	hg	43856.1	NAA50	113746194	283	1	CRISPRi. TSS Check. Diff	CEG	-2.07109	-2.46908	113746194	113746477	-2.27008
1534	CCGGTGGGGTAGAAGGGTC	NAA50	hg	43856.1	NAA50	113746194	298	1	CRISPRi. TSS Check. Diff	CEG	-0.769003	-0.966403	113746194	113746492	-0.867703
1535	CCTGCCCAGGCTAGGAGGC	NAA50	hg	43856.1	NAA50	113746194	136	1	CRISPRi. TSS Check. Diff	CEG	0.555207	0.246953	113746194	113746330	0.40108
1536	CGCCGGCGCGCGAGGGGCG	NAA50	hg	43856.1	NAA50	113746194	-62	1	CRISPRi. TSS Check. Diff	CEG	-1.67591	-1.17268	113746194	113746132	-1.42429
1537	CGCGCCGGCGCGCGAGGGG	NAA50	hg	43856.1	NAA50	113746194	-64	1	CRISPRi. TSS Check. Diff	CEG	-1.96155	-1.95689	113746194	113746130	-1.95922
1538	CGGCAGCGGGTCTGGCTGG	NAA50	hg	43856.1	NAA50	113746194	-25	1	CRISPRi. TSS Check. Diff	CEG	-0.822863	-1.18275	113746194	113746169	-1.00281
1539	CGGCCTCCTAGCCTGGGCA	NAA50	hg	43856.1	NAA50	113746194	125	-1	CRISPRi. TSS Check. Diff	CEG	-0.447465	-0.505914	113746194	113746319	-0.476689
1540	CGGCGCGCCGGCGCGCGAG	NAA50	hg	43856.1	NAA50	113746194	-67	1	CRISPRi. TSS Check. Diff	CEG	-0.988085	-1.35135	113746194	113746127	-1.16972
1541	CGGGCAGGGCCCGGCCGGT	NAA50	hg	43856.1	NAA50	113746194	284	1	CRISPRi. TSS Check. Diff	CEG	-2.27949	-1.84892	113746194	113746478	-2.06421
1542	CGGGGAAGATGAAAGGGTG	NAA50	hg	43856.1	NAA50	113746194	253	1	CRISPRi. TSS Check. Diff	CEG	-0.624812	-0.731612	113746194	113746447	-0.678212
1543	CGGGTCTGGCTGGCGGCAG	NAA50	hg	43856.1	NAA50	113746194	-19	1	CRISPRi. TSS Check. Diff	CEG	-0.919086	-0.699759	113746194	113746175	-0.809423
1544	CGGTGGGGTAGAAGGGTCC	NAA50	hg	43856.1	NAA50	113746194	299	1	CRISPRi. TSS Check. Diff	CEG	-0.588268	-0.706576	113746194	113746493	-0.647422
1545	CGTCGTAGTCGCCGCCCTT	NAA50	hg	43856.1	NAA50	113746194	186	-1	CRISPRi. TSS Check. Diff	CEG	-0.973623	-1.14009	113746194	113746380	-1.05686
1546	CTAAGGGCGGCGACTACGA	NAA50	hg	43856.1	NAA50	113746194	197	1	CRISPRi. TSS Check. Diff	CEG	-1.11902	-0.770192	113746194	113746391	-0.944608
1547	CTAAGGGTGCGGAGACCTA	NAA50	hg	43856.1	NAA50	113746194	181	1	CRISPRi. TSS Check. Diff	CEG	-0.988111	-1.15581	113746194	113746375	-1.07196
1548	CTCGCACAGCTCCCTGCCC	NAA50	hg	43856.1	NAA50	113746194	124	1	CRISPRi. TSS Check. Diff	CEG	-0.601207	-0.65296	113746194	113746318	-0.627083
1549	CTTCTCCACACGTGCACTC	NAA50	hg	43856.1	NAA50	113746194	11	-1	CRISPRi. TSS Check. Diff	CEG	-0.656052	-0.564891	113746194	113746205	-0.610471
1550	GAAGATGAAAGGGTGAGGA	NAA50	hg	43856.1	NAA50	113746194	257	1	CRISPRi. TSS Check. Diff	CEG	-0.986017	-0.665696	113746194	113746451	-0.825857
1551	GAGGAAGGGCAGCCGGGCA	NAA50	hg	43856.1	NAA50	113746194	271	1	CRISPRi. TSS Check. Diff	CEG	-0.558491	-0.572993	113746194	113746465	-0.565742
1552	GAGGGCTTGAGTCTGGTGG	NAA50	hg	43856.1	NAA50	113746194	68	-1	CRISPRi. TSS Check. Diff	CEG	-1.37941	-1.00975	113746194	113746262	-1.19458
1553	GAGGGGGCAGGGTGCGCGG	NAA50	hg	43856.1	NAA50	113746194	-116	1	CRISPRi. TSS Check. Diff	CEG	-1.03425	-1.49667	113746194	113746078	-1.26546
1554	GAGTGCACGTGTGGAGAAG	NAA50	hg	43856.1	NAA50	113746194	24	1	CRISPRi. TSS Check. Diff	CEG	-0.765904	-0.890921	113746194	113746218	-0.828413
1555	GATGGAGGTTCCGGAGTGG	NAA50	hg	43856.1	NAA50	113746194	-134	1	CRISPRi. TSS Check. Diff	CEG	-0.746225	-0.709112	113746194	113746060	-0.727668
1556	GCAAGCCGGCCTCCTAGCC	NAA50	hg	43856.1	NAA50	113746194	131	-1	CRISPRi. TSS Check. Diff	CEG	-0.11403	0.0737323	113746194	113746325	-0.0201486
1557	GCAGGCGGGGAAGATGAAA	NAA50	hg	43856.1	NAA50	113746194	248	1	CRISPRi. TSS Check. Diff	CEG	-1.06436	-0.774439	113746194	113746442	-0.919401
1558	GCCACTCAACCCCGCAAGC	NAA50	hg	43856.1	NAA50	113746194	144	-1	CRISPRi. TSS Check. Diff	CEG	-0.776804	-1.05865	113746194	113746338	-0.917729
1559	GCCCGGCCGGTGGGGTAGA	NAA50	hg	43856.1	NAA50	113746194	292	1	CRISPRi. TSS Check. Diff	CEG	-2.03792	-2.02292	113746194	113746486	-2.03042
1560	GCCGGCTTGCGGGGTTGAG	NAA50	hg	43856.1	NAA50	113746194	153	1	CRISPRi. TSS Check. Diff	CEG	-1.14626	-2.42981	113746194	113746347	-1.78803
1561	GCGCCGGCGCGCGAGGGGC	NAA50	hg	43856.1	NAA50	113746194	-63	1	CRISPRi. TSS Check. Diff	CEG	-1.45509	-0.861053	113746194	113746131	-1.15807
1562	GCGCGAGGGGCGGGGTGAA	NAA50	hg	43856.1	NAA50	113746194	-55	1	CRISPRi. TSS Check. Diff	CEG	-0.361488	-0.444378	113746194	113746139	-0.402933
1563	GCGCGGCAGCGGGTCTGGC	NAA50	hg	43856.1	NAA50	113746194	-28	1	CRISPRi. TSS Check. Diff	CEG	-0.20079	0.243132	113746194	113746166	0.0211713
1564	GCGGCACAAGCGCGGCGGC	NAA50	hg	43856.1	NAA50	113746194	45	1	CRISPRi. TSS Check. Diff	CEG	0.0688708	0.084937	113746194	113746239	0.0769039
1565	GCGGCGCGCCGGCGCGCGA	NAA50	hg	43856.1	NAA50	113746194	-68	1	CRISPRi. TSS Check. Diff	CEG	-0.832517	-0.503292	113746194	113746126	-0.667904
1566	GCGGCTGCGCGTGAGGCGG	NAA50	hg	43856.1	NAA50	113746194	-86	1	CRISPRi. TSS Check. Diff	CEG	-0.901741	-0.718465	113746194	113746108	-0.810103
1567	GCGTGAGGCGGCGGCGCGC	NAA50	hg	43856.1	NAA50	113746194	-78	1	CRISPRi. TSS Check. Diff	CEG	-0.242289	-0.0521682	113746194	113746116	-0.147229
1568	GCTAGGAGGCCGGCTTGCG	NAA50	hg	43856.1	NAA50	113746194	145	1	CRISPRi. TSS Check. Diff	CEG	-1.00397	-0.571646	113746194	113746339	-0.78781
1569	GCTCCCTGCCCAGGCTAGG	NAA50	hg	43856.1	NAA50	113746194	132	1	CRISPRi. TSS Check. Diff	CEG	-0.705739	-0.754449	113746194	113746326	-0.730094
1570	GCTGGCGGCAGCGGCGGGA	NAA50	hg	43856.1	NAA50	113746194	-11	1	CRISPRi. TSS Check. Diff	CEG	-1.02677	-0.924553	113746194	113746183	-0.97566
1571	GCTTCTCCACACGTGCACT	NAA50	hg	43856.1	NAA50	113746194	12	-1	CRISPRi. TSS Check. Diff	CEG	0.198243	0.230343	113746194	113746206	0.214293
1572	GCTTGAGTCTGGTGGGGGC	NAA50	hg	43856.1	NAA50	113746194	64	-1	CRISPRi. TSS Check. Diff	CEG	-0.951779	-0.781909	113746194	113746258	-0.866844
1573	GGAGCTGTGCGAGCAACGA	NAA50	hg	43856.1	NAA50	113746194	105	-1	CRISPRi. TSS Check. Diff	CEG	-0.82268	-0.511908	113746194	113746299	-0.667294
1574	GGAGGTTCCGGAGTGGAGG	NAA50	hg	43856.1	NAA50	113746194	-131	1	CRISPRi. TSS Check. Diff	CEG	-1.00027	-1.31486	113746194	113746063	-1.15757
1575	GGCCGCGAGAGTCGAGTGA	NAA50	hg	43856.1	NAA50	113746194	85	-1	CRISPRi. TSS Check. Diff	CEG	-0.436144	-0.793612	113746194	113746279	-0.614878
1576	GGCGGCACAAGCGCGGCGG	NAA50	hg	43856.1	NAA50	113746194	44	1	CRISPRi. TSS Check. Diff	CEG	-0.218875	-0.480552	113746194	113746238	-0.349714
1577	GGCGGCGCGCCGGCGCGCG	NAA50	hg	43856.1	NAA50	113746194	-69	1	CRISPRi. TSS Check. Diff	CEG	-0.459529	-0.20969	113746194	113746125	-0.334609
1578	GGCTAGGAGGCCGGCTTGC	NAA50	hg	43856.1	NAA50	113746194	144	1	CRISPRi. TSS Check. Diff	CEG	-0.610272	-0.608328	113746194	113746338	-0.6093
1579	GGCTGGCGGCAGCGGCGGG	NAA50	hg	43856.1	NAA50	113746194	-12	1	CRISPRi. TSS Check. Diff	CEG	-0.571941	-0.429314	113746194	113746182	-0.500627
1580	GGCTTGAGTCTGGTGGGGG	NAA50	hg	43856.1	NAA50	113746194	65	-1	CRISPRi. TSS Check. Diff	CEG	-1.36983	-1.13557	113746194	113746259	-1.2527
1581	GGGCAGGGCCCGGCCGGTG	NAA50	hg	43856.1	NAA50	113746194	285	1	CRISPRi. TSS Check. Diff	CEG	-0.767083	-0.762689	113746194	113746479	-0.764886
1582	GGGGTGAAAGGTCACAGCG	NAA50	hg	43856.1	NAA50	113746194	-44	1	CRISPRi. TSS Check. Diff	CEG	-0.995682	-0.747499	113746194	113746150	-0.87159
1583	GGGTGCGGAGACCTAAGGG	NAA50	hg	43856.1	NAA50	113746194	185	1	CRISPRi. TSS Check. Diff	CEG	-1.35771	-0.962997	113746194	113746379	-1.16035
1584	GGTCTCCGCACCCTTAGCT	NAA50	hg	43856.1	NAA50	113746194	166	-1	CRISPRi. TSS Check. Diff	CEG	-0.723166	-0.565103	113746194	113746360	-0.644135
1585	GGTTGAGTGGCCCGAGCTA	NAA50	hg	43856.1	NAA50	113746194	165	1	CRISPRi. TSS Check. Diff	CEG	-1.3201	-1.33793	113746194	113746359	-1.32902
1586	GTCTCCGCACCCTTAGCTC	NAA50	hg	43856.1	NAA50	113746194	165	-1	CRISPRi. TSS Check. Diff	CEG	-0.778908	-0.498555	113746194	113746359	-0.638732
1587	GTCTGGCTGGCGGCAGCGG	NAA50	hg	43856.1	NAA50	113746194	-16	1	CRISPRi. TSS Check. Diff	CEG	-1.00478	-1.67102	113746194	113746178	-1.3379
1588	GTGAGGGCTTGAGTCTGGT	NAA50	hg	43856.1	NAA50	113746194	70	-1	CRISPRi. TSS Check. Diff	CEG	-1.67286	-1.71963	113746194	113746264	-1.69625
1589	GTGGAGGGGGCAGGGTGCG	NAA50	hg	43856.1	NAA50	113746194	-119	1	CRISPRi. TSS Check. Diff	CEG	0.0713798	0.0293528	113746194	113746075	0.0503663
1590	GTGGCCCGAGCTAAGGGTG	NAA50	hg	43856.1	NAA50	113746194	171	1	CRISPRi. TSS Check. Diff	CEG	-1.48586	-0.943735	113746194	113746365	-1.2148
1591	GTTCCGGAGTGGAGGGGGC	NAA50	hg	43856.1	NAA50	113746194	-127	1	CRISPRi. TSS Check. Diff	CEG	-0.803858	-0.507058	113746194	113746067	-0.655458
1592	GTTGAGTGGCCCGAGCTAA	NAA50	hg	43856.1	NAA50	113746194	166	1	CRISPRi. TSS Check. Diff	CEG	-1.56632	-1.30316	113746194	113746360	-1.43474
1593	TAACGACGGCCTCAGCAGG	NAA50	hg	43856.1	NAA50	113746194	234	1	CRISPRi. TSS Check. Diff	CEG	-0.570267	0.212303	113746194	113746428	-0.178982
1594	TAAGGGTGCGGAGACCTAA	NAA50	hg	43856.1	NAA50	113746194	182	1	CRISPRi. TSS Check. Diff	CEG	-1.08535	-0.995111	113746194	113746376	-1.04023
1595	TCATCTTCCCCGCCTGCTG	NAA50	hg	43856.1	NAA50	113746194	233	-1	CRISPRi. TSS Check. Diff	CEG	-1.06652	-1.58962	113746194	113746427	-1.32807
1596	TCGAGTGAGGGCTTGAGTC	NAA50	hg	43856.1	NAA50	113746194	74	-1	CRISPRi. TSS Check. Diff	CEG	-0.706678	-0.704266	113746194	113746268	-0.705472
1597	TCTGGCTGGCGGCAGCGGC	NAA50	hg	43856.1	NAA50	113746194	-15	1	CRISPRi. TSS Check. Diff	CEG	-0.471292	-0.72855	113746194	113746179	-0.599921
1598	TGAGGAAGGGCAGCCGGGC	NAA50	hg	43856.1	NAA50	113746194	270	1	CRISPRi. TSS Check. Diff	CEG	-0.673079	-0.565604	113746194	113746464	-0.619341
1599	TGAGGGCTTGAGTCTGGTG	NAA50	hg	43856.1	NAA50	113746194	69	-1	CRISPRi. TSS Check. Diff	CEG	-1.17819	-1.02495	113746194	113746263	-1.10157
1600	TGCACGTGTGGAGAAGCGG	NAA50	hg	43856.1	NAA50	113746194	27	1	CRISPRi. TSS Check. Diff	CEG	-0.866908	-0.608307	113746194	113746221	-0.737607
1601	TGCGCGGAGGCGAGCAGTG	NAA50	hg	43856.1	NAA50	113746194	-104	1	CRISPRi. TSS Check. Diff	CEG	-0.489571	-0.0373023	113746194	113746090	-0.263436
1602	TGGAGGTTCCGGAGTGGAG	NAA50	hg	43856.1	NAA50	113746194	-132	1	CRISPRi. TSS Check. Diff	CEG	-0.635732	-0.440347	113746194	113746062	-0.538039
1603	TGGTAACGACGGCCTCAGC	NAA50	hg	43856.1	NAA50	113746194	231	1	CRISPRi. TSS Check. Diff	CEG	-1.21327	-0.609969	113746194	113746425	-0.911619
1604	TTCCGGAGTGGAGGGGGCA	NAA50	hg	43856.1	NAA50	113746194	-126	1	CRISPRi. TSS Check. Diff	CEG	-0.830549	-1.28123	113746194	113746068	-1.05589
1605	AAGCGCCCGGGTCACGCGC	NAMPT	hg	85546.1	NAMPT	106285117	-182	1	CRISPRi. TSS Check. Diff	CEG	-0.121088	0.0717045	106285117	106284935	-0.024692
1606	AAGGCGGGGGAACCGAGGT	NAMPT	hg	85545.1	NAMPT	106284982	-148	1	CRISPRi. TSS Check. Diff	CEG	-0.794344	-0.525341	106284982	106284834	-0.659842
1607	AAGGTAAAGCTCGGGGCCC	NAMPT	hg	85545.1	NAMPT	106284982	168	1	CRISPRi. TSS Check. Diff	CEG	-0.0521309	0.325786	106284982	106285150	0.136828
1608	ACCCTCCGGGGGCCGAGAA	NAMPT	hg	85545.1	NAMPT	106284982	-189	-1	CRISPRi. TSS Check. Diff	CEG	-1.59716	-1.34332	106284982	106284793	-1.47024
1609	ACTCCTACAAGGTAAAGCT	NAMPT	hg	85545.1	NAMPT	106284982	160	1	CRISPRi. TSS Check. Diff	CEG	0.0632884	0.232024	106284982	106285142	0.147656
1610	ACTGCTCGGTCGGCGGAGG	NAMPT	hg	85545.1	NAMPT	106284982	-14	-1	CRISPRi. TSS Check. Diff	CEG	-0.1248	0.158714	106284982	106284968	0.0169572
1611	AGAGGGGAGGGGTCAGAGG	NAMPT	hg	85545.1	NAMPT	106284982	-55	-1	CRISPRi. TSS Check. Diff	CEG	-0.119844	-0.00325785	106284982	106284927	-0.0615508
1612	AGAGGGGGAAACGGAGAGA	NAMPT	hg	85545.1	NAMPT	106284982	-39	-1	CRISPRi. TSS Check. Diff	CEG	0.280586	0.053941	106284982	106284943	0.167264
1613	AGCCACCTCCTGCCCACTG	NAMPT	hg	85544.1	NAMPT	106284942	296	-1	CRISPRi. TSS Check. Diff	CEG	0.393488	0.630227	106284942	106285238	0.511858
1614	AGCCGCGCCAGGGAGCTCG	NAMPT	hg	85545.1	NAMPT	106284982	65	1	CRISPRi. TSS Check. Diff	CEG	-0.00324641	-0.132053	106284982	106285047	-0.0676495
1615	AGCGCCCGGGTCACGCGCC	NAMPT	hg	85546.1	NAMPT	106285117	-181	1	CRISPRi. TSS Check. Diff	CEG	-0.285058	-0.436626	106285117	106284936	-0.360842
1616	AGCGCGCGGCAGGGGGGCG	NAMPT	hg	85545.1	NAMPT	106284982	222	1	CRISPRi. TSS Check. Diff	CEG	-0.371866	-0.280489	106284982	106285204	-0.326178
1617	AGCTTTACCTTGTAGGAGT	NAMPT	hg	85545.1	NAMPT	106284982	147	-1	CRISPRi. TSS Check. Diff	CEG	-0.525591	-0.464939	106284982	106285129	-0.495265
1618	AGGAGGAGCGGGGCGCGCT	NAMPT	hg	85545.1	NAMPT	106284982	196	1	CRISPRi. TSS Check. Diff	CEG	0.424405	-0.00118319	106284982	106285178	0.211611
1619	AGGAGGCGCCGCAGTGGGC	NAMPT	hg	85544.1	NAMPT	106284942	298	1	CRISPRi. TSS Check. Diff	CEG	-0.697496	-0.815076	106284942	106285240	-0.756286
1620	AGGATTCATCTCGGGCCGG	NAMPT	hg	85545.1	NAMPT	106284982	91	-1	CRISPRi. TSS Check. Diff	CEG	-0.539917	-0.383915	106284982	106285073	-0.461916
1621	AGGCGCGGGCGGCGGCGGC	NAMPT	hg	85544.1	NAMPT	106284942	268	1	CRISPRi. TSS Check. Diff	CEG	-0.55588	-0.473256	106284942	106285210	-0.514568
1622	AGGCGGGGGAACCGAGGTG	NAMPT	hg	85545.1	NAMPT	106284982	-147	1	CRISPRi. TSS Check. Diff	CEG	-1.33121	-1.20253	106284982	106284835	-1.26687
1623	AGGGGGGCGGGGGCGGCTG	NAMPT	hg	85545.1	NAMPT	106284982	232	1	CRISPRi. TSS Check. Diff	CEG	-1.09678	-0.638685	106284982	106285214	-0.867735
1624	AGGGTGACGGGGTGAAGGC	NAMPT	hg	85545.1	NAMPT	106284982	-162	1	CRISPRi. TSS Check. Diff	CEG	-0.766297	-0.671112	106284982	106284820	-0.718704
1625	AGGTGAGGAGGCGCCGCAG	NAMPT	hg	85544.1	NAMPT	106284942	293	1	CRISPRi. TSS Check. Diff	CEG	-0.909612	-0.832662	106284942	106285235	-0.871137
1626	AGTGCGCGGAGGCGGGGCG	NAMPT	hg	85546.1	NAMPT	106285117	-100	-1	CRISPRi. TSS Check. Diff	CEG	-0.653925	-0.928164	106285117	106285017	-0.791045
1627	ATCTCGGGCCGGAGGACAG	NAMPT	hg	85545.1	NAMPT	106284982	84	-1	CRISPRi. TSS Check. Diff	CEG	-0.514924	-0.867264	106284982	106285066	-0.691094
1628	CAAGGTAAAGCTCGGGGCC	NAMPT	hg	85545.1	NAMPT	106284982	167	1	CRISPRi. TSS Check. Diff	CEG	0.223792	0.252952	106284982	106285149	0.238372
1629	CAGCCCCGGCGCGTGACCC	NAMPT	hg	85546.1	NAMPT	106285117	-187	-1	CRISPRi. TSS Check. Diff	CEG	-0.361168	-0.178838	106285117	106284930	-0.270003
1630	CAGCGCGCTGCGCAGTGCG	NAMPT	hg	85546.1	NAMPT	106285117	-87	-1	CRISPRi. TSS Check. Diff	CEG	-0.719818	-0.716204	106285117	106285030	-0.718011
1631	CAGGGGGGCGGGGGCGGCT	NAMPT	hg	85545.1	NAMPT	106284982	231	1	CRISPRi. TSS Check. Diff	CEG	-0.0260012	-0.903808	106284982	106285213	-0.464905
1632	CAGTGCGCGGAGGCGGGGC	NAMPT	hg	85546.1	NAMPT	106285117	-99	-1	CRISPRi. TSS Check. Diff	CEG	-0.525397	-0.355246	106285117	106285018	-0.440322
1633	CATCTCGGGCCGGAGGACA	NAMPT	hg	85545.1	NAMPT	106284982	85	-1	CRISPRi. TSS Check. Diff	CEG	-1.29754	-1.61309	106284982	106285067	-1.45531
1634	CCAGGGAGCTCGCGGCGCG	NAMPT	hg	85545.1	NAMPT	106284982	72	1	CRISPRi. TSS Check. Diff	CEG	0.253929	0.27862	106284982	106285054	0.266274
1635	CCCAGAGCTGGCGTCTGGG	NAMPT	hg	85546.1	NAMPT	106285117	-137	1	CRISPRi. TSS Check. Diff	CEG	-0.932958	-0.225758	106285117	106284980	-0.579358
1636	CCCTCCGGGGGCCGAGAAA	NAMPT	hg	85545.1	NAMPT	106284982	-190	-1	CRISPRi. TSS Check. Diff	CEG	-1.5391	-0.454986	106284982	106284792	-0.997041
1637	CCGCCGCCCGCGCCTCCCC	NAMPT	hg	85545.1	NAMPT	106284982	291	-1	CRISPRi. TSS Check. Diff	CEG	0.103515	0.0120503	106284982	106285273	0.0577829
1638	CCGCGCGCCGCGAGCTCCC	NAMPT	hg	85545.1	NAMPT	106284982	62	-1	CRISPRi. TSS Check. Diff	CEG	-0.530232	0.270525	106284982	106285044	-0.129854
1639	CCGCTCCTCCTCATCTGCC	NAMPT	hg	85545.1	NAMPT	106284982	175	-1	CRISPRi. TSS Check. Diff	CEG	0.654947	0.260384	106284982	106285157	0.457666
1640	CCGGAGGGTGACGGGGTGA	NAMPT	hg	85545.1	NAMPT	106284982	-166	1	CRISPRi. TSS Check. Diff	CEG	-0.325767	-0.19348	106284982	106284816	-0.259623
1641	CCGGGCAGATGAGGAGGAG	NAMPT	hg	85545.1	NAMPT	106284982	185	1	CRISPRi. TSS Check. Diff	CEG	-0.882434	-0.78102	106284982	106285167	-0.831727
1642	CCGGGGGAGGCGCGGGCGG	NAMPT	hg	85544.1	NAMPT	106284942	261	1	CRISPRi. TSS Check. Diff	CEG	-0.487175	-0.335579	106284942	106285203	-0.411377
1643	CCGGGGGCCGAGAAAGGGC	NAMPT	hg	85545.1	NAMPT	106284982	-194	-1	CRISPRi. TSS Check. Diff	CEG	0.0420158	0.227119	106284982	106284788	0.134567
1644	CCTCCCAGACGCCAGCTCT	NAMPT	hg	85546.1	NAMPT	106285117	-147	-1	CRISPRi. TSS Check. Diff	CEG	-0.220836	-0.370896	106285117	106284970	-0.295866
1645	CCTGGCGCGGCTGCGAGGA	NAMPT	hg	85545.1	NAMPT	106284982	45	-1	CRISPRi. TSS Check. Diff	CEG	-0.27385	-0.0693237	106284982	106285027	-0.171587
1646	CCTTCACCCCGTCACCCTC	NAMPT	hg	85545.1	NAMPT	106284982	-176	-1	CRISPRi. TSS Check. Diff	CEG	-0.16158	0.15713	106284982	106284806	-0.00222476
1647	CCTTCCTCGCAGCCGCGCC	NAMPT	hg	85545.1	NAMPT	106284982	55	1	CRISPRi. TSS Check. Diff	CEG	-0.264221	-0.312668	106284982	106285037	-0.288444
1648	CGAACTTAGGTAAGCGCCC	NAMPT	hg	85546.1	NAMPT	106285117	-193	1	CRISPRi. TSS Check. Diff	CEG	0.184118	0.184454	106285117	106284924	0.184286
1649	CGAGCAGTGACTTAAGCAA	NAMPT	hg	85545.1	NAMPT	106284982	10	1	CRISPRi. TSS Check. Diff	CEG	-0.30213	-0.130774	106284982	106284992	-0.216452
1650	CGAGCGCGCGGCAGGGGGG	NAMPT	hg	85545.1	NAMPT	106284982	220	1	CRISPRi. TSS Check. Diff	CEG	-0.679731	-0.325486	106284982	106285202	-0.502608
1651	CGCAGGATTCATCTCGGGC	NAMPT	hg	85545.1	NAMPT	106284982	94	-1	CRISPRi. TSS Check. Diff	CEG	-0.153551	-0.30608	106284982	106285076	-0.229816
1652	CGCAGTCTGGGAGCTCTGG	NAMPT	hg	85545.1	NAMPT	106284982	-132	-1	CRISPRi. TSS Check. Diff	CEG	-0.463406	-0.0387127	106284982	106284850	-0.25106
1653	CGCCGCCCGCGCCTCCCCC	NAMPT	hg	85545.1	NAMPT	106284982	290	-1	CRISPRi. TSS Check. Diff	CEG	-1.00369	-1.08935	106284982	106285272	-1.04652
1654	CGCCGCGAGCTCCCTGGCG	NAMPT	hg	85545.1	NAMPT	106284982	57	-1	CRISPRi. TSS Check. Diff	CEG	-1.17525	-0.799398	106284982	106285039	-0.987322
1655	CGCGCCGCGTCACGGCTCC	NAMPT	hg	85545.1	NAMPT	106284982	-73	1	CRISPRi. TSS Check. Diff	CEG	-0.552958	-0.642931	106284982	106284909	-0.597944
1656	CGCGCTGCGCAGTGCGCGG	NAMPT	hg	85546.1	NAMPT	106285117	-90	-1	CRISPRi. TSS Check. Diff	CEG	-1.49378	-1.58372	106285117	106285027	-1.53875
1657	CGCGCTGGGGACGAGCGCG	NAMPT	hg	85545.1	NAMPT	106284982	209	1	CRISPRi. TSS Check. Diff	CEG	-0.689336	-0.847187	106284982	106285191	-0.768262
1658	CGCGGCAGGGGGGCGGGGG	NAMPT	hg	85545.1	NAMPT	106284982	226	1	CRISPRi. TSS Check. Diff	CEG	-0.190929	-0.0613263	106284982	106285208	-0.126128
1659	CGCGGCGCGGGGAGGCCCG	NAMPT	hg	85545.1	NAMPT	106284982	285	1	CRISPRi. TSS Check. Diff	CEG	-0.950956	-0.913027	106284982	106285267	-0.931992
1660	CGCTCCTCCTCATCTGCCC	NAMPT	hg	85545.1	NAMPT	106284982	174	-1	CRISPRi. TSS Check. Diff	CEG	0.449627	0.462523	106284982	106285156	0.456075
1661	CGGAGGCGGGGCGGGGAGG	NAMPT	hg	85546.1	NAMPT	106285117	-106	-1	CRISPRi. TSS Check. Diff	CEG	0.304174	0.273888	106285117	106285011	0.289031
1662	CGGCCCCCGGAGGGTGACG	NAMPT	hg	85545.1	NAMPT	106284982	-172	1	CRISPRi. TSS Check. Diff	CEG	-0.858835	-0.331332	106284982	106284810	-0.595083
1663	CGGCCCGAGATGAATCCTG	NAMPT	hg	85545.1	NAMPT	106284982	105	1	CRISPRi. TSS Check. Diff	CEG	-0.239824	-0.0806186	106284982	106285087	-0.160221
1664	CGGCGGAGGAGGGGGAGAG	NAMPT	hg	85545.1	NAMPT	106284982	-24	-1	CRISPRi. TSS Check. Diff	CEG	-0.501723	0.17633	106284982	106284958	-0.162697
1665	CGGGAGCCGTGACGCGGCG	NAMPT	hg	85545.1	NAMPT	106284982	-84	-1	CRISPRi. TSS Check. Diff	CEG	0.10418	0.242835	106284982	106284898	0.173508
1666	CGGGCAGATGAGGAGGAGC	NAMPT	hg	85545.1	NAMPT	106284982	186	1	CRISPRi. TSS Check. Diff	CEG	-0.319488	-0.406002	106284982	106285168	-0.362745
1667	CGGGGGCCGAGAAAGGGCG	NAMPT	hg	85545.1	NAMPT	106284982	-195	-1	CRISPRi. TSS Check. Diff	CEG	-1.07268	-0.916712	106284982	106284787	-0.994699
1668	CGTCACCCGCGCCGCGTCA	NAMPT	hg	85545.1	NAMPT	106284982	-80	1	CRISPRi. TSS Check. Diff	CEG	-0.598076	-0.741367	106284982	106284902	-0.669722
1669	CGTGACGCGGCGCGGGTGA	NAMPT	hg	85545.1	NAMPT	106284982	-91	-1	CRISPRi. TSS Check. Diff	CEG	-0.932422	-1.10594	106284982	106284891	-1.01918
1670	CGTTGCTTAAGTCACTGCT	NAMPT	hg	85545.1	NAMPT	106284982	-1	-1	CRISPRi. TSS Check. Diff	CEG	-1.2976	-2.09151	106284982	106284981	-1.69456
1671	CTAGGGTCGCGGCGCGGGG	NAMPT	hg	85545.1	NAMPT	106284982	278	1	CRISPRi. TSS Check. Diff	CEG	-0.46584	-0.519984	106284982	106285260	-0.492912
1672	CTCCTACAAGGTAAAGCTC	NAMPT	hg	85545.1	NAMPT	106284982	161	1	CRISPRi. TSS Check. Diff	CEG	-0.619982	-0.574617	106284982	106285143	-0.5973
1673	CTCGGCCCCCGGAGGGTGA	NAMPT	hg	85545.1	NAMPT	106284982	-174	1	CRISPRi. TSS Check. Diff	CEG	-0.283531	-0.473536	106284982	106284808	-0.378533
1674	CTCGGGGCCCGGGCAGATG	NAMPT	hg	85545.1	NAMPT	106284982	177	1	CRISPRi. TSS Check. Diff	CEG	-0.286976	0.0268644	106284982	106285159	-0.130056
1675	CTGCCGCAGGATTCATCTC	NAMPT	hg	85545.1	NAMPT	106284982	98	-1	CRISPRi. TSS Check. Diff	CEG	-0.295962	-0.345328	106284982	106285080	-0.320645
1676	CTGCGCAGTGCGCGGAGGC	NAMPT	hg	85546.1	NAMPT	106285117	-94	-1	CRISPRi. TSS Check. Diff	CEG	-1.0937	-1.18741	106285117	106285023	-1.14055
1677	CTGCTCGGTCGGCGGAGGA	NAMPT	hg	85545.1	NAMPT	106284982	-15	-1	CRISPRi. TSS Check. Diff	CEG	-0.0607941	-0.0255716	106284982	106284967	-0.0431828
1678	CTGGCCACCGACTCCTACA	NAMPT	hg	85545.1	NAMPT	106284982	150	1	CRISPRi. TSS Check. Diff	CEG	-0.257082	0.326125	106284982	106285132	0.0345214
1679	CTGGGAAGCTGGAGGCAGC	NAMPT	hg	85546.1	NAMPT	106285117	-164	-1	CRISPRi. TSS Check. Diff	CEG	0.328998	0.414611	106285117	106284953	0.371804
1680	CTGGGGACGAGCGCGCGGC	NAMPT	hg	85545.1	NAMPT	106284982	213	1	CRISPRi. TSS Check. Diff	CEG	-0.43442	-0.457808	106284982	106285195	-0.446114
1681	CTGGGGCTGGGGTTGGGGC	NAMPT	hg	85545.1	NAMPT	106284982	248	1	CRISPRi. TSS Check. Diff	CEG	-0.934903	-0.958805	106284982	106285230	-0.946854
1682	CTGGGGTTGGGGCTGGGGC	NAMPT	hg	85545.1	NAMPT	106284982	254	1	CRISPRi. TSS Check. Diff	CEG	-0.193534	-0.231483	106284982	106285236	-0.212509
1683	CTTCACCCCGTCACCCTCC	NAMPT	hg	85545.1	NAMPT	106284982	-177	-1	CRISPRi. TSS Check. Diff	CEG	0.0774913	-0.0108539	106284982	106284805	0.0333187
1684	CTTCCCAGAGCTGGCGTCT	NAMPT	hg	85546.1	NAMPT	106285117	-140	1	CRISPRi. TSS Check. Diff	CEG	0.132624	-0.00012459	106285117	106284977	0.0662498
1685	CTTCCTCGCAGCCGCGCCA	NAMPT	hg	85545.1	NAMPT	106284982	56	1	CRISPRi. TSS Check. Diff	CEG	-0.421954	-0.123639	106284982	106285038	-0.272796
1686	CTTGTAGGAGTCGGTGGCC	NAMPT	hg	85545.1	NAMPT	106284982	139	-1	CRISPRi. TSS Check. Diff	CEG	-0.22182	-0.0185197	106284982	106285121	-0.12017
1687	GAAGGCGGGGGAACCGAGG	NAMPT	hg	85545.1	NAMPT	106284982	-149	1	CRISPRi. TSS Check. Diff	CEG	-1.35783	-1.05004	106284982	106284833	-1.20393
1688	GACGCCAGCTCTGGGAAGC	NAMPT	hg	85546.1	NAMPT	106285117	-154	-1	CRISPRi. TSS Check. Diff	CEG	0.187038	0.340511	106285117	106284963	0.263774
1689	GAGAGAGGGGAGGGGTCAG	NAMPT	hg	85545.1	NAMPT	106284982	-52	-1	CRISPRi. TSS Check. Diff	CEG	-0.0383735	-0.0264372	106284982	106284930	-0.0324053
1690	GAGAGGGGGAAACGGAGAG	NAMPT	hg	85545.1	NAMPT	106284982	-38	-1	CRISPRi. TSS Check. Diff	CEG	-1.14399	-0.871882	106284982	106284944	-1.00794
1691	GAGCGCGCGGCAGGGGGGC	NAMPT	hg	85545.1	NAMPT	106284982	221	1	CRISPRi. TSS Check. Diff	CEG	-0.10658	-0.143267	106284982	106285203	-0.124923
1692	GAGGAGGAGCGGGGCGCGC	NAMPT	hg	85545.1	NAMPT	106284982	195	1	CRISPRi. TSS Check. Diff	CEG	-0.125808	0.175845	106284982	106285177	0.0250186
1693	GAGGGGAGGGGTCAGAGGA	NAMPT	hg	85545.1	NAMPT	106284982	-56	-1	CRISPRi. TSS Check. Diff	CEG	-0.585662	-0.146948	106284982	106284926	-0.366305
1694	GAGGGGGAAACGGAGAGAG	NAMPT	hg	85545.1	NAMPT	106284982	-40	-1	CRISPRi. TSS Check. Diff	CEG	-0.82737	-0.396655	106284982	106284942	-0.612012
1695	GAGGGTGACGGGGTGAAGG	NAMPT	hg	85545.1	NAMPT	106284982	-163	1	CRISPRi. TSS Check. Diff	CEG	-0.501329	-0.457216	106284982	106284819	-0.479273
1696	GCAGCCCCGGCGCGTGACC	NAMPT	hg	85546.1	NAMPT	106285117	-186	-1	CRISPRi. TSS Check. Diff	CEG	0.41311	0.236199	106285117	106284931	0.324655
1697	GCAGGGGGGCGGGGGCGGC	NAMPT	hg	85545.1	NAMPT	106284982	230	1	CRISPRi. TSS Check. Diff	CEG	-0.372678	-0.378307	106284982	106285212	-0.375493
1698	GCAGTGCGCGGAGGCGGGG	NAMPT	hg	85546.1	NAMPT	106285117	-98	-1	CRISPRi. TSS Check. Diff	CEG	-0.899609	-0.902025	106285117	106285019	-0.900817
1699	GCCAGCTCTGGGAAGCTGG	NAMPT	hg	85546.1	NAMPT	106285117	-157	-1	CRISPRi. TSS Check. Diff	CEG	0.267713	0.131961	106285117	106284960	0.199837
1700	GCCAGGAGGATGTTGAACT	NAMPT	hg	85545.1	NAMPT	106284982	123	-1	CRISPRi. TSS Check. Diff	CEG	0.101247	0.199694	106284982	106285105	0.150471
1701	GCCCCGAGCTTTACCTTGT	NAMPT	hg	85545.1	NAMPT	106284982	153	-1	CRISPRi. TSS Check. Diff	CEG	-0.271326	0.0649368	106284982	106285135	-0.103195
1702	GCCGAGAAAGGGCGGGGCG	NAMPT	hg	85545.1	NAMPT	106284982	-200	-1	CRISPRi. TSS Check. Diff	CEG	0.081387	-0.036409	106284982	106284782	0.022489
1703	GCCGAGTTCAACATCCTCC	NAMPT	hg	85545.1	NAMPT	106284982	132	1	CRISPRi. TSS Check. Diff	CEG	0.220728	0.252201	106284982	106285114	0.236464
1704	GCCGCGCCCCGCCCTTTCT	NAMPT	hg	85545.1	NAMPT	106284982	-191	1	CRISPRi. TSS Check. Diff	CEG	0.199646	0.168014	106284982	106284791	0.18383
1705	GCCTCCAGCTTCCCAGAGC	NAMPT	hg	85546.1	NAMPT	106285117	-148	1	CRISPRi. TSS Check. Diff	CEG	-0.0596504	0.177103	106285117	106284969	0.0587265
1706	GCGCCCGGGTCACGCGCCG	NAMPT	hg	85546.1	NAMPT	106285117	-180	1	CRISPRi. TSS Check. Diff	CEG	-2.41385	-2.40667	106285117	106284937	-2.41026
1707	GCGCCGCGTCACGGCTCCC	NAMPT	hg	85545.1	NAMPT	106284982	-72	1	CRISPRi. TSS Check. Diff	CEG	-0.68431	-0.26963	106284982	106284910	-0.47697
1708	GCGCGCGGCAGGGGGGCGG	NAMPT	hg	85545.1	NAMPT	106284982	223	1	CRISPRi. TSS Check. Diff	CEG	-0.632833	-0.0691458	106284982	106285205	-0.350989
1709	GCGCGCGGCCCCTGTCCTC	NAMPT	hg	85545.1	NAMPT	106284982	86	1	CRISPRi. TSS Check. Diff	CEG	-0.633386	-0.825572	106284982	106285068	-0.729479
1710	GCGCGGAGGCGGGGCGGGG	NAMPT	hg	85546.1	NAMPT	106285117	-103	-1	CRISPRi. TSS Check. Diff	CEG	-0.663431	-0.073569	106285117	106285014	-0.3685
1711	GCGCGGGCGGCGGCGGCTG	NAMPT	hg	85544.1	NAMPT	106284942	270	1	CRISPRi. TSS Check. Diff	CEG	-0.859411	-0.695506	106284942	106285212	-0.777458
1712	GCGCGGGGAGGCCCGGGGG	NAMPT	hg	85545.1	NAMPT	106284982	289	1	CRISPRi. TSS Check. Diff	CEG	-0.485027	-0.775892	106284982	106285271	-0.63046
1713	GCGCGGGTGACGGCTGCGG	NAMPT	hg	85545.1	NAMPT	106284982	-100	-1	CRISPRi. TSS Check. Diff	CEG	0.0450688	-0.0673767	106284982	106284882	-0.0111539
1714	GCGGCGCGGGGAGGCCCGG	NAMPT	hg	85545.1	NAMPT	106284982	286	1	CRISPRi. TSS Check. Diff	CEG	-0.522327	-0.740177	106284982	106285268	-0.631252
1715	GCGGCGCGGGTGACGGCTG	NAMPT	hg	85545.1	NAMPT	106284982	-97	-1	CRISPRi. TSS Check. Diff	CEG	0.242069	-0.252719	106284982	106284885	-0.00532507
1716	GCGGCGGCTGGGGCAGGTG	NAMPT	hg	85544.1	NAMPT	106284942	279	1	CRISPRi. TSS Check. Diff	CEG	-0.476479	-0.480938	106284942	106285221	-0.478708
1717	GCGGCTGGGGCAGGTGAGG	NAMPT	hg	85544.1	NAMPT	106284942	282	1	CRISPRi. TSS Check. Diff	CEG	-0.783091	-0.384869	106284942	106285224	-0.58398
1718	GCGGCTGGGGCTGGGGTTG	NAMPT	hg	85545.1	NAMPT	106284982	244	1	CRISPRi. TSS Check. Diff	CEG	-1.05022	-1.16699	106284982	106285226	-1.10861
1719	GCGGGGGCGGCTGGGGCTG	NAMPT	hg	85545.1	NAMPT	106284982	238	1	CRISPRi. TSS Check. Diff	CEG	-0.0773853	0.0408381	106284982	106285220	-0.0182736
1720	GCTCCCTGGCGCGGCTGCG	NAMPT	hg	85545.1	NAMPT	106284982	49	-1	CRISPRi. TSS Check. Diff	CEG	0.0731718	0.35157	106284982	106285031	0.212371
1721	GCTCGCAGTCTGGGAGCTC	NAMPT	hg	85545.1	NAMPT	106284982	-129	-1	CRISPRi. TSS Check. Diff	CEG	-0.224101	-0.551038	106284982	106284853	-0.387569
1722	GCTCGCGTGCTCGCAGTCT	NAMPT	hg	85545.1	NAMPT	106284982	-121	-1	CRISPRi. TSS Check. Diff	CEG	-0.176361	-0.231875	106284982	106284861	-0.204118
1723	GCTCGGTCGGCGGAGGAGG	NAMPT	hg	85545.1	NAMPT	106284982	-17	-1	CRISPRi. TSS Check. Diff	CEG	-0.94089	-0.265919	106284982	106284965	-0.603405
1724	GCTGCGCAGTGCGCGGAGG	NAMPT	hg	85546.1	NAMPT	106285117	-93	-1	CRISPRi. TSS Check. Diff	CEG	-1.40473	-1.23558	106285117	106285024	-1.32015
1725	GCTTAAGTCACTGCTCGGT	NAMPT	hg	85545.1	NAMPT	106284982	-5	-1	CRISPRi. TSS Check. Diff	CEG	-0.297138	0.320446	106284982	106284977	0.0116543
1726	GCTTCCCAGAGCTGGCGTC	NAMPT	hg	85546.1	NAMPT	106285117	-141	1	CRISPRi. TSS Check. Diff	CEG	0.112737	0.0697176	106285117	106284976	0.0912272
1727	GGAAACGGAGAGAGGGGAG	NAMPT	hg	85545.1	NAMPT	106284982	-45	-1	CRISPRi. TSS Check. Diff	CEG	-0.940037	-0.920022	106284982	106284937	-0.93003
1728	GGACGAGCGCGCGGCAGGG	NAMPT	hg	85545.1	NAMPT	106284982	217	1	CRISPRi. TSS Check. Diff	CEG	-0.216428	-0.100133	106284982	106285199	-0.158281
1729	GGAGGAGCGGGGCGCGCTG	NAMPT	hg	85545.1	NAMPT	106284982	197	1	CRISPRi. TSS Check. Diff	CEG	-1.63224	-1.27574	106284982	106285179	-1.45399
1730	GGAGGCAGCGGGGCAGCCC	NAMPT	hg	85546.1	NAMPT	106285117	-174	-1	CRISPRi. TSS Check. Diff	CEG	-0.547688	-0.616236	106285117	106284943	-0.581962
1731	GGAGGCCCGGGGGAGGCGC	NAMPT	hg	85545.1	NAMPT	106284982	295	1	CRISPRi. TSS Check. Diff	CEG	-0.928845	-0.279968	106284982	106285277	-0.604406
1732	GGAGGGGGAGAGGGGGAAA	NAMPT	hg	85545.1	NAMPT	106284982	-31	-1	CRISPRi. TSS Check. Diff	CEG	-0.180568	-0.590074	106284982	106284951	-0.385321
1733	GGAGGGGTCAGAGGAGGGC	NAMPT	hg	85545.1	NAMPT	106284982	-60	-1	CRISPRi. TSS Check. Diff	CEG	-0.83417	-0.65292	106284982	106284922	-0.743545
1734	GGCCCGGGGGAGGCGCGGG	NAMPT	hg	85545.1	NAMPT	106284982	298	1	CRISPRi. TSS Check. Diff	CEG	-1.10168	-1.25862	106284982	106285280	-1.18015
1735	GGCGCGGGCGGCGGCGGCT	NAMPT	hg	85544.1	NAMPT	106284942	269	1	CRISPRi. TSS Check. Diff	CEG	-0.988627	-1.25652	106284942	106285211	-1.12258
1736	GGCGGAGGAGGGGGAGAGG	NAMPT	hg	85545.1	NAMPT	106284982	-25	-1	CRISPRi. TSS Check. Diff	CEG	-0.152161	-0.616179	106284982	106284957	-0.38417
1737	GGCGGCTGGGGCTGGGGTT	NAMPT	hg	85545.1	NAMPT	106284982	243	1	CRISPRi. TSS Check. Diff	CEG	-0.235008	-0.00857887	106284982	106285225	-0.121793
1738	GGCGGGGGCGGCTGGGGCT	NAMPT	hg	85545.1	NAMPT	106284982	237	1	CRISPRi. TSS Check. Diff	CEG	-0.474882	-0.0978775	106284982	106285219	-0.28638
1739	GGCTCGCGTGCTCGCAGTC	NAMPT	hg	85545.1	NAMPT	106284982	-120	-1	CRISPRi. TSS Check. Diff	CEG	-0.421379	-0.517435	106284982	106284862	-0.469407
1740	GGGAAACGGAGAGAGGGGA	NAMPT	hg	85545.1	NAMPT	106284982	-44	-1	CRISPRi. TSS Check. Diff	CEG	-1.31357	-1.23747	106284982	106284938	-1.27552
1741	GGGACGAGCGCGCGGCAGG	NAMPT	hg	85545.1	NAMPT	106284982	216	1	CRISPRi. TSS Check. Diff	CEG	0.0298979	0.0122556	106284982	106285198	0.0210768
1742	GGGAGCCGTGACGCGGCGC	NAMPT	hg	85545.1	NAMPT	106284982	-85	-1	CRISPRi. TSS Check. Diff	CEG	-0.0126831	-0.201862	106284982	106284897	-0.107272
1743	GGGAGGCCCGGGGGAGGCG	NAMPT	hg	85545.1	NAMPT	106284982	294	1	CRISPRi. TSS Check. Diff	CEG	-1.46084	-1.47122	106284982	106285276	-1.46603
1744	GGGAGGGGTCAGAGGAGGG	NAMPT	hg	85545.1	NAMPT	106284982	-59	-1	CRISPRi. TSS Check. Diff	CEG	-0.609509	-1.45145	106284982	106284923	-1.03048
1745	GGGCAGATGAGGAGGAGCG	NAMPT	hg	85545.1	NAMPT	106284982	187	1	CRISPRi. TSS Check. Diff	CEG	-1.08603	-0.873515	106284982	106285169	-0.97977
1746	GGGCCCGGGAGCCGTGACG	NAMPT	hg	85545.1	NAMPT	106284982	-79	-1	CRISPRi. TSS Check. Diff	CEG	-0.622984	-0.385268	106284982	106284903	-0.504126
1747	GGGCGGCGGCGGCTGGGGC	NAMPT	hg	85544.1	NAMPT	106284942	274	1	CRISPRi. TSS Check. Diff	CEG	-2.54328	-2.64359	106284942	106285216	-2.59344
1748	GGGCGGCTGGGGCTGGGGT	NAMPT	hg	85545.1	NAMPT	106284982	242	1	CRISPRi. TSS Check. Diff	CEG	-1.54284	-1.05013	106284982	106285224	-1.29649
1749	GGGCGGGGGCGGCTGGGGC	NAMPT	hg	85545.1	NAMPT	106284982	236	1	CRISPRi. TSS Check. Diff	CEG	-1.33741	-0.837183	106284982	106285218	-1.08729
1750	GGGCTAGGGTCGCGGCGCG	NAMPT	hg	85545.1	NAMPT	106284982	275	1	CRISPRi. TSS Check. Diff	CEG	-0.308505	0.00650886	106284982	106285257	-0.150998
1751	GGGGAAACGGAGAGAGGGG	NAMPT	hg	85545.1	NAMPT	106284982	-43	-1	CRISPRi. TSS Check. Diff	CEG	-1.16224	-1.26095	106284982	106284939	-1.21159
1752	GGGGACGAGCGCGCGGCAG	NAMPT	hg	85545.1	NAMPT	106284982	215	1	CRISPRi. TSS Check. Diff	CEG	0.173759	0.203887	106284982	106285197	0.188823
1753	GGGGAGGCGCGGGCGGCGG	NAMPT	hg	85544.1	NAMPT	106284942	264	1	CRISPRi. TSS Check. Diff	CEG	-1.32024	-1.24625	106284942	106285206	-1.28324
1754	GGGGCCCGGGCAGATGAGG	NAMPT	hg	85545.1	NAMPT	106284982	180	1	CRISPRi. TSS Check. Diff	CEG	-0.712008	-0.790515	106284982	106285162	-0.751261
1755	GGGGCTAGGGTCGCGGCGC	NAMPT	hg	85545.1	NAMPT	106284982	274	1	CRISPRi. TSS Check. Diff	CEG	-0.332931	-0.101447	106284982	106285256	-0.217189
1756	GGGGCTGGGGCTAGGGTCG	NAMPT	hg	85545.1	NAMPT	106284982	268	1	CRISPRi. TSS Check. Diff	CEG	-1.36682	-0.980908	106284982	106285250	-1.17386
1757	GGGGCTGGGGCTGGGGCTA	NAMPT	hg	85545.1	NAMPT	106284982	262	1	CRISPRi. TSS Check. Diff	CEG	0.0362321	0.0330477	106284982	106285244	0.0346399
1758	GGGGCTGGGGTTGGGGCTG	NAMPT	hg	85545.1	NAMPT	106284982	250	1	CRISPRi. TSS Check. Diff	CEG	-0.253715	-0.580581	106284982	106285232	-0.417148
1759	GGGGTTGGGGCTGGGGCTG	NAMPT	hg	85545.1	NAMPT	106284982	256	1	CRISPRi. TSS Check. Diff	CEG	0.132003	0.204335	106284982	106285238	0.168169
1760	GGGTGACGGGGTGAAGGCG	NAMPT	hg	85545.1	NAMPT	106284982	-161	1	CRISPRi. TSS Check. Diff	CEG	-0.557828	-0.624575	106284982	106284821	-0.591202
1761	GGTCAGAGGAGGGCGGGCC	NAMPT	hg	85545.1	NAMPT	106284982	-65	-1	CRISPRi. TSS Check. Diff	CEG	0.15683	-0.084298	106284982	106284917	0.0362659
1762	GGTGAAGGCGGGGGAACCG	NAMPT	hg	85545.1	NAMPT	106284982	-152	1	CRISPRi. TSS Check. Diff	CEG	-1.43329	-0.990361	106284982	106284830	-1.21183
1763	GGTGACGGGGTGAAGGCGG	NAMPT	hg	85545.1	NAMPT	106284982	-160	1	CRISPRi. TSS Check. Diff	CEG	-1.49986	-0.934696	106284982	106284822	-1.21728
1764	GGTGAGGAGGCGCCGCAGT	NAMPT	hg	85544.1	NAMPT	106284942	294	1	CRISPRi. TSS Check. Diff	CEG	-0.11043	-0.145546	106284942	106285236	-0.127988
1765	GTAGGAGTCGGTGGCCAGG	NAMPT	hg	85545.1	NAMPT	106284982	136	-1	CRISPRi. TSS Check. Diff	CEG	-0.0323567	0.384385	106284982	106285118	0.176014
1766	GTCACTGCTCGGTCGGCGG	NAMPT	hg	85545.1	NAMPT	106284982	-11	-1	CRISPRi. TSS Check. Diff	CEG	-0.338385	-0.449702	106284982	106284971	-0.394044
1767	GTCAGAGGAGGGCGGGCCC	NAMPT	hg	85545.1	NAMPT	106284982	-66	-1	CRISPRi. TSS Check. Diff	CEG	0.343302	0.499174	106284982	106284916	0.421238
1768	GTCGCGGCGCGGGGAGGCC	NAMPT	hg	85545.1	NAMPT	106284982	283	1	CRISPRi. TSS Check. Diff	CEG	-0.339945	0.0766958	106284982	106285265	-0.131624
1769	GTCGGCGGAGGAGGGGGAG	NAMPT	hg	85545.1	NAMPT	106284982	-22	-1	CRISPRi. TSS Check. Diff	CEG	-0.197606	-0.38566	106284982	106284960	-0.291633
1770	TAAGTCACTGCTCGGTCGG	NAMPT	hg	85545.1	NAMPT	106284982	-8	-1	CRISPRi. TSS Check. Diff	CEG	-0.0838847	0.107769	106284982	106284974	0.011942
1771	TCACCCCGTCACCCTCCGG	NAMPT	hg	85545.1	NAMPT	106284982	-179	-1	CRISPRi. TSS Check. Diff	CEG	-0.810808	-0.259368	106284982	106284803	-0.535088
1772	TCATCTCGGGCCGGAGGAC	NAMPT	hg	85545.1	NAMPT	106284982	86	-1	CRISPRi. TSS Check. Diff	CEG	-0.373538	-0.641882	106284982	106285068	-0.50771
1773	TCCGGGGGCCGAGAAAGGG	NAMPT	hg	85545.1	NAMPT	106284982	-193	-1	CRISPRi. TSS Check. Diff	CEG	0.0209816	0.126577	106284982	106284789	0.0737791
1774	TCCTACAAGGTAAAGCTCG	NAMPT	hg	85545.1	NAMPT	106284982	162	1	CRISPRi. TSS Check. Diff	CEG	-0.45531	-0.861875	106284982	106285144	-0.658592
1775	TCCTCCCAGACGCCAGCTC	NAMPT	hg	85546.1	NAMPT	106285117	-146	-1	CRISPRi. TSS Check. Diff	CEG	-0.598104	-0.817985	106285117	106284971	-0.708045
1776	TCGAACTTAGGTAAGCGCC	NAMPT	hg	85546.1	NAMPT	106285117	-194	1	CRISPRi. TSS Check. Diff	CEG	-0.303618	0.225168	106285117	106284923	-0.0392251
1777	TCGCGGCGCGGGGAGGCCC	NAMPT	hg	85545.1	NAMPT	106284982	284	1	CRISPRi. TSS Check. Diff	CEG	-0.830114	-0.852208	106284982	106285266	-0.841161
1778	TCGGCCCCCGGAGGGTGAC	NAMPT	hg	85545.1	NAMPT	106284982	-173	1	CRISPRi. TSS Check. Diff	CEG	0.0435001	0.038676	106284982	106284809	0.041088
1779	TCGGCGGAGGAGGGGGAGA	NAMPT	hg	85545.1	NAMPT	106284982	-23	-1	CRISPRi. TSS Check. Diff	CEG	-1.23643	-0.833946	106284982	106284959	-1.03519
1780	TCTGCCGCAGGATTCATCT	NAMPT	hg	85545.1	NAMPT	106284982	99	-1	CRISPRi. TSS Check. Diff	CEG	-0.327531	0.162879	106284982	106285081	-0.082326
1781	TCTGGCGGACTCCCCACCT	NAMPT	hg	85545.1	NAMPT	106284982	-146	-1	CRISPRi. TSS Check. Diff	CEG	0.152512	0.172041	106284982	106284836	0.162276
1782	TCTGGGAAGCTGGAGGCAG	NAMPT	hg	85546.1	NAMPT	106285117	-163	-1	CRISPRi. TSS Check. Diff	CEG	-0.609718	-0.673066	106285117	106284954	-0.641392
1783	TGAACTCGGCTTCTGCCGC	NAMPT	hg	85545.1	NAMPT	106284982	110	-1	CRISPRi. TSS Check. Diff	CEG	0.0865606	-0.0187636	106284982	106285092	0.0338985
1784	TGACTTAAGCAACGGAGCG	NAMPT	hg	85545.1	NAMPT	106284982	17	1	CRISPRi. TSS Check. Diff	CEG	-0.51313	-0.331872	106284982	106284999	-0.422501
1785	TGCGCAGTGCGCGGAGGCG	NAMPT	hg	85546.1	NAMPT	106285117	-95	-1	CRISPRi. TSS Check. Diff	CEG	-0.112052	0.277784	106285117	106285022	0.082866
1786	TGCTCGGTCGGCGGAGGAG	NAMPT	hg	85545.1	NAMPT	106284982	-16	-1	CRISPRi. TSS Check. Diff	CEG	-1.72731	-1.95233	106284982	106284966	-1.83982
1787	TGGGAAGCTGGAGGCAGCG	NAMPT	hg	85546.1	NAMPT	106285117	-165	-1	CRISPRi. TSS Check. Diff	CEG	0.484811	0.668707	106285117	106284952	0.576759
1788	TGGGGACGAGCGCGCGGCA	NAMPT	hg	85545.1	NAMPT	106284982	214	1	CRISPRi. TSS Check. Diff	CEG	0.261822	0.26516	106284982	106285196	0.263491
1789	TGGGGCTAGGGTCGCGGCG	NAMPT	hg	85545.1	NAMPT	106284982	273	1	CRISPRi. TSS Check. Diff	CEG	-0.712229	-0.482155	106284982	106285255	-0.597192
1790	TGGGGCTGGGGCTGGGGCT	NAMPT	hg	85545.1	NAMPT	106284982	261	1	CRISPRi. TSS Check. Diff	CEG	-0.152913	-0.426766	106284982	106285243	-0.289839
1791	TGGGGCTGGGGTTGGGGCT	NAMPT	hg	85545.1	NAMPT	106284982	249	1	CRISPRi. TSS Check. Diff	CEG	-1.49378	-0.950501	106284982	106285231	-1.22214
1792	TGGGGTTGGGGCTGGGGCT	NAMPT	hg	85545.1	NAMPT	106284982	255	1	CRISPRi. TSS Check. Diff	CEG	-1.65605	-1.80611	106284982	106285237	-1.73108
1793	TTCACCCCGTCACCCTCCG	NAMPT	hg	85545.1	NAMPT	106284982	-178	-1	CRISPRi. TSS Check. Diff	CEG	-0.485079	-0.618484	106284982	106284804	-0.551782
1794	TTTACCTTGTAGGAGTCGG	NAMPT	hg	85545.1	NAMPT	106284982	144	-1	CRISPRi. TSS Check. Diff	CEG	-0.224926	-0.574504	106284982	106285126	-0.399715
1795	AAAACCATTGAGAGGCCAC	NCBP1	hg	97573.1	NCBP1	97633615	-183	1	CRISPRi. TSS Check. Diff	CEG	-0.89122	-0.623706	97633615	97633432	-0.757463
1796	AAACCATTGAGAGGCCACC	NCBP1	hg	97573.1	NCBP1	97633615	-182	1	CRISPRi. TSS Check. Diff	CEG	-0.631599	-0.634513	97633615	97633433	-0.633056
1797	AAAGAGGAGAATATGGTGG	NCBP1	hg	97576.1	NCBP1	97633785	271	1	CRISPRi. TSS Check. Diff	CEG	-0.866762	-0.605789	97633785	97634056	-0.736276
1798	AACCATTGAGAAGCCCCGG	NCBP1	hg	97573.1	NCBP1	97633615	-159	1	CRISPRi. TSS Check. Diff	CEG	-1.08785	-1.39286	97633615	97633456	-1.24036
1799	AACGTGCGGGGAGCCGCGG	NCBP1	hg	97576.1	NCBP1	97633785	248	1	CRISPRi. TSS Check. Diff	CEG	-1.31219	-1.07041	97633785	97634033	-1.1913
1800	AAGCGCAGGAGAGGCCGCC	NCBP1	hg	97573.1	NCBP1	97633615	109	-1	CRISPRi. TSS Check. Diff	CEG	-1.08862	-1.05355	97633615	97633724	-1.07108
1801	AAGCGCTGCAGGAACTGTC	NCBP1	hg	97573.1	NCBP1	97633615	209	-1	CRISPRi. TSS Check. Diff	CEG	-0.625577	-0.687894	97633615	97633824	-0.656735
1802	AAGGACATAGAGCGGAAGG	NCBP1	hg	97573.1	NCBP1	97633615	-15	1	CRISPRi. TSS Check. Diff	CEG	-1.65605	-1.80611	97633615	97633600	-1.73108
1803	AATATGGTGGCGGTGTGGT	NCBP1	hg	97576.1	NCBP1	97633785	280	1	CRISPRi. TSS Check. Diff	CEG	-1.25972	-0.836845	97633785	97634065	-1.04828
1804	ACACATGCAACCGCCCCCT	NCBP1	hg	97573.1	NCBP1	97633615	28	-1	CRISPRi. TSS Check. Diff	CEG	-0.47149	-0.302537	97633615	97633643	-0.387014
1805	ACCCAAAGACGCCGAGCCT	NCBP1	hg	97576.1	NCBP1	97633785	181	-1	CRISPRi. TSS Check. Diff	CEG	0.241969	0.171784	97633785	97633966	0.206877
1806	ACCGGAGGGCAGCATGTCG	NCBP1	hg	97573.1	NCBP1	97633615	269	1	CRISPRi. TSS Check. Diff	CEG	-0.699853	-0.0663873	97633615	97633884	-0.38312
1807	ACGGAGGCCGCTCCCGGTT	NCBP1	hg	97576.1	NCBP1	97633785	167	1	CRISPRi. TSS Check. Diff	CEG	-0.466574	-0.566302	97633785	97633952	-0.516438
1808	ACGGTGAGTGCCTGCGGCC	NCBP1	hg	97576.1	NCBP1	97633785	143	1	CRISPRi. TSS Check. Diff	CEG	0.239289	0.540509	97633785	97633928	0.389899
1809	ACGTGCGGGGAGCCGCGGA	NCBP1	hg	97576.1	NCBP1	97633785	249	1	CRISPRi. TSS Check. Diff	CEG	-1.4802	-1.37612	97633785	97634034	-1.42816
1810	ACTCAAAGAACTGGGGCGG	NCBP1	hg	97577.1	NCBP1	97633820	280	-1	CRISPRi. TSS Check. Diff	CEG	-0.697925	-0.764548	97633820	97634100	-0.731236
1811	ACTCAGAGCCCCCGGGCCG	NCBP1	hg	97573.1	NCBP1	97633615	-81	-1	CRISPRi. TSS Check. Diff	CEG	0.272329	0.352318	97633615	97633534	0.312324
1812	ACTGGAAGCTCTTCTCCCC	NCBP1	hg	97576.1	NCBP1	97633785	226	1	CRISPRi. TSS Check. Diff	CEG	-0.717198	-0.422442	97633785	97634011	-0.56982
1813	AGAAGTAGCCGGCAGGCGG	NCBP1	hg	97573.1	NCBP1	97633615	12	1	CRISPRi. TSS Check. Diff	CEG	-1.62469	-1.82072	97633615	97633627	-1.7227
1814	AGCCGAGGCTCGGCGTCTT	NCBP1	hg	97576.1	NCBP1	97633785	189	1	CRISPRi. TSS Check. Diff	CEG	-1.09417	-1.36049	97633785	97633974	-1.22733
1815	AGCGCCTAGCCCCACCCGG	NCBP1	hg	97573.1	NCBP1	97633615	105	1	CRISPRi. TSS Check. Diff	CEG	-0.432122	-0.401881	97633615	97633720	-0.417001
1816	AGCTAGTGCGCCTGCGTGC	NCBP1	hg	97573.1	NCBP1	97633615	155	1	CRISPRi. TSS Check. Diff	CEG	-0.901717	-0.823261	97633615	97633770	-0.862489
1817	AGCTGCAAGGCGCGCGGAT	NCBP1	hg	97573.1	NCBP1	97633615	167	-1	CRISPRi. TSS Check. Diff	CEG	-1.46341	-0.736149	97633615	97633782	-1.09978
1818	AGGACAGCTGCAAGGCGCG	NCBP1	hg	97573.1	NCBP1	97633615	172	-1	CRISPRi. TSS Check. Diff	CEG	-2.39774	-1.46731	97633615	97633787	-1.93252
1819	AGGACATAGAGCGGAAGGC	NCBP1	hg	97573.1	NCBP1	97633615	-14	1	CRISPRi. TSS Check. Diff	CEG	-0.744466	-0.472885	97633615	97633601	-0.608675
1820	AGGCGGAGGCAGCCCGAGG	NCBP1	hg	97573.1	NCBP1	97633615	25	1	CRISPRi. TSS Check. Diff	CEG	-1.64149	-1.65616	97633615	97633640	-1.64883
1821	AGTGCCTGCGGCCCGGCCA	NCBP1	hg	97576.1	NCBP1	97633785	149	1	CRISPRi. TSS Check. Diff	CEG	-0.42876	-0.488771	97633785	97633934	-0.458765
1822	ATATGGTGGCGGTGTGGTC	NCBP1	hg	97576.1	NCBP1	97633785	281	1	CRISPRi. TSS Check. Diff	CEG	-0.605202	-0.819109	97633785	97634066	-0.712156
1823	CAACCGGGAGCGGCCTCCG	NCBP1	hg	97576.1	NCBP1	97633785	155	-1	CRISPRi. TSS Check. Diff	CEG	-0.609401	-0.487348	97633785	97633940	-0.548375
1824	CACATGCAACCGCCCCCTC	NCBP1	hg	97573.1	NCBP1	97633615	27	-1	CRISPRi. TSS Check. Diff	CEG	-0.330566	-0.299507	97633615	97633642	-0.315036
1825	CACGGAGGCCGCTCCCGGT	NCBP1	hg	97576.1	NCBP1	97633785	166	1	CRISPRi. TSS Check. Diff	CEG	-0.52721	-0.169787	97633785	97633951	-0.348499
1826	CACTAGCTCGCCACGGCCC	NCBP1	hg	97573.1	NCBP1	97633615	131	-1	CRISPRi. TSS Check. Diff	CEG	-0.724439	-0.582574	97633615	97633746	-0.653506
1827	CAGCTGCAAGGCGCGCGGA	NCBP1	hg	97573.1	NCBP1	97633615	168	-1	CRISPRi. TSS Check. Diff	CEG	0.0196245	-0.0450898	97633615	97633783	-0.0127326
1828	CAGGAGAGGCCGCCGGGTG	NCBP1	hg	97573.1	NCBP1	97633615	104	-1	CRISPRi. TSS Check. Diff	CEG	-0.745219	-1.07133	97633615	97633719	-0.908274
1829	CAGGCGCACTAGCTCGCCA	NCBP1	hg	97573.1	NCBP1	97633615	137	-1	CRISPRi. TSS Check. Diff	CEG	-0.667686	-0.439684	97633615	97633752	-0.553685
1830	CAGGCGGAGGCAGCCCGAG	NCBP1	hg	97573.1	NCBP1	97633615	24	1	CRISPRi. TSS Check. Diff	CEG	-1.06912	-1.68157	97633615	97633639	-1.37534
1831	CCACTGAGCTTCCTCACGC	NCBP1	hg	97573.1	NCBP1	97633615	76	1	CRISPRi. TSS Check. Diff	CEG	-0.811016	-0.520053	97633615	97633691	-0.665534
1832	CCCGGAGGACCGGCCTGAG	NCBP1	hg	97573.1	NCBP1	97633615	-145	1	CRISPRi. TSS Check. Diff	CEG	0.182986	0.393129	97633615	97633470	0.288058
1833	CCCTTGACTCAAAGAACTG	NCBP1	hg	97577.1	NCBP1	97633820	286	-1	CRISPRi. TSS Check. Diff	CEG	-0.956729	-0.889769	97633820	97634106	-0.923249
1834	CCGAGCCTCGGCTCCCAAC	NCBP1	hg	97576.1	NCBP1	97633785	170	-1	CRISPRi. TSS Check. Diff	CEG	-1.00366	-1.31871	97633785	97633955	-1.16119
1835	CCGCTCAGGCCGGTCCTCC	NCBP1	hg	97573.1	NCBP1	97633615	-155	-1	CRISPRi. TSS Check. Diff	CEG	-0.938678	-0.403288	97633615	97633460	-0.670983
1836	CCGGCGTGAGGAAGCTCAG	NCBP1	hg	97573.1	NCBP1	97633615	66	-1	CRISPRi. TSS Check. Diff	CEG	-1.70045	-1.76304	97633615	97633681	-1.73174
1837	CCGGTTGGGAGCCGAGGCT	NCBP1	hg	97576.1	NCBP1	97633785	180	1	CRISPRi. TSS Check. Diff	CEG	-0.500078	-1.65524	97633785	97633965	-1.07766
1838	CGACGCAAGGACAGCTGCA	NCBP1	hg	97573.1	NCBP1	97633615	179	-1	CRISPRi. TSS Check. Diff	CEG	-1.90398	-2.05404	97633615	97633794	-1.97901
1839	CGAGCCTCGGCTCCCAACC	NCBP1	hg	97576.1	NCBP1	97633785	169	-1	CRISPRi. TSS Check. Diff	CEG	-0.936747	-0.256316	97633785	97633954	-0.596532
1840	CGCAGCGCCTAGCCCCACC	NCBP1	hg	97573.1	NCBP1	97633615	102	1	CRISPRi. TSS Check. Diff	CEG	-0.455974	-0.162732	97633615	97633717	-0.309353
1841	CGCAGGAGAGGCCGCCGGG	NCBP1	hg	97573.1	NCBP1	97633615	106	-1	CRISPRi. TSS Check. Diff	CEG	-0.676699	-0.424449	97633615	97633721	-0.550574
1842	CGCCGGGAAAACCATTGAG	NCBP1	hg	97573.1	NCBP1	97633615	-190	1	CRISPRi. TSS Check. Diff	CEG	-1.09831	-1.7274	97633615	97633425	-1.41285
1843	CGCGGATGGGCCGGCACGC	NCBP1	hg	97573.1	NCBP1	97633615	155	-1	CRISPRi. TSS Check. Diff	CEG	-0.732	-0.848773	97633615	97633770	-0.790386
1844	CGCTCAGGCCGGTCCTCCG	NCBP1	hg	97573.1	NCBP1	97633615	-156	-1	CRISPRi. TSS Check. Diff	CEG	-1.28538	-0.940916	97633615	97633459	-1.11315
1845	CGCTCCCGGTTGGGAGCCG	NCBP1	hg	97576.1	NCBP1	97633785	175	1	CRISPRi. TSS Check. Diff	CEG	-1.20687	-0.867888	97633785	97633960	-1.03738
1846	CGCTGCGACAGCCGGCGTG	NCBP1	hg	97573.1	NCBP1	97633615	77	-1	CRISPRi. TSS Check. Diff	CEG	-0.571163	-0.546725	97633615	97633692	-0.558944
1847	CGCTTACCGCCTGGCCTCT	NCBP1	hg	97573.1	NCBP1	97633615	236	1	CRISPRi. TSS Check. Diff	CEG	-0.791146	-0.69128	97633615	97633851	-0.741213
1848	CGGAAGGACATAGAGCGGA	NCBP1	hg	97573.1	NCBP1	97633615	-18	1	CRISPRi. TSS Check. Diff	CEG	-0.403593	-0.612748	97633615	97633597	-0.508171
1849	CGGAGACTAGAGCGGCCGC	NCBP1	hg	97573.1	NCBP1	97633615	-120	1	CRISPRi. TSS Check. Diff	CEG	-0.985435	-0.750672	97633615	97633495	-0.868054
1850	CGGAGGCAGCCCGAGGGGG	NCBP1	hg	97573.1	NCBP1	97633615	28	1	CRISPRi. TSS Check. Diff	CEG	-0.203415	-0.503111	97633615	97633643	-0.353263
1851	CGGCCACGGAGGCCGCTCC	NCBP1	hg	97576.1	NCBP1	97633785	162	1	CRISPRi. TSS Check. Diff	CEG	-2.066	-2.49134	97633785	97633947	-2.27867
1852	CGGCCTCTCCTGCGCTTCC	NCBP1	hg	97573.1	NCBP1	97633615	124	1	CRISPRi. TSS Check. Diff	CEG	-0.540203	-0.263584	97633615	97633739	-0.401894
1853	CGGCGTGAGGAAGCTCAGT	NCBP1	hg	97573.1	NCBP1	97633615	65	-1	CRISPRi. TSS Check. Diff	CEG	-1.30241	-0.554573	97633615	97633680	-0.928494
1854	CGGCTCCCCGCACGTTCCC	NCBP1	hg	97576.1	NCBP1	97633785	232	-1	CRISPRi. TSS Check. Diff	CEG	-0.876177	-0.737019	97633785	97634017	-0.806598
1855	CGGGAGCGGCCTCCGTGGC	NCBP1	hg	97576.1	NCBP1	97633785	151	-1	CRISPRi. TSS Check. Diff	CEG	-0.173014	0.0210014	97633785	97633936	-0.0760063
1856	CGGTTCCGCGGCGCACCGG	NCBP1	hg	97573.1	NCBP1	97633615	255	1	CRISPRi. TSS Check. Diff	CEG	-1.31366	-0.776364	97633615	97633870	-1.04501
1857	CGTACGACGACCGCGGCCC	NCBP1	hg	97573.1	NCBP1	97633615	-81	1	CRISPRi. TSS Check. Diff	CEG	-1.65605	-1.80611	97633615	97633534	-1.73108
1858	CTAGTCTCCGCCTCCGCTC	NCBP1	hg	97573.1	NCBP1	97633615	-142	-1	CRISPRi. TSS Check. Diff	CEG	-1.09496	-0.860388	97633615	97633473	-0.977674
1859	CTCGGCTCCCAACCGGGAG	NCBP1	hg	97576.1	NCBP1	97633785	164	-1	CRISPRi. TSS Check. Diff	CEG	-0.0402334	-0.064024	97633785	97633949	-0.0521287
1860	CTCTGAGTGGCCAAAGCGG	NCBP1	hg	97573.1	NCBP1	97633615	-57	1	CRISPRi. TSS Check. Diff	CEG	-0.461724	-0.358154	97633615	97633558	-0.409939
1861	CTGGCCGCTGGCCGACGCA	NCBP1	hg	97573.1	NCBP1	97633615	191	-1	CRISPRi. TSS Check. Diff	CEG	-0.988503	-1.1706	97633615	97633806	-1.07955
1862	CTGTCCTTGCGTCGGCCAG	NCBP1	hg	97573.1	NCBP1	97633615	197	1	CRISPRi. TSS Check. Diff	CEG	-1.0888	-0.926345	97633615	97633812	-1.00757
1863	CTTCCGCTCTATGTCCTTC	NCBP1	hg	97573.1	NCBP1	97633615	-29	-1	CRISPRi. TSS Check. Diff	CEG	-0.306353	-0.187622	97633615	97633586	-0.246987
1864	CTTCTCAATGGTTTCCCGG	NCBP1	hg	97573.1	NCBP1	97633615	-178	-1	CRISPRi. TSS Check. Diff	CEG	-1.29829	-0.683343	97633615	97633437	-0.990816
1865	CTTCTCCCCGGGAACGTGC	NCBP1	hg	97576.1	NCBP1	97633785	236	1	CRISPRi. TSS Check. Diff	CEG	-0.606063	-0.458518	97633785	97634021	-0.532291
1866	CTTGCAGCTGTCCTTGCGT	NCBP1	hg	97573.1	NCBP1	97633615	190	1	CRISPRi. TSS Check. Diff	CEG	-1.42147	-1.14824	97633615	97633805	-1.28485
1867	GAAAGAAGTAGCCGGCAGG	NCBP1	hg	97573.1	NCBP1	97633615	9	1	CRISPRi. TSS Check. Diff	CEG	-0.98063	-0.833434	97633615	97633624	-0.907032
1868	GAACGACGGTGAGTGCCTG	NCBP1	hg	97576.1	NCBP1	97633785	138	1	CRISPRi. TSS Check. Diff	CEG	-0.306565	-0.289736	97633785	97633923	-0.29815
1869	GAAGCGCAGGAGAGGCCGC	NCBP1	hg	97573.1	NCBP1	97633615	110	-1	CRISPRi. TSS Check. Diff	CEG	-1.30895	-0.868014	97633615	97633725	-1.08848
1870	GACTCAAAGAACTGGGGCG	NCBP1	hg	97577.1	NCBP1	97633820	281	-1	CRISPRi. TSS Check. Diff	CEG	-1.16723	-0.995362	97633820	97634101	-1.0813
1871	GACTGGAAGCTCTTCTCCC	NCBP1	hg	97576.1	NCBP1	97633785	225	1	CRISPRi. TSS Check. Diff	CEG	-0.772094	-0.586631	97633785	97634010	-0.679363
1872	GAGCTTCCAGTCTCTTCCG	NCBP1	hg	97576.1	NCBP1	97633785	205	-1	CRISPRi. TSS Check. Diff	CEG	-0.994515	-1.05565	97633785	97633990	-1.02508
1873	GAGGCCGCCGGGTGGGGCT	NCBP1	hg	97573.1	NCBP1	97633615	99	-1	CRISPRi. TSS Check. Diff	CEG	-0.445155	-1.53863	97633615	97633714	-0.991893
1874	GCAAGGCGCGCGGATGGGC	NCBP1	hg	97573.1	NCBP1	97633615	163	-1	CRISPRi. TSS Check. Diff	CEG	-0.510621	-0.627193	97633615	97633778	-0.568907
1875	GCAGAAAGTGCCGCCGCTT	NCBP1	hg	97573.1	NCBP1	97633615	-57	-1	CRISPRi. TSS Check. Diff	CEG	-0.0133736	0.0221223	97633615	97633558	0.00437436
1876	GCAGGAACTGTCTGGCCGC	NCBP1	hg	97573.1	NCBP1	97633615	202	-1	CRISPRi. TSS Check. Diff	CEG	-0.814102	-0.568482	97633615	97633817	-0.691292
1877	GCAGGAGAGGCCGCCGGGT	NCBP1	hg	97573.1	NCBP1	97633615	105	-1	CRISPRi. TSS Check. Diff	CEG	-0.681975	-0.403479	97633615	97633720	-0.542727
1878	GCAGGCGGAGGCAGCCCGA	NCBP1	hg	97573.1	NCBP1	97633615	23	1	CRISPRi. TSS Check. Diff	CEG	-0.965736	-0.579042	97633615	97633638	-0.772389
1879	GCCACGGCCCCGGAAGCGC	NCBP1	hg	97573.1	NCBP1	97633615	122	-1	CRISPRi. TSS Check. Diff	CEG	-1.14415	-0.864031	97633615	97633737	-1.00409
1880	GCCAGGCGGTAAGCGCTGC	NCBP1	hg	97573.1	NCBP1	97633615	219	-1	CRISPRi. TSS Check. Diff	CEG	-0.205944	0.0309578	97633615	97633834	-0.0874933
1881	GCCCCGGAAGGACATAGAG	NCBP1	hg	97573.1	NCBP1	97633615	-22	1	CRISPRi. TSS Check. Diff	CEG	-0.811046	-0.693445	97633615	97633593	-0.752245
1882	GCCCTTGACTCAAAGAACT	NCBP1	hg	97577.1	NCBP1	97633820	287	-1	CRISPRi. TSS Check. Diff	CEG	-0.727043	-0.931916	97633820	97634107	-0.82948
1883	GCCGAGGCTCGGCGTCTTT	NCBP1	hg	97576.1	NCBP1	97633785	190	1	CRISPRi. TSS Check. Diff	CEG	-0.526257	-0.191634	97633785	97633975	-0.358946
1884	GCCGCGACATGCTGCCCTC	NCBP1	hg	97573.1	NCBP1	97633615	260	-1	CRISPRi. TSS Check. Diff	CEG	-0.494337	-0.251573	97633615	97633875	-0.372955
1885	GCCGCGGAACCGAGAGGCC	NCBP1	hg	97573.1	NCBP1	97633615	235	-1	CRISPRi. TSS Check. Diff	CEG	-0.322394	-0.233964	97633615	97633850	-0.278179
1886	GCCGGCACGACCCGCCTTC	NCBP1	hg	97573.1	NCBP1	97633615	-103	1	CRISPRi. TSS Check. Diff	CEG	-0.874232	-0.576505	97633615	97633512	-0.725369
1887	GCCTCCGTGGCCGGGCCGC	NCBP1	hg	97576.1	NCBP1	97633785	143	-1	CRISPRi. TSS Check. Diff	CEG	-1.04048	-1.74015	97633785	97633928	-1.39031
1888	GCCTGAAGGCGGGTCGTGC	NCBP1	hg	97573.1	NCBP1	97633615	-112	-1	CRISPRi. TSS Check. Diff	CEG	-0.462861	-0.284143	97633615	97633503	-0.373502
1889	GCCTGCGGCCCGGCCACGG	NCBP1	hg	97576.1	NCBP1	97633785	152	1	CRISPRi. TSS Check. Diff	CEG	-1.84565	-1.78845	97633785	97633937	-1.81705
1890	GCCTGGCCTCTCGGTTCCG	NCBP1	hg	97573.1	NCBP1	97633615	244	1	CRISPRi. TSS Check. Diff	CEG	-0.656052	-0.825608	97633615	97633859	-0.74083
1891	GCGGAACCGAGAGGCCAGG	NCBP1	hg	97573.1	NCBP1	97633615	232	-1	CRISPRi. TSS Check. Diff	CEG	-0.837956	-0.931239	97633615	97633847	-0.884597
1892	GCGGAGGCGGAGACTAGAG	NCBP1	hg	97573.1	NCBP1	97633615	-127	1	CRISPRi. TSS Check. Diff	CEG	-1.13646	-1.45288	97633615	97633488	-1.29467
1893	GCGGCCCGGGGGCTCTGAG	NCBP1	hg	97573.1	NCBP1	97633615	-69	1	CRISPRi. TSS Check. Diff	CEG	-0.515837	-0.377951	97633615	97633546	-0.446894
1894	GCGGCCTCTCCTGCGCTTC	NCBP1	hg	97573.1	NCBP1	97633615	123	1	CRISPRi. TSS Check. Diff	CEG	-0.457506	-0.343305	97633615	97633738	-0.400405
1895	GCGGCTCCCCGCACGTTCC	NCBP1	hg	97576.1	NCBP1	97633785	233	-1	CRISPRi. TSS Check. Diff	CEG	-0.27905	-0.25011	97633785	97634018	-0.26458
1896	GCGGTCGTCGTACGCCTGA	NCBP1	hg	97573.1	NCBP1	97633615	-99	-1	CRISPRi. TSS Check. Diff	CEG	-0.204198	-0.343571	97633615	97633516	-0.273884
1897	GCGTACGACGACCGCGGCC	NCBP1	hg	97573.1	NCBP1	97633615	-82	1	CRISPRi. TSS Check. Diff	CEG	-1.37381	-1.11631	97633615	97633533	-1.24506
1898	GCTGCCCTCCGGTGCGCCG	NCBP1	hg	97573.1	NCBP1	97633615	250	-1	CRISPRi. TSS Check. Diff	CEG	-1.9505	-1.55546	97633615	97633865	-1.75298
1899	GGAAACCATTGAGAAGCCC	NCBP1	hg	97573.1	NCBP1	97633615	-162	1	CRISPRi. TSS Check. Diff	CEG	-0.892227	-0.89171	97633615	97633453	-0.891968
1900	GGACCGGCCTGAGCGGAGG	NCBP1	hg	97573.1	NCBP1	97633615	-139	1	CRISPRi. TSS Check. Diff	CEG	-1.29287	-0.60352	97633615	97633476	-0.948195
1901	GGAGAAAGAAGTAGCCGGC	NCBP1	hg	97573.1	NCBP1	97633615	6	1	CRISPRi. TSS Check. Diff	CEG	-0.822855	-0.893731	97633615	97633621	-0.858293
1902	GGAGAATATGGTGGCGGTG	NCBP1	hg	97576.1	NCBP1	97633785	276	1	CRISPRi. TSS Check. Diff	CEG	-0.866902	-0.824856	97633785	97634061	-0.845879
1903	GGAGGACCGGCCTGAGCGG	NCBP1	hg	97573.1	NCBP1	97633615	-142	1	CRISPRi. TSS Check. Diff	CEG	-0.929391	-1.21944	97633615	97633473	-1.07441
1904	GGAGGGAAAGAGGAGAATA	NCBP1	hg	97576.1	NCBP1	97633785	265	1	CRISPRi. TSS Check. Diff	CEG	-1.00493	-1.15276	97633785	97634050	-1.07885
1905	GGAGGGCAGCATGTCGCGG	NCBP1	hg	97573.1	NCBP1	97633615	272	1	CRISPRi. TSS Check. Diff	CEG	-1.84576	-1.77678	97633615	97633887	-1.81127
1906	GGCACAGCGACGAGAACGA	NCBP1	hg	97573.1	NCBP1	97633615	295	1	CRISPRi. TSS Check. Diff	CEG	-1.73774	-1.6654	97633615	97633910	-1.70157
1907	GGCAGGCGGAGGCAGCCCG	NCBP1	hg	97573.1	NCBP1	97633615	22	1	CRISPRi. TSS Check. Diff	CEG	-0.605425	-1.20253	97633615	97633637	-0.903979
1908	GGCCCCGGAAGCGCAGGAG	NCBP1	hg	97573.1	NCBP1	97633615	117	-1	CRISPRi. TSS Check. Diff	CEG	-0.70388	-1.11158	97633615	97633732	-0.907731
1909	GGCCCTTGACTCAAAGAAC	NCBP1	hg	97577.1	NCBP1	97633820	288	-1	CRISPRi. TSS Check. Diff	CEG	-0.249038	-0.881927	97633820	97634108	-0.565482
1910	GGCCTCTCCTGCGCTTCCG	NCBP1	hg	97573.1	NCBP1	97633615	125	1	CRISPRi. TSS Check. Diff	CEG	-0.474423	-0.647538	97633615	97633740	-0.560981
1911	GGCGGGAGAAAGAAGTAGC	NCBP1	hg	97573.1	NCBP1	97633615	2	1	CRISPRi. TSS Check. Diff	CEG	-1.55777	-1.26923	97633615	97633617	-1.4135
1912	GGCTAGGCGCTGCGACAGC	NCBP1	hg	97573.1	NCBP1	97633615	84	-1	CRISPRi. TSS Check. Diff	CEG	-2.46819	-1.79659	97633615	97633699	-2.13239
1913	GGCTCCCCGCACGTTCCCG	NCBP1	hg	97576.1	NCBP1	97633785	231	-1	CRISPRi. TSS Check. Diff	CEG	-0.90598	-0.72782	97633785	97634016	-0.8169
1914	GGGAAAGAGGAGAATATGG	NCBP1	hg	97576.1	NCBP1	97633785	268	1	CRISPRi. TSS Check. Diff	CEG	-1.51561	-1.48392	97633785	97634053	-1.49977
1915	GGGAACGTGCGGGGAGCCG	NCBP1	hg	97576.1	NCBP1	97633785	245	1	CRISPRi. TSS Check. Diff	CEG	-0.449828	0.195593	97633785	97634030	-0.127118
1916	GGGAGCCGCGGAGGGAAAG	NCBP1	hg	97576.1	NCBP1	97633785	256	1	CRISPRi. TSS Check. Diff	CEG	-1.27949	-2.26396	97633785	97634041	-1.77173
1917	GGGAGCGGCCTCCGTGGCC	NCBP1	hg	97576.1	NCBP1	97633785	150	-1	CRISPRi. TSS Check. Diff	CEG	0.0622885	-0.0470336	97633785	97633935	0.00762745
1918	GGGCAGCATGTCGCGGCGG	NCBP1	hg	97573.1	NCBP1	97633615	275	1	CRISPRi. TSS Check. Diff	CEG	-0.650102	-0.403866	97633615	97633890	-0.526984
1919	GGGCTCTGAGTGGCCAAAG	NCBP1	hg	97573.1	NCBP1	97633615	-60	1	CRISPRi. TSS Check. Diff	CEG	-0.916495	-1.07044	97633615	97633555	-0.993469
1920	GGGCTTCTCAATGGTTTCC	NCBP1	hg	97573.1	NCBP1	97633615	-175	-1	CRISPRi. TSS Check. Diff	CEG	-1.86444	-1.40971	97633615	97633440	-1.63707
1921	GGGTGTCCACGGAAGAGAC	NCBP1	hg	97576.1	NCBP1	97633785	209	1	CRISPRi. TSS Check. Diff	CEG	-0.545736	-0.575645	97633785	97633994	-0.56069
1922	GGTGCGCCGCGGAACCGAG	NCBP1	hg	97573.1	NCBP1	97633615	240	-1	CRISPRi. TSS Check. Diff	CEG	-1.74799	-1.72854	97633615	97633855	-1.73827
1923	GGTTCCGCGGCGCACCGGA	NCBP1	hg	97573.1	NCBP1	97633615	256	1	CRISPRi. TSS Check. Diff	CEG	-1.37344	-1.03919	97633615	97633871	-1.20631
1924	GTACGACGACCGCGGCCCG	NCBP1	hg	97573.1	NCBP1	97633615	-80	1	CRISPRi. TSS Check. Diff	CEG	-0.408742	-0.693343	97633615	97633535	-0.551042
1925	GTCCTCCGGGGCTTCTCAA	NCBP1	hg	97573.1	NCBP1	97633615	-167	-1	CRISPRi. TSS Check. Diff	CEG	-0.881933	-1.07166	97633615	97633448	-0.976795
1926	GTCGTCGTACGCCTGAAGG	NCBP1	hg	97573.1	NCBP1	97633615	-102	-1	CRISPRi. TSS Check. Diff	CEG	-0.82168	-0.910741	97633615	97633513	-0.866211
1927	TACGACGACCGCGGCCCGG	NCBP1	hg	97573.1	NCBP1	97633615	-79	1	CRISPRi. TSS Check. Diff	CEG	-0.932569	-1.14491	97633615	97633536	-1.03874
1928	TCAGTGGGCTACGAACGTC	NCBP1	hg	97573.1	NCBP1	97633615	51	-1	CRISPRi. TSS Check. Diff	CEG	-1.19146	-1.00839	97633615	97633666	-1.09992
1929	TCCGCTCAGGCCGGTCCTC	NCBP1	hg	97573.1	NCBP1	97633615	-154	-1	CRISPRi. TSS Check. Diff	CEG	-0.213108	-0.91534	97633615	97633461	-0.564224
1930	TCCGCTCTATGTCCTTCCG	NCBP1	hg	97573.1	NCBP1	97633615	-31	-1	CRISPRi. TSS Check. Diff	CEG	-0.227815	-0.108939	97633615	97633584	-0.168377
1931	TCCTGCAGCGCTTACCGCC	NCBP1	hg	97573.1	NCBP1	97633615	228	1	CRISPRi. TSS Check. Diff	CEG	-0.615245	-0.195752	97633615	97633843	-0.405499
1932	TCCTGCGCTTCCGGGGCCG	NCBP1	hg	97573.1	NCBP1	97633615	131	1	CRISPRi. TSS Check. Diff	CEG	-0.155761	0.199242	97633615	97633746	0.0217403
1933	TCGGGCTGCCTCCGCCTGC	NCBP1	hg	97573.1	NCBP1	97633615	10	-1	CRISPRi. TSS Check. Diff	CEG	0.0241336	0.429622	97633615	97633625	0.226878
1934	TCGTCGTACGCCTGAAGGC	NCBP1	hg	97573.1	NCBP1	97633615	-103	-1	CRISPRi. TSS Check. Diff	CEG	-1.55171	-1.48418	97633615	97633512	-1.51795
1935	TCTCCGCCTCCGCTCAGGC	NCBP1	hg	97573.1	NCBP1	97633615	-146	-1	CRISPRi. TSS Check. Diff	CEG	-0.4915	-0.819582	97633615	97633469	-0.655541
1936	TCTCGGTTCCGCGGCGCAC	NCBP1	hg	97573.1	NCBP1	97633615	252	1	CRISPRi. TSS Check. Diff	CEG	-1.97188	-2.3172	97633615	97633867	-2.14454
1937	TCTTCTCCCCGGGAACGTG	NCBP1	hg	97576.1	NCBP1	97633785	235	1	CRISPRi. TSS Check. Diff	CEG	-0.753992	-0.720402	97633785	97634020	-0.737197
1938	TGAAGGCGGGTCGTGCCGG	NCBP1	hg	97573.1	NCBP1	97633615	-115	-1	CRISPRi. TSS Check. Diff	CEG	-0.774138	-0.65235	97633615	97633500	-0.713244
1939	TGACTCAAAGAACTGGGGC	NCBP1	hg	97577.1	NCBP1	97633820	282	-1	CRISPRi. TSS Check. Diff	CEG	-0.866762	-0.919809	97633820	97634102	-0.893286
1940	TGGTGGCGGTGTGGTCGGG	NCBP1	hg	97576.1	NCBP1	97633785	284	1	CRISPRi. TSS Check. Diff	CEG	-0.72703	-0.869371	97633785	97634069	-0.798201
1941	TTCAGGCGTACGACGACCG	NCBP1	hg	97573.1	NCBP1	97633615	-87	1	CRISPRi. TSS Check. Diff	CEG	-1.07239	-1.15651	97633615	97633528	-1.11445
1942	TTCCGCTCTATGTCCTTCC	NCBP1	hg	97573.1	NCBP1	97633615	-30	-1	CRISPRi. TSS Check. Diff	CEG	-0.369201	-0.28665	97633615	97633585	-0.327925
1943	TTCTCCCCGGGAACGTGCG	NCBP1	hg	97576.1	NCBP1	97633785	237	1	CRISPRi. TSS Check. Diff	CEG	-0.839473	-0.465462	97633785	97634022	-0.652467
1944	TTGACTCAAAGAACTGGGG	NCBP1	hg	97577.1	NCBP1	97633820	283	-1	CRISPRi. TSS Check. Diff	CEG	-0.253725	-0.45578	97633820	97634103	-0.354752
1945	TTGAGAAGCCCCGGAGGAC	NCBP1	hg	97573.1	NCBP1	97633615	-154	1	CRISPRi. TSS Check. Diff	CEG	-0.545869	-0.761023	97633615	97633461	-0.653446
1946	TTGGCCACTCAGAGCCCCC	NCBP1	hg	97573.1	NCBP1	97633615	-75	-1	CRISPRi. TSS Check. Diff	CEG	-0.548943	-0.406067	97633615	97633540	-0.477505
1947	TTTCCCGGTGGCCTCTCAA	NCBP1	hg	97573.1	NCBP1	97633615	-189	-1	CRISPRi. TSS Check. Diff	CEG	0.10979	-0.180073	97633615	97633426	-0.0351417
1948	TTTGGCCACTCAGAGCCCC	NCBP1	hg	97573.1	NCBP1	97633615	-74	-1	CRISPRi. TSS Check. Diff	CEG	-0.553537	-0.634944	97633615	97633541	-0.59424
1949	AACTGGTGCTGATCCGGCA	PGAM1	hg	106432	PGAM1	97426190	146	1	CRISPRi. TSS Check. Diff	CEG	-1.59373	-1.30182	97426190	97426336	-1.44777
1950	AAGCGCGCCCCCTCCTGTC	PGAM1	hg	106432	PGAM1	97426190	-84	1	CRISPRi. TSS Check. Diff	CEG	-0.226917	0.110615	97426190	97426106	-0.0581506
1951	ACACCTGGAGGGCGGAGAG	PGAM1	hg	106432	PGAM1	97426190	-32	1	CRISPRi. TSS Check. Diff	CEG	-1.00769	-0.21489	97426190	97426158	-0.611288
1952	ACCGACGCGGGACTGGAGA	PGAM1	hg	106432	PGAM1	97426190	-131	1	CRISPRi. TSS Check. Diff	CEG	-0.90318	-0.642955	97426190	97426059	-0.773068
1953	ACCTGGAGAACCGCTTCAG	PGAM1	hg	106432	PGAM1	97426190	182	1	CRISPRi. TSS Check. Diff	CEG	-1.31374	-0.942107	97426190	97426372	-1.12793
1954	ACGAGGAGGCGAAGCGCGG	PGAM1	hg	106432	PGAM1	97426190	236	1	CRISPRi. TSS Check. Diff	CEG	-1.02444	-0.950234	97426190	97426426	-0.987336
1955	ACGCCGACCTGAGCCCGGC	PGAM1	hg	106432	PGAM1	97426190	212	1	CRISPRi. TSS Check. Diff	CEG	-0.866647	-0.83496	97426190	97426402	-0.850803
1956	ACGGGGCGGGCTGCTACTC	PGAM1	hg	106432	PGAM1	97426190	68	1	CRISPRi. TSS Check. Diff	CEG	-0.162805	-0.650193	97426190	97426258	-0.406499
1957	AGAGCGAGTGGAAAGATTT	PGAM1	hg	106432	PGAM1	97426190	-7	1	CRISPRi. TSS Check. Diff	CEG	-0.592326	-0.497273	97426190	97426183	-0.5448
1958	AGCCCGGCGGGCCACGAGG	PGAM1	hg	106432	PGAM1	97426190	223	1	CRISPRi. TSS Check. Diff	CEG	-0.864696	-0.740293	97426190	97426413	-0.802494
1959	AGCGCACGTAAGCACGCGG	PGAM1	hg	106432	PGAM1	97426190	-177	-1	CRISPRi. TSS Check. Diff	CEG	0.24438	0.495613	97426190	97426013	0.369997
1960	AGCGCATGCGCACACCTGG	PGAM1	hg	106432	PGAM1	97426190	-43	1	CRISPRi. TSS Check. Diff	CEG	-0.912768	-0.867315	97426190	97426147	-0.890042
1961	AGCGCGCAGGCGCGGCCGA	PGAM1	hg	106432	PGAM1	97426190	50	1	CRISPRi. TSS Check. Diff	CEG	-0.352359	-0.425457	97426190	97426240	-0.388908
1962	AGCGCGCCCCCTCCTGTCG	PGAM1	hg	106432	PGAM1	97426190	-83	1	CRISPRi. TSS Check. Diff	CEG	-0.326933	-0.467597	97426190	97426107	-0.397265
1963	AGGCGCTACGAGGTGCGGA	PGAM1	hg	106432	PGAM1	97426190	260	1	CRISPRi. TSS Check. Diff	CEG	-0.854445	-0.676211	97426190	97426450	-0.765328
1964	AGGGCCGGGTGTCCGGCCT	PGAM1	hg	106432	PGAM1	97426190	300	1	CRISPRi. TSS Check. Diff	CEG	0.117459	-0.595638	97426190	97426490	-0.239089
1965	ATTTGGGCGAGAACTTGCG	PGAM1	hg	106432	PGAM1	97426190	8	1	CRISPRi. TSS Check. Diff	CEG	-2.16519	-1.66976	97426190	97426198	-1.91748
1966	CACGTAAGCACGCGGAGGG	PGAM1	hg	106432	PGAM1	97426190	-181	-1	CRISPRi. TSS Check. Diff	CEG	-0.426214	-0.143012	97426190	97426009	-0.284613
1967	CAGAGCGAGTGGAAAGATT	PGAM1	hg	106432	PGAM1	97426190	-8	1	CRISPRi. TSS Check. Diff	CEG	-0.94042	-1.20797	97426190	97426182	-1.0742
1968	CAGGCGCGGCCGACGGGGC	PGAM1	hg	106432	PGAM1	97426190	56	1	CRISPRi. TSS Check. Diff	CEG	-0.260403	-0.429217	97426190	97426246	-0.34481
1969	CAGGCGCTACGAGGTGCGG	PGAM1	hg	106432	PGAM1	97426190	259	1	CRISPRi. TSS Check. Diff	CEG	-0.310511	-0.233902	97426190	97426449	-0.272206
1970	CATCCCCAGCCCGCCGCCA	PGAM1	hg	106432	PGAM1	97426190	115	1	CRISPRi. TSS Check. Diff	CEG	0.0811925	0.0319487	97426190	97426305	0.0565706
1971	CATGCGCACACCTGGAGGG	PGAM1	hg	106432	PGAM1	97426190	-39	1	CRISPRi. TSS Check. Diff	CEG	-0.738678	-0.622134	97426190	97426151	-0.680406
1972	CCATGCGCTCTCGCCGTGC	PGAM1	hg	106432	PGAM1	97426190	149	-1	CRISPRi. TSS Check. Diff	CEG	0.0432287	0.246137	97426190	97426339	0.144683
1973	CCGGCACGGCGAGAGCGCA	PGAM1	hg	106432	PGAM1	97426190	159	1	CRISPRi. TSS Check. Diff	CEG	-0.963856	-0.563819	97426190	97426349	-0.763838
1974	CGAGAACTTGCGCGGGAGC	PGAM1	hg	106432	PGAM1	97426190	15	1	CRISPRi. TSS Check. Diff	CEG	-0.992934	-0.661238	97426190	97426205	-0.827086
1975	CGAGGAGGCGAAGCGCGGC	PGAM1	hg	106432	PGAM1	97426190	237	1	CRISPRi. TSS Check. Diff	CEG	-0.292051	-0.703145	97426190	97426427	-0.497598
1976	CGCCTCCTCGTGGCCCGCC	PGAM1	hg	106432	PGAM1	97426190	215	-1	CRISPRi. TSS Check. Diff	CEG	0.24362	0.316519	97426190	97426405	0.280069
1977	CGCGCAGGCGCGGCCGACG	PGAM1	hg	106432	PGAM1	97426190	52	1	CRISPRi. TSS Check. Diff	CEG	-1.92735	-1.53451	97426190	97426242	-1.73093
1978	CGCGGAGGGCGGAGGGCGG	PGAM1	hg	106432	PGAM1	97426190	-191	-1	CRISPRi. TSS Check. Diff	CEG	-0.480074	-0.483404	97426190	97425999	-0.481739
1979	CGCTGCGGCCCCCGACAGG	PGAM1	hg	106432	PGAM1	97426190	-84	-1	CRISPRi. TSS Check. Diff	CEG	-0.775747	-0.508275	97426190	97426106	-0.642011
1980	CGGAGAGGGCCGGCACCTT	PGAM1	hg	106434	PGAM1	97426254	287	1	CRISPRi. TSS Check. Diff	CEG	-0.168079	-0.304077	97426254	97426541	-0.236078
1981	CGGAGCGCACGTAAGCACG	PGAM1	hg	106432	PGAM1	97426190	-174	-1	CRISPRi. TSS Check. Diff	CEG	0.0458329	0.427127	97426190	97426016	0.23648
1982	CGGATCAGCACCAGTTTGT	PGAM1	hg	106432	PGAM1	97426190	130	-1	CRISPRi. TSS Check. Diff	CEG	-0.805532	-0.748582	97426190	97426320	-0.777057
1983	CGGCCATGGCGGCGGGCTG	PGAM1	hg	106432	PGAM1	97426190	108	-1	CRISPRi. TSS Check. Diff	CEG	0.0327468	0.0790841	97426190	97426298	0.0559154
1984	CGGTGCGAGCGCGCAGGCG	PGAM1	hg	106432	PGAM1	97426190	43	1	CRISPRi. TSS Check. Diff	CEG	-0.814879	-0.865818	97426190	97426233	-0.840348
1985	CGTCTGCGCCCTCTCGGAG	PGAM1	hg	106434	PGAM1	97426254	273	1	CRISPRi. TSS Check. Diff	CEG	-0.788909	-0.711945	97426254	97426527	-0.750427
1986	CTACAAACTGGTGCTGATC	PGAM1	hg	106432	PGAM1	97426190	141	1	CRISPRi. TSS Check. Diff	CEG	-1.18304	-1.04632	97426190	97426331	-1.11468
1987	CTACGAGGTGCGGAGGGGC	PGAM1	hg	106432	PGAM1	97426190	265	1	CRISPRi. TSS Check. Diff	CEG	-0.438993	-0.36666	97426190	97426455	-0.402826
1988	CTCGTGGCCCGCCGGGCTC	PGAM1	hg	106432	PGAM1	97426190	209	-1	CRISPRi. TSS Check. Diff	CEG	-1.01287	-1.01338	97426190	97426399	-1.01313
1989	CTGAGCCCGGCGGGCCACG	PGAM1	hg	106432	PGAM1	97426190	220	1	CRISPRi. TSS Check. Diff	CEG	-0.804042	-0.623295	97426190	97426410	-0.713668
1990	CTGAGCGGTGCGAGCGCGC	PGAM1	hg	106432	PGAM1	97426190	38	1	CRISPRi. TSS Check. Diff	CEG	-1.47024	-1.57313	97426190	97426228	-1.52169
1991	CTGCGAAGGGCCGGGTGTC	PGAM1	hg	106432	PGAM1	97426190	294	1	CRISPRi. TSS Check. Diff	CEG	0.0215523	0.263327	97426190	97426484	0.14244
1992	CTGCGGCCCCCGACAGGAG	PGAM1	hg	106432	PGAM1	97426190	-86	-1	CRISPRi. TSS Check. Diff	CEG	-0.766936	-0.54277	97426190	97426104	-0.654853
1993	CTGGGGATGCGGCACCGAC	PGAM1	hg	106432	PGAM1	97426190	92	-1	CRISPRi. TSS Check. Diff	CEG	-1.28825	-1.15782	97426190	97426282	-1.22304
1994	GAAGCGCGCCCCCTCCTGT	PGAM1	hg	106432	PGAM1	97426190	-85	1	CRISPRi. TSS Check. Diff	CEG	-0.511347	-0.572418	97426190	97426105	-0.541882
1995	GACAGGAGGGGGCGCGCTT	PGAM1	hg	106432	PGAM1	97426190	-97	-1	CRISPRi. TSS Check. Diff	CEG	0.0900021	0.195767	97426190	97426093	0.142885
1996	GACCGACGCGGGACTGGAG	PGAM1	hg	106432	PGAM1	97426190	-132	1	CRISPRi. TSS Check. Diff	CEG	-1.24839	-0.437828	97426190	97426058	-0.843111
1997	GACGCCGACCTGAGCCCGG	PGAM1	hg	106432	PGAM1	97426190	211	1	CRISPRi. TSS Check. Diff	CEG	-0.247246	-0.0226427	97426190	97426401	-0.134944
1998	GACGCGGGACTGGAGAGGG	PGAM1	hg	106432	PGAM1	97426190	-128	1	CRISPRi. TSS Check. Diff	CEG	-1.5214	-0.752245	97426190	97426062	-1.13682
1999	GACTGGGATTAGCAGATTC	PGAM1	hg	106432	PGAM1	97426190	76	-1	CRISPRi. TSS Check. Diff	CEG	-1.32584	-1.5653	97426190	97426266	-1.44557
[truncated: 29,202 more rows]

## Sheet: Gene_tiling
Guide.Sequence	Gene	purpose	chr	locus	Av_LFC
AAAAAGTTACTCCTATGGT	CACNG3	Tiling	Hart Non-Ess	16	24361440	0.936033
AAAAATATGCAGCCAAAGA	S100G	Tiling	Hart Non-Ess	X	16651065	-0.0539671
AAAACCAGTATGATCTGTG	CELA2A	Tiling	Hart Non-Ess	8	15792589	-0.433967
AAAACCGCCATAGCGCTTC	PDYN	Tiling	Hart Non-Ess	20	1980416	-0.203967
AAAACTTACCCTGGGCCCT	COL20A1	Tiling	Hart Non-Ess	20	63322104	0.326033
AAAAGGGATATTCACCCCT	INSL6	Tiling	Hart Non-Ess	9	5164183	0.546033
AAAAGTGCAGATGAGAGAT	TNR	Tiling	Hart Non-Ess	1	175365265	-0.00396713
AAAAGTGTGGCCCAACCTA	CYP4A22	Tiling	Hart Non-Ess	8	47611581	-0.433967
AAAATATTGGAAGATCTTC	SPACA7	Tiling	Hart Non-Ess	13	112432516	-0.673967
AAAATCCTCTTCAGTTCCT	S100G	Tiling	Hart Non-Ess	3	16669151	-0.433967
AAAATGACTCATTCAGCTG	CLEC6A	Tiling	Hart Non-Ess	4	8628735	-0.433967
AAACAACAGAAACAACACG	PASD1	Tiling	Hart Non-Ess	6	150840111	-0.433967
AAACAAGTGGTCCTGCAGC	KRTAP9-3	Tiling	Hart Non-Ess	17	41232919	0.196033
AAACACTCTTCTCACTGCC	SPACA7	Tiling	Hart Non-Ess	13	112401139	-0.433967
AAACATTTCCTTCCTCTGC	SSX3	Tiling	Hart Non-Ess	X	48350101	-0.353967
AAACCAGTATGATCTGTGC	CELA2A	Tiling	Hart Non-Ess	1	15466110	0.246033
AAACCGCTTCCCCGGCCCG	INSL6	Tiling	Hart Non-Ess	9	5185336	0.816033
AAACCTACCAGGGGATTGA	PDYN	Tiling	Hart Non-Ess	6	1963594	-0.433967
AAACGGAACTGGCTCCAGT	INSL6	Tiling	Hart Non-Ess	9	5185454	1.32603
AAACGGGTCACAGACTTCC	SSX3	Tiling	Hart Non-Ess	X	48354043	0.296033
AAACTATGCAGAGCGGATA	HIST1H2AA	Tiling	Hart Non-Ess	6	25726620	-0.433967
AAACTCACGGATGCCACGG	SLC6A5	Tiling	Hart Non-Ess	11	20626840	-0.443967
AAACTCCACTGTGGCAGGG	CST9L	Tiling	Hart Non-Ess	20	23568307	0.656033
AAAGAAAATGGAGACCTGA	LCN9	Tiling	Hart Non-Ess	9	135664231	-0.433967
AAAGAAATCGTAGAGGCAT	FAM47A	Tiling	Hart Non-Ess	X	34129919	0.546033
AAAGACACCATCCTCACTG	RNASE9	Tiling	Hart Non-Ess	14	20556482	0.586033
AAAGACTCCCCTCGGTACC	RP1L1	Tiling	Hart Non-Ess	8	10468162	-0.773967
AAAGAGGAAATGTCGAACA	PASD1	Tiling	Hart Non-Ess	X	151621527	-0.433967
AAAGATCGTCAAGAACGTC	FAM47A	Tiling	Hart Non-Ess	X	34130094	0.926033
AAAGGAAGATTGTACGCAA	FGF6	Tiling	Hart Non-Ess	12	4444137	-0.00396713
AAAGGGCCAACCATCTTCA	MMP26	Tiling	Hart Non-Ess	11	4991377	1.02603
AAAGTCAACATTGAGAATG	SLC6A5	Tiling	Hart Non-Ess	11	20630800	0.116033
AAATAAAAGGACCAACCAT	CACNG3	Tiling	Hart Non-Ess	16	24361441	-0.593967
AAATACGGACGGGTAAAGC	FGF6	Tiling	Hart Non-Ess	12	4434273	0.526033
AAATATTGTAATGAGCCGT	TBR1	Tiling	Hart Non-Ess	2	161417724	0.206033
AAATCCTCTTCAGTTCCTC	S100G	Tiling	Hart Non-Ess	X	16651030	0.476033
AAATCGACTTTGGCTCGAG	TNR	Tiling	Hart Non-Ess	1	175355345	0.406033
AAATGACTCATTCAGCTGC	CLEC6A	Tiling	Hart Non-Ess	12	8476141	-0.0339671
AAATGACTTCCAAGAAGCT	CLEC6A	Tiling	Hart Non-Ess	12	8465502	-0.433967
AAATGTTAAAACTTAAAAA	TBR1	Tiling	Hart Non-Ess	2	161417691	-1.35397
AAATTCTCTTGTCTTACCA	INSL6	Tiling	Hart Non-Ess	9	5164177	-0.433967
AAATTTCACCGGCACCAAA	TBR1	Tiling	Hart Non-Ess	2	161417071	-0.403967
AAATTTCCACTGTGGAGCG	FGF6	Tiling	Hart Non-Ess	12	4444211	0.206033
AACAAAGTCCCATCCTTTA	MMP26	Tiling	Hart Non-Ess	11	4988291	-0.433967
AACAACAGAAACAACACGC	PASD1	Tiling	Hart Non-Ess	X	151671655	0.806033
AACAACCGGAACCTAGACC	KRT71	Tiling	Hart Non-Ess	12	52548243	-1.32397
AACACGCTGCTGGACTCGA	FGF6	Tiling	Hart Non-Ess	12	4445419	0.176033
AACACTCTGAGCAAGAGCC	PDYN	Tiling	Hart Non-Ess	20	1980714	0.316033
AACACTGACAAGAAGGCCA	TRIM42	Tiling	Hart Non-Ess	3	140688327	0.626033
AACAGCCCGGAGGCGGCGG	SLC6A5	Tiling	Hart Non-Ess	11	20601183	-1.00397
AACAGGTGAGTGTTACCTT	TNR	Tiling	Hart Non-Ess	1	175393779	1.26603
AACCAGGATGCCCCTGATG	FNDC9	Tiling	Hart Non-Ess	5	157342926	0.876033
AACCAGTATGATCTGTGCT	CELA2A	Tiling	Hart Non-Ess	1	15466111	-0.433967
AACCCGGTGCAAAACGGGA	CYP4A22	Tiling	Hart Non-Ess	1	47146091	0.876033
AACCCTCTACGTCCCTAAT	DCAF4L2	Tiling	Hart Non-Ess	8	87873602	-0.123967
AACCTACCAGGGGATTGAT	PDYN	Tiling	Hart Non-Ess	20	1982964	-0.0639671
AACCTATCAATCCCCTGGT	PDYN	Tiling	Hart Non-Ess	20	1963596	0.956033
AACCTTAAGTTACTTGCTT	HIST1H2AA	Tiling	Hart Non-Ess	6	25726138	0.936033
AACGAACCCTTTGGAGATT	CELA2A	Tiling	Hart Non-Ess	1	15462852	0.666033
AACGCCCTGAAGGATGCCC	KRT71	Tiling	Hart Non-Ess	12	52546442	-0.303967
AACGGACACACCAGAACTG	FNDC9	Tiling	Hart Non-Ess	4	156770127	-0.433967
AACGGGTCACAGACTTCCA	SSX3	Tiling	Hart Non-Ess	X	48354042	-0.133967
AACGTCCTCAGATGACTTT	SSX3	Tiling	Hart Non-Ess	X	48352130	0.116033
AACTACCCCTGCTACGTCA	CELA2A	Tiling	Hart Non-Ess	1	15463498	0.646033
AACTCCTGGTAGGTGTCAA	CSH1	Tiling	Hart Non-Ess	17	63896091	0.196033
AACTGAGTCATCCAGGGCC	CST9L	Tiling	Hart Non-Ess	20	23565003	0.476033
AACTGGACAAGAATGGAGA	S100G	Tiling	Hart Non-Ess	X	16654451	-0.433967
AACTGGGAAAGTGGCTATT	FGF6	Tiling	Hart Non-Ess	12	4445338	1.17603
AACTGGGGGTCAAGGCTCT	RP1L1	Tiling	Hart Non-Ess	8	10608676	0.196033
AACTTACCTAATAAAAGTT	SLC6A5	Tiling	Hart Non-Ess	11	20607643	0.116033
AACTTACGCAGGAGATATT	CACNG3	Tiling	Hart Non-Ess	16	24346808	-0.0239671
AACTTGATCTCCTGGTCCA	KRT71	Tiling	Hart Non-Ess	12	52548738	0.706033
AAGAAACCTGCGAAAAGTA	LCN9	Tiling	Hart Non-Ess	9	135665708	-0.0539671
AAGAAATAGAAAAACTCTG	INSL6	Tiling	Hart Non-Ess	9	5185471	0.376033
AAGAACATGATCGACCCCT	SLC6A5	Tiling	Hart Non-Ess	11	20654800	0.426033
AAGAAGGAACAGAAGGAGA	RP1L1	Tiling	Hart Non-Ess	8	10610162	0.996033
AAGAAGTAATGACCCATTC	CACNG3	Tiling	Hart Non-Ess	16	24256933	0.176033
AAGAATAGGATTCCAGCGA	MSGN1	Tiling	Hart Non-Ess	2	17816674	-0.793967
AAGACAAAATAAATGTTGG	C8A	Tiling	Hart Non-Ess	1	56906739	0.786033
AAGACAAGTCTGACTCATT	C8A	Tiling	Hart Non-Ess	1	56883566	-0.433967
AAGACCACAGGAAACTCTA	PASD1	Tiling	Hart Non-Ess	X	151622936	0.726033
AAGACCATGTCAGCAGGCA	COL20A1	Tiling	Hart Non-Ess	20	63307522	-0.433967
AAGACCCGCCGGGAGGCAG	INS	Tiling	Hart Non-Ess	11	2182023	0.466033
AAGACGGAGAAGGCCTTCC	RP1L1	Tiling	Hart Non-Ess	8	10609509	-0.433967
AAGACGGCAGCCGCCGGAC	CSH1	Tiling	Hart Non-Ess	17	63895196	-0.523967
AAGAGCTCATGGATGGCAC	TRIM42	Tiling	Hart Non-Ess	3	140688135	0.706033
AAGAGCTTCAGCTGGCAGC	KRT71	Tiling	Hart Non-Ess	12	52547962	0.646033
AAGAGTAAGGCCGAGGCTG	KRT71	Tiling	Hart Non-Ess	12	52548174	-0.433967
AAGATCACCTTCCTCAAGC	RP1L1	Tiling	Hart Non-Ess	8	10480590	-0.433967
AAGATGGTTGGCCCTTTGA	MMP26	Tiling	Hart Non-Ess	11	4991392	0.506033
AAGATGTGCCCCAGTCTGT	CST9L	Tiling	Hart Non-Ess	20	23568245	0.646033
AAGCAAAAATGGAATCCCT	C8A	Tiling	Hart Non-Ess	1	56886162	-0.513967
AAGCCACAGCAGGGACAAG	INSL6	Tiling	Hart Non-Ess	9	5185582	-0.353967
AAGCCAGGGCAGGCAGAGC	CSH1	Tiling	Hart Non-Ess	17	63896198	-0.533967
AAGCCAGTGCCTGTCATGT	IL36RN	Tiling	Hart Non-Ess	2	113062215	-0.433967
AAGCCATACGTGGGGCTCA	CYP4A22	Tiling	Hart Non-Ess	1	47142206	-0.433967
AAGCCCTCCGTCTTCACGC	CELA2A	Tiling	Hart Non-Ess	1	15467503	-0.893967
AAGCCTTCAGAGTGTCAGC	TNR	Tiling	Hart Non-Ess	1	175406620	-0.433967
AAGCGGACACCAATGTGCA	TBR1	Tiling	Hart Non-Ess	2	161417825	-0.0339671
AAGCTCAGGATGAGGACCT	MSGN1	Tiling	Hart Non-Ess	2	17816933	0.706033
AAGCTGAGCAGGAGGGAGA	RP1L1	Tiling	Hart Non-Ess	8	10608716	-0.423967
AAGCTGGAGTGCAGTGGCA	ARGFX	Tiling	Hart Non-Ess	3	121576816	-0.373967
AAGCTGGTAGAGGGTGGCA	COL20A1	Tiling	Hart Non-Ess	20	63328098	0.726033
AAGCTGTGCGGCAGGTACT	INSL6	Tiling	Hart Non-Ess	9	5185496	-0.493967
AAGGAAGTGCCAGAAGCAT	SSX3	Tiling	Hart Non-Ess	9	48209499	-0.433967
AAGGACGCTCAGGCCAAGG	KRT78	Tiling	Hart Non-Ess	12	52839911	0.206033
AAGGACTGGGGGATGTTCT	ARGFX	Tiling	Hart Non-Ess	3	121586132	0.706033
AAGGACTTGCCTTGCACAT	TBR1	Tiling	Hart Non-Ess	2	161417824	1.00603
AAGGAGCGCCCATCAGGGA	CYP4A22	Tiling	Hart Non-Ess	1	47144946	0.886033
AAGGAGTCGTGGCGGCCGT	DCAF4L2	Tiling	Hart Non-Ess	8	87872979	1.06603
AAGGCATCCAAACGCTGAT	CSH1	Tiling	Hart Non-Ess	17	63895479	0.506033
AAGGCCAAGGTGGGTCTGG	TRIM42	Tiling	Hart Non-Ess	3	140688339	-1.45397
AAGGCCATAAATGGAGAGG	CYP4A22	Tiling	Hart Non-Ess	1	47145881	-0.433967
AAGGCCTCACGGGGTGTCT	COL20A1	Tiling	Hart Non-Ess	20	63319125	-0.583967
AAGGCCTGCCGGGACCAGG	KRT78	Tiling	Hart Non-Ess	12	52847928	-1.44397
AAGGCGTTCGTAGAGCAAG	FAM47A	Tiling	Hart Non-Ess	X	34131920	-0.433967
AAGGCTCAACTACAGAAGG	CYP4A22	Tiling	Hart Non-Ess	1	47144392	-0.433967
AAGGCTTATGCGTCCATCC	COL20A1	Tiling	Hart Non-Ess	20	63316603	0.196033
AAGGCTTGGCTTGTCATAT	ARGFX	Tiling	Hart Non-Ess	3	121586511	0.446033
AAGGGCCAACCATCTTCAT	MMP26	Tiling	Hart Non-Ess	11	4991376	0.526033
AAGGGGTTTCCTCCTCGAA	INSL6	Tiling	Hart Non-Ess	5	5185422	-0.433967
AAGGGTCTAAGGGCTGAGA	ARGFX	Tiling	Hart Non-Ess	3	121586195	0.956033
AAGGTCCAGATTCATAGCT	DCAF4L2	Tiling	Hart Non-Ess	8	87873784	-0.433967
AAGGTGGTGACTCGGTCTC	PDYN	Tiling	Hart Non-Ess	20	1980369	-0.433967
AAGGTGTCATCTCCGTTCA	SSX3	Tiling	Hart Non-Ess	X	48355245	0.326033
AAGGTTGTGTACAGCACCC	TNR	Tiling	Hart Non-Ess	1	175379626	-0.0139671
AAGTACCAGGTAGGAGGAC	ARGFX	Tiling	Hart Non-Ess	3	121586439	-1.05397
AAGTAGAAGTCTGTGATGG	IL36RN	Tiling	Hart Non-Ess	2	113062645	0.406033
AAGTCGGGAGCTGCCGCCA	KRT71	Tiling	Hart Non-Ess	12	52553040	-0.103967
AAGTCTCGCTCTTCTAGAG	HIST1H2AA	Tiling	Hart Non-Ess	6	25726466	-0.433967
AAGTGATAATGAAACCAGC	CACNG3	Tiling	Hart Non-Ess	16	24268225	0.336033
AAGTGTTCACTTGGACAAC	PASD1	Tiling	Hart Non-Ess	X	151674120	0.646033
AAGTTCTCCGTCATGGCAT	RP1L1	Tiling	Hart Non-Ess	8	10610535	0.666033
AATAACCAGCTTCTAGCTG	IL36RN	Tiling	Hart Non-Ess	3	113818466	-0.433967
AATAATTCCTATTGATGAA	ARGFX	Tiling	Hart Non-Ess	3	121570758	-0.273967
AATACCCCTGTTGTGGGCT	SLC6A5	Tiling	Hart Non-Ess	11	20601573	-0.433967
AATACGGACGGGTAAAGCG	FGF6	Tiling	Hart Non-Ess	12	4434272	0.346033
AATACTCACCTGTACTTTG	CLEC6A	Tiling	Hart Non-Ess	12	8456135	0.456033
AATACTTACAGATGCTGAC	KRT71	Tiling	Hart Non-Ess	12	52545571	0.276033
AATATGGTAATAGTCCTCC	FNDC9	Tiling	Hart Non-Ess	5	157343462	-0.413967
AATCAAGGCAGCGGGTGGA	DCAF4L2	Tiling	Hart Non-Ess	8	87873187	-0.643967
AATCCCAAGTCTACCATAT	ARGFX	Tiling	Hart Non-Ess	3	121586577	0.956033
AATCCGATTCAGGTCATCT	LCN9	Tiling	Hart Non-Ess	7	138556042	-0.433967
AATCGGGATGAACATCGAG	FNDC9	Tiling	Hart Non-Ess	1	156770532	-0.433967
AATCGGGTCTATATGCATC	TBR1	Tiling	Hart Non-Ess	2	162274712	-0.323967
AATCGGTCGCTTGCCAAAG	DCAF4L2	Tiling	Hart Non-Ess	8	87873766	0.606033
AATCTCATGAGTTGCAACC	MMP26	Tiling	Hart Non-Ess	11	4991982	-0.163967
AATCTTCCTTTACTGTTCA	FGF6	Tiling	Hart Non-Ess	12	4444158	0.766033
AATGACCCATTCGGGGCTG	CACNG3	Tiling	Hart Non-Ess	16	24256940	0.436033
AATGACGTTGTGTCTGCTG	CACNG3	Tiling	Hart Non-Ess	16	24354926	-0.963967
AATGAGTGACAGTCATGAT	FGF6	Tiling	Hart Non-Ess	12	4434247	-0.433967
AATGATGCTGTCCAGGTCT	KRT71	Tiling	Hart Non-Ess	12	52548242	0.936033
AATGCATTGGAATTGATGA	PASD1	Tiling	Hart Non-Ess	X	151671179	0.136033
AATGCCAGGCATAGATCAG	CST9L	Tiling	Hart Non-Ess	8	23548997	-0.433967
AATGGAGATGCAGACATCA	MMP26	Tiling	Hart Non-Ess	11	4990722	0.496033
AATGGCCATCAGCACCCAA	FNDC9	Tiling	Hart Non-Ess	5	157343195	0.0460329
AATGGGGTGCCCATCCTCG	C8A	Tiling	Hart Non-Ess	1	56912550	-0.343967
AATTAACCATTGTCACGTT	SLC6A5	Tiling	Hart Non-Ess	11	20614752	0.446033
AATTCAATGCCTGCCGATG	C8A	Tiling	Hart Non-Ess	1	56912515	-0.433967
AATTCGGTAGTGGTCAATG	TNR	Tiling	Hart Non-Ess	1	175366053	0.436033
AATTCTCAGAAGGATCGCC	SPACA7	Tiling	Hart Non-Ess	4	113055408	-0.433967
AATTCTCTTGTCTTACCAA	INSL6	Tiling	Hart Non-Ess	9	5164178	0.166033
AATTTGGAGGTGGCAAAAC	C8A	Tiling	Hart Non-Ess	1	56906787	-0.433967
ACAAAATAAATGTTGGTGG	C8A	Tiling	Hart Non-Ess	1	56906742	0.216033
ACAAAGACGTGGTCTTGCA	TRIM42	Tiling	Hart Non-Ess	3	140682937	-0.433967
ACAAAGGCTGCGGCTGGGT	INS	Tiling	Hart Non-Ess	10	2182125	-0.433967
ACAAAGTGCCCTGATCTCC	TNR	Tiling	Hart Non-Ess	1	175355574	0.806033
ACAACACGCTGCTGGACTC	FGF6	Tiling	Hart Non-Ess	8	4554584	-0.433967
ACAACCAGAAGCGCTATGG	PDYN	Tiling	Hart Non-Ess	20	1980410	0.966033
ACAACGTCATTCTCAGCGC	CACNG3	Tiling	Hart Non-Ess	16	24354947	0.326033
ACAAGCCACTAAAGACCAC	PASD1	Tiling	Hart Non-Ess	X	151622947	0.0660329
ACAAGTTCTGGAGAAGACG	TGIF2LX	Tiling	Hart Non-Ess	X	89922686	0.196033
ACAATCCAGCACCTCAGAA	C8A	Tiling	Hart Non-Ess	1	56917664	-0.633967
ACAATGCCACGCTTCTGCA	INS	Tiling	Hart Non-Ess	11	2159925	0.556033
ACACAAGGAGCACCGCGAC	PDYN	Tiling	Hart Non-Ess	20	1983013	-0.433967
ACACAAGTTCTGGAGAAGA	TGIF2LX	Tiling	Hart Non-Ess	X	89922688	0.606033
ACACACTCCCCCTGCACCC	LCN9	Tiling	Hart Non-Ess	9	135664723	-0.643967
ACACAGAAGTTTCCTCAGT	RNASE9	Tiling	Hart Non-Ess	8	21024640	-0.433967
ACACAGATGGGCTGGCAGC	KRTAP9-3	Tiling	Hart Non-Ess	17	41232685	0.976033
ACACCACCCAGGCGTCTGC	CYP4A22	Tiling	Hart Non-Ess	1	47137513	-0.433967
ACACCCAAGACCCGCCGGG	INS	Tiling	Hart Non-Ess	11	2160805	0.476033
ACACCTCCAAGAAGAAGAT	SLC6A5	Tiling	Hart Non-Ess	11	20607059	0.986033
ACACCTCGTATCGGGAGCC	TNR	Tiling	Hart Non-Ess	1	175386107	0.176033
ACACCTGAAGGAGCAGCAG	PASD1	Tiling	Hart Non-Ess	X	151672221	0.346033
ACACGCTGCTGGACTCGAG	FGF6	Tiling	Hart Non-Ess	12	4554578	0.716033
ACACGTGGCGGCGGCGGGG	SLC6A5	Tiling	Hart Non-Ess	11	20601261	-2.22397
ACACTCTATCTCGCTGAGG	PDYN	Tiling	Hart Non-Ess	20	1980594	-0.0139671
ACACTCTCTTCTCCTTTCC	C8A	Tiling	Hart Non-Ess	1	56917631	-0.613967
ACACTCTGAGCATCTTCCT	C8A	Tiling	Hart Non-Ess	1	56881464	-1.29397
ACACTGACTGCCAGCGAGC	CELA2A	Tiling	Hart Non-Ess	1	15462794	0.0860329
ACACTGCCGCCAAATACAC	HIST1H2AA	Tiling	Hart Non-Ess	6	25726588	0.726033
ACACTTGTGGGGTGGTAGC	KRTAP9-3	Tiling	Hart Non-Ess	17	41232817	0.216033
ACAGACAGGAGCATAACTG	TRIM42	Tiling	Hart Non-Ess	3	140678289	0.616033
ACAGACATGTCACTGATGT	KRT71	Tiling	Hart Non-Ess	12	52548291	0.656033
ACAGACCTCCCTTCCACGG	CST9L	Tiling	Hart Non-Ess	7	23549057	-0.433967
ACAGACGTGTCGCTGGCCT	KRT78	Tiling	Hart Non-Ess	12	52844698	-0.953967
ACAGATTGCTTTCCGTGCC	C8A	Tiling	Hart Non-Ess	1	56867688	1.01603
ACAGCAGAAATCCTTGAGC	HIST1H2AA	Tiling	Hart Non-Ess	6	25726556	0.336033
ACAGCTGGACCCACAGCAT	KRTAP9-3	Tiling	Hart Non-Ess	4	39389004	-0.433967
ACAGGAAAAATACTGGGGC	FAM47A	Tiling	Hart Non-Ess	X	34130253	-0.0539671
ACAGGAAGATGAGAGTCAA	PASD1	Tiling	Hart Non-Ess	X	151672656	0.466033
ACAGGAAGTAGAGAGTGGA	FNDC9	Tiling	Hart Non-Ess	5	157343329	0.106033
ACAGGTGCAGTGGCAGAAC	TRIM42	Tiling	Hart Non-Ess	3	140678384	0.626033
ACAGGTGGGCTGGAAACAA	KRTAP9-3	Tiling	Hart Non-Ess	5	39389181	-0.433967
ACAGTGGTGGGCTGCCAGC	KRTAP9-3	Tiling	Hart Non-Ess	17	41232556	0.626033
ACATACCTGAGTTTAGTAA	PASD1	Tiling	Hart Non-Ess	X	151621019	-0.433967
ACATCACATCTGGATCCAT	C8A	Tiling	Hart Non-Ess	1	56886108	0.466033
ACATCAGGAACAGCCCCGT	CELA2A	Tiling	Hart Non-Ess	1	15792493	0.586033
ACATCATCAATCATGGATT	TGIF2LX	Tiling	Hart Non-Ess	X	89922805	-0.433967
ACATCATGGAGCTCTATCT	IL36RN	Tiling	Hart Non-Ess	2	113062475	0.246033
ACATCCTGAAGCCATACGT	CYP4A22	Tiling	Hart Non-Ess	1	47607853	0.566033
ACATCGAGATGTCAGTGGA	CACNG3	Tiling	Hart Non-Ess	16	24361692	0.556033
ACATGCACGGGTAGGTAGG	DCAF4L2	Tiling	Hart Non-Ess	8	87873022	-0.693967
ACATTGCCCTGAGCAAATA	FGF6	Tiling	Hart Non-Ess	12	4434287	-0.213967
ACCAAATCCTTCAAAATAT	SPACA7	Tiling	Hart Non-Ess	13	112432504	0.966033
ACCACCCAGGCGTCTGCTG	CYP4A22	Tiling	Hart Non-Ess	1	47137511	0.706033
ACCAGACAGGACTAAAGCC	TNR	Tiling	Hart Non-Ess	1	175391370	-0.433967
ACCAGCTGCAGCAGCTGCT	RNASE9	Tiling	Hart Non-Ess	7	21025158	-0.433967
ACCAGGATGCCCCTGATGC	FNDC9	Tiling	Hart Non-Ess	5	157342925	-0.00396713
ACCAGGGGATTGATAGGTT	PDYN	Tiling	Hart Non-Ess	20	1982969	0.546033
ACCATAGAGCGCCAGCGTG	LCN9	Tiling	Hart Non-Ess	9	135665341	-0.433967
ACCATCATCACTTTCCACA	TRIM42	Tiling	Hart Non-Ess	3	140678539	-0.0339671
ACCATTACATACCGTTCCT	C8A	Tiling	Hart Non-Ess	1	56908066	0.256033
ACCATTCAGTTCAAAACAG	SPACA7	Tiling	Hart Non-Ess	5	113047351	-0.433967
ACCCACCGGTGCCAGGCAT	CYP4A22	Tiling	Hart Non-Ess	1	47144911	-1.30397
ACCCAGCTGTTGGCTATCA	CELA2A	Tiling	Hart Non-Ess	1	15461618	0.196033
ACCCAGGATGACGGGGGAC	IL36RN	Tiling	Hart Non-Ess	2	113062172	-2.71397
ACCCCGGCCTATGCATAGA	RP1L1	Tiling	Hart Non-Ess	8	10612577	-0.343967
ACCCCTCAAAGATCACCAT	CACNG3	Tiling	Hart Non-Ess	16	24361739	0.756033
ACCCCTGAGCTTCTCCTCC	PDYN	Tiling	Hart Non-Ess	20	1980707	0.546033
ACCCGCATCAGGGGCATCC	FNDC9	Tiling	Hart Non-Ess	5	157342934	-0.263967
ACCCGGTGCAAAACGGGAA	CYP4A22	Tiling	Hart Non-Ess	1	47146090	0.446033
ACCCTACAGGTATCGATTC	CACNG3	Tiling	Hart Non-Ess	16	24361605	-0.433967
ACCCTCCAAGAAAACCAGT	KRT71	Tiling	Hart Non-Ess	12	52544540	0.156033
ACCCTCCCCTGAGGCTAGC	RP1L1	Tiling	Hart Non-Ess	8	10611562	0.126033
ACCCTCCTCAACTCCGACC	CACNG3	Tiling	Hart Non-Ess	16	24361762	1.12603
ACCCTGGATAAGAGTCCGC	FNDC9	Tiling	Hart Non-Ess	5	156770243	0.966033
ACCCTTGGGCTCAATGACA	PDYN	Tiling	Hart Non-Ess	20	1980855	-0.433967
ACCGCGAATGGATCACACT	RP1L1	Tiling	Hart Non-Ess	8	10470810	-0.433967
ACCGTAGGAGAAACAATAA	DCAF4L2	Tiling	Hart Non-Ess	8	87872802	-0.00396713
ACCGTGGGTCTCCTTGCAA	SSX3	Tiling	Hart Non-Ess	X	48355227	0.326033
ACCTAGTGGCAATGGCTCC	CSH1	Tiling	Hart Non-Ess	17	63896506	-0.543967
ACCTAGTGTGCGGGGAACG	INS	Tiling	Hart Non-Ess	11	2160837	-1.12397
ACCTATGAACAGCGACGCT	DCAF4L2	Tiling	Hart Non-Ess	8	87873489	-0.433967
ACCTCAGACCACGAGAGCC	TNR	Tiling	Hart Non-Ess	1	175406386	-0.433967
ACCTCCAATATGGTAGACT	ARGFX	Tiling	Hart Non-Ess	3	121586583	0.266033
ACCTCCAGAACTTCAGGAA	LCN9	Tiling	Hart Non-Ess	9	135665320	-0.103967
ACCTCCAGGTGCTCCCCGA	FGF6	Tiling	Hart Non-Ess	12	4445265	-0.0539671
ACCTCTACGTTGCGGAGTC	CELA2A	Tiling	Hart Non-Ess	1	15462786	0.436033
ACCTGAGCTCTCCCACAAA	PASD1	Tiling	Hart Non-Ess	X	151625516	0.716033
ACCTGGAGCCCATCCTCGA	KRT71	Tiling	Hart Non-Ess	12	52550142	0.806033
ACCTGGGCACACGTGGCGG	SLC6A5	Tiling	Hart Non-Ess	11	20601269	0.716033
ACCTGTACAAACGCTATGG	PDYN	Tiling	Hart Non-Ess	20	1980467	-0.0639671
ACCTGTAGTCGCAGCTACT	ARGFX	Tiling	Hart Non-Ess	3	121576886	0.736033
ACCTGTCCCCCATCAGCAA	CACNG3	Tiling	Hart Non-Ess	16	24361667	0.456033
ACCTGTGGCAGCACTTTCT	TNR	Tiling	Hart Non-Ess	1	175406229	-0.433967
ACCTTAAGTTACTTGCTTT	HIST1H2AA	Tiling	Hart Non-Ess	6	25726139	0.516033
ACCTTATGAGAAAAATGTC	CLEC6A	Tiling	Hart Non-Ess	12	8476235	-0.0139671
ACCTTCTACCGGCGGGACA	IL36RN	Tiling	Hart Non-Ess	2	113062519	-0.433967
ACCTTCTGCTGTGCTTCGT	DCAF4L2	Tiling	Hart Non-Ess	8	87873534	0.306033
ACCTTGATCCTCCTGAGAA	CYP4A22	Tiling	Hart Non-Ess	1	47146139	-0.433967
ACCTTTGAAAAAAATTACC	TBR1	Tiling	Hart Non-Ess	2	161416575	-0.433967
ACCTTTGCAAGGAGACCCA	SSX3	Tiling	Hart Non-Ess	X	48355218	-1.02397
ACGAAGCAGACGATGGATC	HIST1H2AA	Tiling	Hart Non-Ess	6	25726435	1.06603
ACGAGCACGAAGCTTTCCC	KRT78	Tiling	Hart Non-Ess	12	52839818	-0.823967
ACGAGTCAGACTTGTACCA	FGF6	Tiling	Hart Non-Ess	12	4434314	0.0760329
ACGAGTCTTGGGAGGCGCT	FAM47A	Tiling	Hart Non-Ess	X	34131184	-1.30397
ACGATCAGCTCCGTGGTGC	FNDC9	Tiling	Hart Non-Ess	5	157343352	0.366033
ACGATGGTGCCATGGAGAC	PDYN	Tiling	Hart Non-Ess	20	1980617	-0.433967
ACGCAGCTCGCGAGCTATA	DCAF4L2	Tiling	Hart Non-Ess	8	87873837	-0.433967
ACGCATGGGAGGCCTGGGC	LCN9	Tiling	Hart Non-Ess	9	135665894	-2.21397
ACGCCTCGGAAAGCCCCTG	CACNG3	Tiling	Hart Non-Ess	16	24346733	0.666033
ACGCCTGGGTGGTGTCTCC	CYP4A22	Tiling	Hart Non-Ess	1	47137530	1.62603
ACGCGGAGCCTTCCAAGAC	FAM47A	Tiling	Hart Non-Ess	X	34131136	0.216033
ACGCTGATCTCTTCACCTG	IL36RN	Tiling	Hart Non-Ess	2	113062123	0.736033
ACGCTGCTGCTGTCCACTT	CELA2A	Tiling	Hart Non-Ess	1	15456778	0.676033
ACGCTTTCCTGCCCTTCTC	CYP4A22	Tiling	Hart Non-Ess	1	47146138	-0.743967
ACGGACACACCAGAACTGG	FNDC9	Tiling	Hart Non-Ess	5	157343135	0.796033
ACGGAGATGACACCTTTGC	SSX3	Tiling	Hart Non-Ess	4	48214661	-0.433967
ACGGCATCATCACCATGCG	DCAF4L2	Tiling	Hart Non-Ess	8	87873660	0.286033
ACGGCCGGTGGCAGGTGCA	CELA2A	Tiling	Hart Non-Ess	1	15467438	-0.273967
ACGGCGGGGCCAGCAGTGG	MSGN1	Tiling	Hart Non-Ess	2	17816745	-1.01397
ACGGCTTGCTCCTGTTGAA	CYP4A22	Tiling	Hart Non-Ess	1	47142126	0.386033
ACGGGCGTGGTGCGCCTGT	CACNG3	Tiling	Hart Non-Ess	16	24361843	0.966033
ACGGGGCAACTGGGTTCTC	PASD1	Tiling	Hart Non-Ess	X	151664255	-0.433967
ACGGTTGATTGCACAGGCC	INSL6	Tiling	Hart Non-Ess	6	5185398	-0.433967
ACGTACAAATGGAGCTCTG	TRIM42	Tiling	Hart Non-Ess	3	140691062	-0.183967
ACGTAGCAGGGGTAGTTGT	CELA2A	Tiling	Hart Non-Ess	1	15463483	-0.853967
ACGTCCGACGAGTCTTGGG	FAM47A	Tiling	Hart Non-Ess	X	34130712	-0.433967
ACGTCTGCAGGGCACGCTG	FGF6	Tiling	Hart Non-Ess	12	4445507	1.15603
ACTACCCCTGCTACGTCAC	CELA2A	Tiling	Hart Non-Ess	1	15463499	0.246033
ACTACTATGCCTACAGACT	CST9L	Tiling	Hart Non-Ess	20	23548875	0.596033
ACTATATGAAGGTGATTCT	CYP4A22	Tiling	Hart Non-Ess	1	47140907	-0.0339671
ACTCACTTTGGCCAAGAGG	CYP4A22	Tiling	Hart Non-Ess	1	47144453	0.0860329
ACTCAGTGGGAGAGGCTGG	ARGFX	Tiling	Hart Non-Ess	3	121586289	-1.67397
ACTCATTTGGAGTGACCAT	C8A	Tiling	Hart Non-Ess	1	56883578	-0.433967
ACTCGATGATGCGGCTGGA	TRIM42	Tiling	Hart Non-Ess	3	140683005	0.0660329
ACTCGCAAGTCCTCTGGAG	TNR	Tiling	Hart Non-Ess	1	175396798	0.446033
ACTCTCATTCCCCACAATG	FNDC9	Tiling	Hart Non-Ess	5	157342873	-0.433967
ACTCTGAGCAAGAGCCTGG	PDYN	Tiling	Hart Non-Ess	20	1980711	1.08603
ACTCTGCGGCCATGCCAAC	INSL6	Tiling	Hart Non-Ess	9	5185452	-0.173967
ACTCTGTTCCAGGTGGTGG	COL20A1	Tiling	Hart Non-Ess	20	63310384	0.646033
ACTCTTCATGATGGTGTCC	CYP4A22	Tiling	Hart Non-Ess	1	47143342	0.416033
ACTCTTGGGAAGCTCCGGG	FAM47A	Tiling	Hart Non-Ess	X	34130644	-0.353967
ACTGAGCTGGAAGGTTCTA	MMP26	Tiling	Hart Non-Ess	11	4992075	-0.643967
ACTGCAGCCTCAACCTCCC	ARGFX	Tiling	Hart Non-Ess	3	121576847	0.0260329
ACTGCCAGCCAACAGCCCG	SLC6A5	Tiling	Hart Non-Ess	1	20622704	-0.433967
ACTGCTTCACAGGAAAGCG	RP1L1	Tiling	Hart Non-Ess	2	10480126	-0.433967
ACTGGAACGGCGAAACACC	MMP26	Tiling	Hart Non-Ess	11	4988254	0.376033
ACTGGAACTATCAAGCTGT	DCAF4L2	Tiling	Hart Non-Ess	8	87873085	0.456033
ACTGGCCACATTGAGGCTC	KRT71	Tiling	Hart Non-Ess	12	52946677	0.256033
ACTGGGAGCAGCGATACCC	TRIM42	Tiling	Hart Non-Ess	3	140682496	0.826033
ACTGGTAGAACTCTCAGTG	ARGFX	Tiling	Hart Non-Ess	9	121305083	-0.433967
ACTGGTCAGCTTCAGACAC	MMP26	Tiling	Hart Non-Ess	11	4991491	0.176033
ACTGTAGGCTTCAAAGGCT	ARGFX	Tiling	Hart Non-Ess	3	121586524	0.556033
ACTGTAGGGGTTCTCCTCG	FGF6	Tiling	Hart Non-Ess	12	4445238	0.266033
ACTGTCCAGAACAATGAAG	TNR	Tiling	Hart Non-Ess	1	175391431	0.0960329
ACTGTTCATCACTATGTCC	FGF6	Tiling	Hart Non-Ess	12	4445537	0.396033
ACTGTTCATGGCAACGAAG	FGF6	Tiling	Hart Non-Ess	12	4444169	-0.223967
ACTTACCGCAGGCTGCTGG	KRT78	Tiling	Hart Non-Ess	12	52839782	0.656033
ACTTACTTTGAGTAAACTG	S100G	Tiling	Hart Non-Ess	X	16651131	0.446033
ACTTCCACCACATGCAGGC	TBR1	Tiling	Hart Non-Ess	2	161418931	-0.433967
ACTTCCAGCAGTGTGACTA	IL36RN	Tiling	Hart Non-Ess	2	113062673	0.336033
ACTTGCTGGAATATCAAAG	MMP26	Tiling	Hart Non-Ess	11	4990686	0.0360329
ACTTGGGGAGCAAGTCGGT	PDYN	Tiling	Hart Non-Ess	20	1980830	-0.433967
AGAAAAGCGTGGTCCCGGT	CACNG3	Tiling	Hart Non-Ess	16	24361765	0.436033
AGAACCGTGATTCCAGGTA	SPACA7	Tiling	Hart Non-Ess	13	113030776	-0.433967
AGAACTTACAAACTCCTGG	CSH1	Tiling	Hart Non-Ess	7	61973426	-0.433967
AGAAGAGCGAGACTTAGAC	HIST1H2AA	Tiling	Hart Non-Ess	6	25726696	-0.433967
AGAAGATGCTGTTCCAGTT	FNDC9	Tiling	Hart Non-Ess	5	157343431	-0.433967
AGAAGCAGCAGCAGCGCCC	CST9L	Tiling	Hart Non-Ess	20	23568413	0.516033
AGAAGCCCAGGTGTCTCGG	COL20A1	Tiling	Hart Non-Ess	20	63311932	0.486033
AGAAGCCCCCTCCTCACTC	RP1L1	Tiling	Hart Non-Ess	8	10612517	-0.0839671
AGAAGCGAGGCCCAACAGC	CELA2A	Tiling	Hart Non-Ess	1	15457159	-0.433967
AGAAGCTGGGCAACATCCC	CLEC6A	Tiling	Hart Non-Ess	7	8618083	-0.433967
AGAAGTAATGACCCATTCG	CACNG3	Tiling	Hart Non-Ess	16	24256934	0.886033
AGAAGTCACTGCTGAATCA	DCAF4L2	Tiling	Hart Non-Ess	8	87873162	0.796033
AGAATCGGGATGAACATCG	FNDC9	Tiling	Hart Non-Ess	5	157343529	0.816033
AGAATGAGTCTGTCTGCTG	TNR	Tiling	Hart Non-Ess	1	175365195	0.956033
AGAATGATTGGGCTCACCT	CLEC6A	Tiling	Hart Non-Ess	12	8477334	-0.213967
AGAATTCACCTTCCGATTA	DCAF4L2	Tiling	Hart Non-Ess	8	87873600	0.0360329
AGAATTTACAATTCTCTCC	SPACA7	Tiling	Hart Non-Ess	13	112399141	-0.433967
AGAATTTGGTAAAAAGGCA	MMP26	Tiling	Hart Non-Ess	11	4991422	0.916033
AGACAACTCTTGCCAAAGC	PASD1	Tiling	Hart Non-Ess	X	151674086	0.0660329
AGACACAAAGGAGGCAAAC	SLC6A5	Tiling	Hart Non-Ess	11	20607563	-0.433967
AGACAGGATGGCCTGGCAG	PDYN	Tiling	Hart Non-Ess	20	1983075	-0.353967
AGACAGTCAGTGGAGGAGG	TNR	Tiling	Hart Non-Ess	1	175406575	-0.713967
AGACAGTGGAAAGAAGAGC	ARGFX	Tiling	Hart Non-Ess	3	121586385	-0.0639671
AGACCAAGTGATCCAACTG	CYP4A22	Tiling	Hart Non-Ess	1	47144370	0.636033
AGACCATGTCAGCAGGCAC	COL20A1	Tiling	Hart Non-Ess	20	63307521	-0.433967
AGACCCACCTTGTCGATGA	KRT71	Tiling	Hart Non-Ess	12	52552644	0.0960329
AGACCCCCAGATCTCCCTT	FNDC9	Tiling	Hart Non-Ess	5	157343200	0.876033
AGACCCTTCCAATTGGGCA	ARGFX	Tiling	Hart Non-Ess	3	121586219	0.716033
AGACCTTTACTGTTGACTC	ARGFX	Tiling	Hart Non-Ess	3	121585053	-0.253967
AGACGATGGATCCGGCCTA	HIST1H2AA	Tiling	Hart Non-Ess	6	25726442	0.236033
AGACGGCAGCCGCCGGACT	CSH1	Tiling	Hart Non-Ess	17	63895195	-0.263967
AGACGGCCTCTACACCTAC	TRIM42	Tiling	Hart Non-Ess	3	140688401	0.876033
AGACTCTTCCGGGAGGAGG	RP1L1	Tiling	Hart Non-Ess	8	10622774	-0.423967
AGACTTTCCAGAAGATGTT	SLC6A5	Tiling	Hart Non-Ess	11	20646886	0.406033
AGAGATCATCTAGGGTGTT	S100G	Tiling	Hart Non-Ess	X	16654413	-0.0639671
AGAGATTGCCGGGGTGAAC	FGF6	Tiling	Hart Non-Ess	12	4554514	0.336033
AGAGCACAAGAAGAAGCGC	TGIF2LX	Tiling	Hart Non-Ess	7	89177225	-0.433967
AGAGCAGGAATCCAAAACA	KRT78	Tiling	Hart Non-Ess	12	52839215	-0.433967
AGAGCATTCCAAGACTCGT	FAM47A	Tiling	Hart Non-Ess	X	34131246	0.746033
AGAGCTCCATGATGTTCAC	IL36RN	Tiling	Hart Non-Ess	2	113062458	-0.433967
AGAGCTTCACCTTCTACCG	IL36RN	Tiling	Hart Non-Ess	10	113820073	-0.433967
AGAGGAGCTCAGAGGTGGC	PDYN	Tiling	Hart Non-Ess	20	1980521	-1.16397
AGAGGATGGGCCCGGAGGA	TRIM42	Tiling	Hart Non-Ess	10	140401655	-0.433967
AGAGGCCGCCTGCGCCCGC	SLC6A5	Tiling	Hart Non-Ess	11	20601382	0.676033
AGAGGGAGGAAGACCTGCA	FNDC9	Tiling	Hart Non-Ess	5	157343012	-2.24397
AGAGGGCAGCAGGGCAGCC	PDYN	Tiling	Hart Non-Ess	20	1980935	0.986033
AGAGGGTGGCAAGGGACTG	COL20A1	Tiling	Hart Non-Ess	20	63328090	-0.433967
AGAGTACAAAGCAGGAACC	ARGFX	Tiling	Hart Non-Ess	8	121305146	-0.433967
AGAGTGCCTTCAGCCATCA	CYP4A22	Tiling	Hart Non-Ess	1	47143369	-0.433967
AGATCCCAGCTCCAGCTCC	SLC6A5	Tiling	Hart Non-Ess	11	20626782	-0.433967
AGATGAGGGCCAGAACACA	LCN9	Tiling	Hart Non-Ess	2	138557089	-0.433967
AGATGATCATCACCAAACA	TBR1	Tiling	Hart Non-Ess	2	162273604	-0.103967
AGATGATGAGAAATACTTT	C8A	Tiling	Hart Non-Ess	1	56881595	-0.433967
AGATGCCCTGCACACCCTC	MSGN1	Tiling	Hart Non-Ess	2	17816956	0.166033
AGATGGCCAGAGGAGGCCC	FNDC9	Tiling	Hart Non-Ess	5	157343043	-2.57397
AGATGGGACACCGGAGTCT	FAM47A	Tiling	Hart Non-Ess	X	34131698	0.996033
AGATGGGAGCTGGAGTTGC	C8A	Tiling	Hart Non-Ess	1	56917590	0.296033
AGATGGTTGGCCCTTTGAT	MMP26	Tiling	Hart Non-Ess	11	4991393	-0.433967
AGATGTTGATCACCACTGT	CACNG3	Tiling	Hart Non-Ess	16	24256795	0.506033
AGCAAACTCCACTGTGGCA	CST9L	Tiling	Hart Non-Ess	20	23568304	0.326033
AGCAAGTTGGGTGGCAGCA	KRTAP9-3	Tiling	Hart Non-Ess	17	41232639	0.586033
AGCACGGCGGGGCCAGCAG	MSGN1	Tiling	Hart Non-Ess	2	17816742	-1.65397
AGCACTCCAGTAGGTGTAG	TRIM42	Tiling	Hart Non-Ess	3	140688397	0.426033
AGCAGAACCCGGTGCAAAA	CYP4A22	Tiling	Hart Non-Ess	1	47146096	-0.433967
AGCAGAAGCAGAATGAGCA	CYP4A22	Tiling	Hart Non-Ess	1	47137558	1.27603
AGCAGAGTCTGAGCTGATG	PDYN	Tiling	Hart Non-Ess	20	1980652	1.13603
AGCAGCAACCTCAAAGTAC	CLEC6A	Tiling	Hart Non-Ess	12	8456137	0.996033
AGCAGCAAGGCTGAGGCTG	KRT78	Tiling	Hart Non-Ess	12	52844581	-0.983967
AGCAGCAGCGTCCTTATCA	CELA2A	Tiling	Hart Non-Ess	1	15456757	0.946033
AGCAGCGTGACACTGAGGA	CACNG3	Tiling	Hart Non-Ess	16	24354865	-0.113967
AGCAGCTCCAGGGAGAACG	KRT78	Tiling	Hart Non-Ess	12	52847969	-0.433967
AGCAGCTGGAGCAGCTCCA	KRT78	Tiling	Hart Non-Ess	12	53241762	0.266033
AGCAGCTGGTCACACAGAT	KRTAP9-3	Tiling	Hart Non-Ess	17	41232696	0.896033
AGCAGCTGTACACACAGGT	KRTAP9-3	Tiling	Hart Non-Ess	17	41232945	0.0960329
AGCAGGAAGCTGCTGAAGT	TGIF2LX	Tiling	Hart Non-Ess	X	89922725	-0.433967
AGCAGGAGGACAAAGCAGA	SPACA7	Tiling	Hart Non-Ess	13	113030730	0.646033
AGCAGGAGTCGGATGTGTG	RP1L1	Tiling	Hart Non-Ess	8	10611760	0.0560329
AGCAGGCCAGGGCTGTCAG	MSGN1	Tiling	Hart Non-Ess	2	17816573	1.32603
AGCAGGGCAATGTCGTTCC	CELA2A	Tiling	Hart Non-Ess	1	15463387	-0.143967
AGCAGGGGCAGTGGGTGTG	RNASE9	Tiling	Hart Non-Ess	14	20557044	0.566033
AGCAGTTGCGGGATGTCGA	RP1L1	Tiling	Hart Non-Ess	8	10480310	0.716033
AGCATCAGGAAAAAGATGA	SLC6A5	Tiling	Hart Non-Ess	11	20636378	-0.823967
AGCATGGAGCTAGATGAAA	FAM47A	Tiling	Hart Non-Ess	X	34130294	-0.433967
AGCATGTGGGCTGGCAGCA	KRTAP9-3	Tiling	Hart Non-Ess	17	41232741	0.436033
AGCATTACAGGAGCCCGCC	LCN9	Tiling	Hart Non-Ess	5	138557722	-0.433967
AGCATTCCAAGACTCGTCG	FAM47A	Tiling	Hart Non-Ess	X	34131244	-1.25397
AGCCAAAGCAGATGGGAGC	C8A	Tiling	Hart Non-Ess	1	56917581	-0.193967
AGCCAACGCCGGAGACCCC	CACNG3	Tiling	Hart Non-Ess	16	24361404	-0.433967
AGCCACAGACCAGAGTCTC	CLEC6A	Tiling	Hart Non-Ess	12	8457922	-0.433967
AGCCAGAGCACCGTGGTGC	SLC6A5	Tiling	Hart Non-Ess	11	20601603	0.226033
AGCCAGAGCCAGCATCATC	SLC6A5	Tiling	Hart Non-Ess	11	20607031	0.00603287
AGCCAGCATCATCAGGTAA	SLC6A5	Tiling	Hart Non-Ess	11	20628571	-0.433967
AGCCAGCGGACTCTTATCC	FNDC9	Tiling	Hart Non-Ess	5	157343249	0.246033
AGCCAGGGCAGGCAGAGCA	CSH1	Tiling	Hart Non-Ess	17	63896199	-0.433967
AGCCCACCCACCTTCAGGG	MSGN1	Tiling	Hart Non-Ess	2	17816835	0.406033
AGCCCACTTGAAGAATTCA	FAM47A	Tiling	Hart Non-Ess	X	34130449	-0.653967
AGCCCAGCCACAGCTGGAC	MSGN1	Tiling	Hart Non-Ess	2	17816702	-0.433967
AGCCCCAGCAGACGCCTGG	CYP4A22	Tiling	Hart Non-Ess	4	47603176	-0.433967
AGCCCGCAAACCGCTTCCC	INSL6	Tiling	Hart Non-Ess	9	5185343	0.576033
AGCCGGAGCCTCTACAGCC	KRT71	Tiling	Hart Non-Ess	12	52552929	0.856033
AGCCGGATGTAATCCTGTG	PASD1	Tiling	Hart Non-Ess	X	151674070	0.726033
AGCCTCATAAATCCCCTTG	FAM47A	Tiling	Hart Non-Ess	X	34130893	0.626033
AGCCTCTGGTCCCCCATGG	FAM47A	Tiling	Hart Non-Ess	X	34132277	-2.34397
AGCCTCTTGAAGCCAGGGC	CSH1	Tiling	Hart Non-Ess	17	63896189	0.456033
AGCCTGCAGCCCTTGGCCC	INS	Tiling	Hart Non-Ess	11	2159943	0.0560329
AGCCTGGTAAATACCCTTG	FAM47A	Tiling	Hart Non-Ess	X	34131388	0.926033
AGCCTGTCCCCCGTCATCC	IL36RN	Tiling	Hart Non-Ess	2	113062180	0.636033
AGCGCCAGCGTGTGGGTCT	LCN9	Tiling	Hart Non-Ess	9	135665334	0.426033
AGCGTGTGAAGATGAAGTA	FAM47A	Tiling	Hart Non-Ess	X	34130197	0.496033
AGCGTTTGACCTGCTCCTT	PDYN	Tiling	Hart Non-Ess	20	1980580	-0.233967
AGCTCAAGATGGTCCTGAG	IL36RN	Tiling	Hart Non-Ess	2	113059446	1.07603
AGCTCACGCATGGGAGGCC	LCN9	Tiling	Hart Non-Ess	9	135665899	0.236033
AGCTCAGCTCTACCTGCAT	CYP4A22	Tiling	Hart Non-Ess	1	47137602	-0.193967
AGCTCAGGGGTCTCTCTGA	PDYN	Tiling	Hart Non-Ess	20	1980686	0.396033
AGCTCCCGGGGGCTCTGCG	TNR	Tiling	Hart Non-Ess	1	175403382	-0.0139671
AGCTCCTCATACTGTTGGT	ARGFX	Tiling	Hart Non-Ess	3	121303805	0.506033
AGCTCGTCCAGCTTGGCCC	KRT71	Tiling	Hart Non-Ess	12	52546436	-0.433967
AGCTCTACCTGCATAGGCA	CYP4A22	Tiling	Hart Non-Ess	10	47603264	-0.433967
AGCTCTCTACCTAGTGTGC	INS	Tiling	Hart Non-Ess	11	2160845	-0.0439671
AGCTGAAGCTCTTGGAACT	KRT71	Tiling	Hart Non-Ess	12	52547981	0.576033
AGCTGATGAAGAATCCATC	FAM47A	Tiling	Hart Non-Ess	X	34130406	-0.523967
AGCTGGAGGGCTGCATGCA	IL36RN	Tiling	Hart Non-Ess	2	113060918	0.266033
AGCTGGATCTTGTCGGTGA	CELA2A	Tiling	Hart Non-Ess	1	15463429	-0.433967
AGCTGGCAGCTGGCAGGCA	KRT71	Tiling	Hart Non-Ess	12	52547953	0.00603287
AGCTGGCAGGTAACTGCTG	C8A	Tiling	Hart Non-Ess	1	56867637	-1.04397
AGCTGGGCTGGAGAGAGCT	FAM47A	Tiling	Hart Non-Ess	X	34131959	-0.433967
AGCTTCACCTTCTACCGGC	IL36RN	Tiling	Hart Non-Ess	2	113820073	0.556033
AGCTTCCACCACGAGGAGA	FNDC9	Tiling	Hart Non-Ess	5	157343382	0.706033
AGGAAATGTAACAGGAGCA	RNASE9	Tiling	Hart Non-Ess	3	21024828	-0.433967
AGGAACTACAACGTGGCCA	LCN9	Tiling	Hart Non-Ess	9	138555258	0.836033
AGGAACTCAATAAGCTTTT	HIST1H2AA	Tiling	Hart Non-Ess	6	25726237	-0.0839671
AGGAACTCCGAGTGGGATT	CACNG3	Tiling	Hart Non-Ess	16	24361546	0.316033
AGGAAGCCCTGAAGGAGAC	TRIM42	Tiling	Hart Non-Ess	3	140687989	0.506033
AGGAAGGATGACATTATGC	C8A	Tiling	Hart Non-Ess	1	56885996	0.296033
AGGAAGTAGAGAGTGGAAG	FNDC9	Tiling	Hart Non-Ess	5	157343331	-0.433967
AGGAAGTGCCAGAAGCATC	SSX3	Tiling	Hart Non-Ess	X	48350066	0.636033
AGGAATGACCCAGAGAGCT	PDYN	Tiling	Hart Non-Ess	20	1980795	-0.433967
AGGAATGTGCGGGACGTAG	KRT71	Tiling	Hart Non-Ess	12	52943828	0.346033
AGGACAGAATTTCCCACAA	FAM47A	Tiling	Hart Non-Ess	X	34149485	-0.293967
AGGACAGACCTCCCTTCCA	CST9L	Tiling	Hart Non-Ess	20	23568432	1.05603
AGGACATTAGCGGCTACTA	TBR1	Tiling	Hart Non-Ess	2	161424202	-0.433967
AGGACCTGTACAAACGCTA	PDYN	Tiling	Hart Non-Ess	20	1980470	0.276033
AGGACTCAGCTCCTGCAGG	PASD1	Tiling	Hart Non-Ess	X	151623062	0.956033
AGGACTCCGCCCTGGGCAA	HIST1H2AA	Tiling	Hart Non-Ess	6	25726217	-0.963967
AGGACTGGGGGATGTTCTG	ARGFX	Tiling	Hart Non-Ess	3	121586131	-0.433967
AGGAGAAGCAGTGCCAGCC	RP1L1	Tiling	Hart Non-Ess	8	10611357	0.976033
AGGAGCAGAGGTTGTCCAA	TNR	Tiling	Hart Non-Ess	1	175406489	0.826033
AGGAGCAGGTCAAACGCTA	PDYN	Tiling	Hart Non-Ess	20	1980566	0.666033
AGGAGGACCATGATACCTG	CYP4A22	Tiling	Hart Non-Ess	1	47145865	-0.433967
AGGAGGGGACACGCCAGCC	RP1L1	Tiling	Hart Non-Ess	8	10611416	0.706033
AGGAGTCCAAGCCACAGCA	INSL6	Tiling	Hart Non-Ess	9	5185574	0.796033
AGGAGTGGCCGTACTGCTG	TBR1	Tiling	Hart Non-Ess	2	161416944	0.976033
AGGAGTGGCGACTCCTTCT	MMP26	Tiling	Hart Non-Ess	11	4989678	0.356033
AGGATATGTCTGAATTATT	SPACA7	Tiling	Hart Non-Ess	13	112393072	-0.433967
AGGATCACAGAAGGCAGCC	C8A	Tiling	Hart Non-Ess	7	57341859	-0.433967
AGGATCAGTTGAACCTGGG	ARGFX	Tiling	Hart Non-Ess	3	121576850	-0.143967
AGGATGACGGGGGACAGGC	IL36RN	Tiling	Hart Non-Ess	2	113062168	-1.06397
AGGATGGCCAAGCAGAACC	KRT78	Tiling	Hart Non-Ess	12	52839869	1.12603
AGGATGGCCTGGCAGGGGC	PDYN	Tiling	Hart Non-Ess	20	1983071	0.206033
AGGATGGGGAAGACACTGG	CACNG3	Tiling	Hart Non-Ess	16	24354850	0.696033
AGGATTCCAGCGATGGAGC	MSGN1	Tiling	Hart Non-Ess	2	17997929	-0.173967
AGGCAAGGTGGATGGCCCT	FGF6	Tiling	Hart Non-Ess	12	4445565	0.816033
AGGCACAGGACCAGGCATC	DCAF4L2	Tiling	Hart Non-Ess	8	87873419	0.186033
AGGCACCCCACAGTGGGGC	MMP26	Tiling	Hart Non-Ess	11	4989787	0.336033
AGGCACCCGCTGCTGGAGC	TNR	Tiling	Hart Non-Ess	1	175396677	0.266033
AGGCACCTTCTCCTCGTGG	FNDC9	Tiling	Hart Non-Ess	5	157343387	0.876033
AGGCAGACAAACACTTGTG	KRTAP9-3	Tiling	Hart Non-Ess	17	41232827	0.236033
AGGCAGATGAAGGCCAAGA	FNDC9	Tiling	Hart Non-Ess	5	157343154	-0.433967
AGGCAGTCCGCTGTGGTGG	PDYN	Tiling	Hart Non-Ess	20	1983032	0.626033
AGGCATCAGAGTACAAAGC	ARGFX	Tiling	Hart Non-Ess	3	121586309	0.176033
AGGCATCCTAGTGGGCATG	FGF6	Tiling	Hart Non-Ess	7	4554634	-0.433967
AGGCATGTTCCCCCCTTTT	SSX3	Tiling	Hart Non-Ess	X	48347596	0.616033
AGGCCATCCCAGCTCTACA	SLC6A5	Tiling	Hart Non-Ess	11	20607133	0.426033
AGGCCTGATTCAGCTCAAA	MSGN1	Tiling	Hart Non-Ess	2	17997887	-0.433967
AGGCCTGTGCGCCTGGTCA	COL20A1	Tiling	Hart Non-Ess	20	63312011	0.106033
AGGCGCAGCCGGCTGCACA	TRIM42	Tiling	Hart Non-Ess	3	140682565	-0.433967
AGGCGCATCCACAGGGCCA	INS	Tiling	Hart Non-Ess	11	2160967	0.446033
AGGCGGAAAGCCAGCGAGA	MSGN1	Tiling	Hart Non-Ess	2	17816909	0.106033
AGGCGGACCCCAGCAAACC	RP1L1	Tiling	Hart Non-Ess	5	10480560	-0.433967
AGGCGGCCCAGGAGGCAGA	RP1L1	Tiling	Hart Non-Ess	8	10608248	-0.423967
AGGCGGGGAGGGCAGGAGC	KRT71	Tiling	Hart Non-Ess	12	52544615	-0.433967
AGGCTATCTGTTAGACTGT	ARGFX	Tiling	Hart Non-Ess	3	121586538	0.376033
AGGCTGAACTGAGTCATCC	CST9L	Tiling	Hart Non-Ess	20	23564997	0.396033
AGGCTGAGCGGCCAGGAGT	SLC6A5	Tiling	Hart Non-Ess	11	20601352	-0.233967
AGGCTGGAACCCTTCCCTA	KRT71	Tiling	Hart Non-Ess	12	52544578	-0.433967
AGGCTTGGCTTGTCATATT	ARGFX	Tiling	Hart Non-Ess	3	121586510	0.356033
AGGGAACTGCTGGCCTGCC	COL20A1	Tiling	Hart Non-Ess	20	63326127	0.546033
AGGGAAGGTCATTAAAGGT	IL36RN	Tiling	Hart Non-Ess	2	113818496	0.556033
AGGGACCAGGCACAGGACC	DCAF4L2	Tiling	Hart Non-Ess	8	87873412	-0.433967
AGGGACCCCTCCAGGGCCA	INS	Tiling	Hart Non-Ess	11	2159943	-0.153967
AGGGAGATGGAGGTCTCCG	TNR	Tiling	Hart Non-Ess	1	175366096	0.436033
AGGGAGCCGTCAGGGCGGA	COL20A1	Tiling	Hart Non-Ess	20	63315418	0.216033
AGGGATGAGGAAAGCACCT	SLC6A5	Tiling	Hart Non-Ess	11	20607007	0.786033
AGGGATGCCCAGCTGAACG	PDYN	Tiling	Hart Non-Ess	7	1961276	-0.433967
AGGGCAAAAGCCAGGAGCA	CSH1	Tiling	Hart Non-Ess	17	63896217	0.0160329
AGGGCACATTTACCTTTAC	SPACA7	Tiling	Hart Non-Ess	13	112401161	0.426033
AGGGCACGGGAACTGCTGG	CYP4A22	Tiling	Hart Non-Ess	1	47137631	-0.113967
AGGGCAGCCCAGCCACAGC	MSGN1	Tiling	Hart Non-Ess	2	17816707	0.0960329
AGGGCAGGAAGCACTCACG	RP1L1	Tiling	Hart Non-Ess	3	10480654	-0.433967
AGGGCATAGGAGGCAGCAT	SLC6A5	Tiling	Hart Non-Ess	11	20638495	0.586033
AGGGCATGGCAGGGGCCAG	COL20A1	Tiling	Hart Non-Ess	20	63326774	-2.35397
AGGGCCACCCCGGCCACCA	COL20A1	Tiling	Hart Non-Ess	20	63325681	0.0560329
AGGGCCAGCAGCGCCAGCA	INS	Tiling	Hart Non-Ess	11	2160940	1.44603
AGGGCTGCCGATGGAGAAG	TBR1	Tiling	Hart Non-Ess	2	162273328	-0.433967
AGGGCTGCTCATGGCTGTC	DCAF4L2	Tiling	Hart Non-Ess	8	87872819	-0.383967
AGGGCTGGCCACATGGAGG	FNDC9	Tiling	Hart Non-Ess	5	157343079	0.726033
AGGGCTTGGAGTCCATGCC	FAM47A	Tiling	Hart Non-Ess	X	34132236	-0.433967
AGGGGCCTCGTGTCCAGGG	C8A	Tiling	Hart Non-Ess	1	56917686	-0.863967
AGGGGGACGGGGATAGCAT	PDYN	Tiling	Hart Non-Ess	20	1980497	0.206033
AGGGGTCCCTGCAGAAGCG	INS	Tiling	Hart Non-Ess	11	2159921	0.636033
AGGGGTTTCCTCCTCGAAA	INSL6	Tiling	Hart Non-Ess	9	5185438	0.126033
AGGGTCCAGAGACAGTCAG	TNR	Tiling	Hart Non-Ess	1	175406584	0.486033
AGGGTGCAGGGGGAGTGTG	LCN9	Tiling	Hart Non-Ess	9	135664735	-1.88397
AGGGTGTGCTACAGCAGGA	KRTAP9-3	Tiling	Hart Non-Ess	0	41232724	0.546033
AGGTAATAATAATTGGCAA	CLEC6A	Tiling	Hart Non-Ess	12	8476202	0.226033
AGGTACAATATCCTGACCC	C8A	Tiling	Hart Non-Ess	1	57347114	0.306033
AGGTCAAAATTTCCAATGA	SPACA7	Tiling	Hart Non-Ess	13	112399168	-0.723967
AGGTCAGTTCAGACGGGCG	CACNG3	Tiling	Hart Non-Ess	16	24361855	-0.103967
AGGTCCTCTGCCTCCCGGC	INS	Tiling	Hart Non-Ess	11	2160805	1.01603
AGGTCTCGGGATCTGGGCT	CACNG3	Tiling	Hart Non-Ess	16	24361639	0.686033
AGGTGAGGTGGACGGTTCT	COL20A1	Tiling	Hart Non-Ess	20	63311443	0.676033
AGGTGATTCTGGGGAGATC	CYP4A22	Tiling	Hart Non-Ess	1	47140916	0.516033
AGGTGGCAGGTAATTCCGG	MSGN1	Tiling	Hart Non-Ess	2	17816961	0.686033
AGGTGGGTCTGGAGGCCTG	TRIM42	Tiling	Hart Non-Ess	3	140688346	-1.12397
AGGTGGTGGAGGAAGAGAG	COL20A1	Tiling	Hart Non-Ess	20	63312464	-0.433967
AGGTTACCTGGAGTCAGCT	DEFB123	Tiling	Hart Non-Ess	20	31440747	-0.433967
AGGTTCACAATATACTCTG	TNR	Tiling	Hart Non-Ess	1	175365081	-0.433967
AGTAAACTCTCTCCTGTCT	TBR1	Tiling	Hart Non-Ess	2	161416666	0.536033
AGTAATGTTCTGCCACCCA	RNASE9	Tiling	Hart Non-Ess	9	21024919	-0.433967
AGTACAAAGGGCTGCCGAG	TGIF2LX	Tiling	Hart Non-Ess	4	89177756	-0.433967
AGTACACCATCAAGTACAT	MSGN1	Tiling	Hart Non-Ess	2	17817039	-0.433967
AGTACCAGCCAAAAGAAAG	DEFB123	Tiling	Hart Non-Ess	5	30037943	-0.433967
AGTACCAGGTAGGAGGACA	ARGFX	Tiling	Hart Non-Ess	3	121586440	1.13603
AGTACCATGAAGAATTATG	CACNG3	Tiling	Hart Non-Ess	16	24256754	-0.433967
AGTACTAAAAAGTCTCCTG	S100G	Tiling	Hart Non-Ess	X	16651025	0.196033
AGTACTCTATATGATTTAG	RNASE9	Tiling	Hart Non-Ess	14	20556838	-0.00396713
AGTATGTATAGTAGGAGAT	FAM47A	Tiling	Hart Non-Ess	X	34131008	0.176033
AGTATGTTCGCCAACAACC	CSH1	Tiling	Hart Non-Ess	17	63895552	-0.433967
AGTCAGCAAAAGGAGCTTC	DEFB123	Tiling	Hart Non-Ess	4	30028503	-0.433967
AGTCATGTCTGATGACACC	DCAF4L2	Tiling	Hart Non-Ess	8	87873114	-0.433967
AGTCGATGCAGCAGTACAA	TGIF2LX	Tiling	Hart Non-Ess	X	89922760	0.756033
AGTCTCACCTGCTTCAGTG	CLEC6A	Tiling	Hart Non-Ess	6	8612258	-0.433967
AGTCTCCGCCCGGAGCCTC	FAM47A	Tiling	Hart Non-Ess	X	34131293	-0.543967
AGTCTCCTGAGGAACTGAA	S100G	Tiling	Hart Non-Ess	1	16669143	-0.433967
AGTCTCGCTCTTCTAGAGC	HIST1H2AA	Tiling	Hart Non-Ess	6	25726465	0.166033
AGTCTTGGGAGGCGCTAGG	FAM47A	Tiling	Hart Non-Ess	X	34131187	0.256033
AGTCTTGGGAGGCTCCGAG	FAM47A	Tiling	Hart Non-Ess	X	34130761	-1.64397
AGTGCAGATGAGAGATGGG	TNR	Tiling	Hart Non-Ess	10	175334389	-0.433967
AGTGCCTCCTTAATGCACA	CYP4A22	Tiling	Hart Non-Ess	1	47144871	-0.643967
AGTGCCTGTCATGTGGGGT	IL36RN	Tiling	Hart Non-Ess	2	113062220	0.276033
AGTGGACCTGGAGTTCTCG	PASD1	Tiling	Hart Non-Ess	4	150832652	-0.433967
AGTGGAGTCTCGAAAGGCC	FAM47A	Tiling	Hart Non-Ess	7	34149467	-0.433967
AGTGGCAATCTCCACATCC	KRT78	Tiling	Hart Non-Ess	12	52839811	-0.353967
AGTGGCAGCCAGCAGGGCC	KRT78	Tiling	Hart Non-Ess	12	52848036	-0.713967
AGTGGCAGCGGGAAGAGTG	KRT71	Tiling	Hart Non-Ess	7	52946662	-0.433967
AGTGGGAGCCCATGACCTA	SLC6A5	Tiling	Hart Non-Ess	11	20652329	-0.153967
AGTGGGGTCCCCACAACTG	CELA2A	Tiling	Hart Non-Ess	2	15783584	-0.433967
AGTGGTACCACACCTGCGG	CELA2A	Tiling	Hart Non-Ess	1	15788082	0.646033
AGTGGTGGGCTGCCAGCAG	KRTAP9-3	Tiling	Hart Non-Ess	8	39388803	-0.433967
AGTGTCAAGTCCAAGAGTG	SLC6A5	Tiling	Hart Non-Ess	11	20636400	0.486033
AGTGTCCCATATCCGCCCG	FAM47A	Tiling	Hart Non-Ess	0	34131535	1.40603
AGTGTCGGGAGGTTCCAGG	FAM47A	Tiling	Hart Non-Ess	X	34131040	0.426033
AGTGTCTAGGCCCATGGCC	RP1L1	Tiling	Hart Non-Ess	8	10610776	1.16603
AGTTCAGCCCAGGTGCTGC	TNR	Tiling	Hart Non-Ess	1	175406314	0.396033
AGTTCCATGCCCAATTGGA	ARGFX	Tiling	Hart Non-Ess	3	121586213	-0.823967
AGTTCCCCGATGTACTTGA	MSGN1	Tiling	Hart Non-Ess	2	17817035	-0.203967
AGTTCTGGGTGTCCATGGG	FAM47A	Tiling	Hart Non-Ess	X	34132152	-0.433967
AGTTGAACCTGGGAGGTTG	ARGFX	Tiling	Hart Non-Ess	3	121576844	-0.113967
AGTTGGGCACACAGGCCCC	KRT71	Tiling	Hart Non-Ess	12	52552808	-1.61397
AGTTGGGTGGCAGCAAGGC	KRTAP9-3	Tiling	Hart Non-Ess	17	41232635	-0.433967
AGTTTAATGACCATTGCAG	CACNG3	Tiling	Hart Non-Ess	16	24256833	-0.373967
AGTTTCACCATATGTAAAA	CLEC6A	Tiling	Hart Non-Ess	12	8459609	0.0960329
ATAAAGATTCCAGCATCTT	DEFB123	Tiling	Hart Non-Ess	20	31450041	0.586033
ATAACCAGCTTCTAGCTGG	IL36RN	Tiling	Hart Non-Ess	2	113060905	-0.0839671
ATAACTTCTGACTCTGGCT	RP1L1	Tiling	Hart Non-Ess	8	10608231	-0.433967
ATAAGAGTCCGCTGGCTCC	FNDC9	Tiling	Hart Non-Ess	5	157343234	-0.0339671
ATAATAACCAGCTTCTAGC	IL36RN	Tiling	Hart Non-Ess	2	113060902	1.39603
ATAATGTCTTCCACAGCCA	C8A	Tiling	Hart Non-Ess	1	56907976	-0.433967
ATAATGTTGATGCTGTACT	SPACA7	Tiling	Hart Non-Ess	13	112398110	-0.313967
ATAATTCCTATTGATGAAA	ARGFX	Tiling	Hart Non-Ess	3	121570757	-0.433967
ATACAAATGCTGGATCCTT	MMP26	Tiling	Hart Non-Ess	11	4992108	0.536033
ATACCACCTGGCCCATCAA	MMP26	Tiling	Hart Non-Ess	11	4991394	-0.433967
ATACCAGAGAAGATACAAA	SSX3	Tiling	Hart Non-Ess	X	48355185	-0.433967
ATACCATTCAGTTCAAAAC	SPACA7	Tiling	Hart Non-Ess	13	112393050	-0.343967
ATACCTCCCCCGTTCTGGA	SLC6A5	Tiling	Hart Non-Ess	11	20625952	0.476033
ATACCTGTAGGGTGGGAGG	CACNG3	Tiling	Hart Non-Ess	16	24361586	-0.433967
ATACCTTCTGACTCTGGCT	RP1L1	Tiling	Hart Non-Ess	8	10607718	-0.433967
ATACTCCTCCTCCTGGTCC	KRT78	Tiling	Hart Non-Ess	12	52847930	-0.383967
ATACTCCTGAGGAACCGCA	CSH1	Tiling	Hart Non-Ess	17	63895579	0.606033
ATACTTACAGATGCTGACA	KRT71	Tiling	Hart Non-Ess	12	52545572	-0.273967
ATACTTCTCTAAGGAAGAG	SSX3	Tiling	Hart Non-Ess	X	48354710	-0.433967
ATAGAGTCTGAGAAGCAGA	CSH1	Tiling	Hart Non-Ess	17	63895786	0.986033
ATAGATACCTCAAACTCTG	PASD1	Tiling	Hart Non-Ess	X	151673992	0.196033
ATAGCCCAGCCGAAGAAAA	TGIF2LX	Tiling	Hart Non-Ess	X	89922656	-0.433967
ATAGCGTGGTCAAAAAGCC	CSH1	Tiling	Hart Non-Ess	17	63896142	0.646033
ATAGTAGAGACGTTCACAG	C8A	Tiling	Hart Non-Ess	8	57347231	-0.433967
ATAGTAGTCCTTGCTCTGT	CST9L	Tiling	Hart Non-Ess	20	23568268	0.776033
ATAGTCAGGGTCATAGAGC	CYP4A22	Tiling	Hart Non-Ess	1	47140880	-0.0739671
ATAGTGGGTGCTAGGAAGC	TNR	Tiling	Hart Non-Ess	1	175356401	-0.0839671
ATATAATGCAGTTTCCATC	MMP26	Tiling	Hart Non-Ess	11	4990664	-0.433967
ATATGACCACCGACGGGGG	TNR	Tiling	Hart Non-Ess	1	175337540	-0.613967
ATATGGAGGCCGCTGCGGA	TGIF2LX	Tiling	Hart Non-Ess	X	89922099	0.256033
ATATGGTGAAACTGGCAAA	CLEC6A	Tiling	Hart Non-Ess	12	8612207	0.366033
ATATTCCAGAGGTGTGTGC	CACNG3	Tiling	Hart Non-Ess	16	24256871	0.446033
ATATTGAACACTTGAAGAA	LCN9	Tiling	Hart Non-Ess	9	138556094	0.936033
ATCAAGAGGAAGAGGCACT	CYP4A22	Tiling	Hart Non-Ess	1	47144428	1.08603
ATCAAGCTGTGGGACTTGA	DCAF4L2	Tiling	Hart Non-Ess	8	87873076	-0.0239671
ATCACAGTCCCTTTGCTCG	CST9L	Tiling	Hart Non-Ess	20	23548972	0.156033
ATCACATCTGGATCCATGG	C8A	Tiling	Hart Non-Ess	9	57351768	-0.433967
ATCACTGGAGGTTTCAAGG	TBR1	Tiling	Hart Non-Ess	2	161417783	-0.433967
ATCAGCAGTATCCTCCGGG	RP1L1	Tiling	Hart Non-Ess	8	10480257	0.726033
ATCAGTGATGGCGGCCTGC	KRT78	Tiling	Hart Non-Ess	12	52839970	0.616033
ATCATAGGACCCAAAAGGG	SSX3	Tiling	Hart Non-Ess	X	48347595	0.0260329
ATCATCTCCTGGTCGTCCT	FNDC9	Tiling	Hart Non-Ess	5	157343481	0.166033
ATCATGTTAATCTTCTCAG	SSX3	Tiling	Hart Non-Ess	X	48350007	-0.923967
ATCCAGCACCTCAGAATGG	C8A	Tiling	Hart Non-Ess	1	56917667	-0.143967
ATCCAGCAGAACCCCAAGG	COL20A1	Tiling	Hart Non-Ess	20	63319183	-0.433967
ATCCAGCCGCCCCCGTCGG	TNR	Tiling	Hart Non-Ess	1	175337544	0.0460329
ATCCAGGGCCTGGTGCTGA	CST9L	Tiling	Hart Non-Ess	20	23565012	-0.483967
ATCCATCGTCTGCTTCGTA	HIST1H2AA	Tiling	Hart Non-Ess	6	25726421	1.00603
ATCCCAGCAGGGGCAGAGA	RP1L1	Tiling	Hart Non-Ess	8	10612183	-2.05397
ATCCCCAAAGAAAACGCAG	INSL6	Tiling	Hart Non-Ess	9	5164042	0.0260329
ATCCCCTTGCTCGTCCTCC	SLC6A5	Tiling	Hart Non-Ess	11	20604287	0.106033
ATCCCTTACCTGATGATGC	SLC6A5	Tiling	Hart Non-Ess	11	20607033	1.40603
ATCCGAGTGGAAGGCCTTG	TRIM42	Tiling	Hart Non-Ess	3	140682911	0.466033
ATCCGATTCAGGTCATCTG	LCN9	Tiling	Hart Non-Ess	9	138556038	0.0860329
ATCCTTCTGAGAATTATCG	SPACA7	Tiling	Hart Non-Ess	13	112401114	0.106033
ATCGACGCCTGCTCCGAGA	TRIM42	Tiling	Hart Non-Ess	3	140401939	0.616033
ATCGAGAACGTGAAGAAGC	KRT71	Tiling	Hart Non-Ess	12	52547861	0.676033
ATCGATCCCCAGTTCCAGG	KRT78	Tiling	Hart Non-Ess	12	53242401	0.216033
ATCGCAGAAATTGTAGGAG	CACNG3	Tiling	Hart Non-Ess	16	24372796	-0.253967
ATCGCTAGCTGCAGGTGGC	HIST1H2AA	Tiling	Hart Non-Ess	6	25726280	0.826033
ATCGCTGATGCTGAGCAGC	KRT71	Tiling	Hart Non-Ess	12	52546469	-0.163967
ATCGGGATGAACATCGAGG	FNDC9	Tiling	Hart Non-Ess	5	157343526	0.566033
ATCGTGTGCAGTGACACCT	COL20A1	Tiling	Hart Non-Ess	20	63320327	0.696033
ATCTCCATTCTGCACTTGC	MMP26	Tiling	Hart Non-Ess	11	4990699	0.306033
ATCTCCCTCATCTGGACCA	TNR	Tiling	Hart Non-Ess	1	175366072	0.816033
ATCTCCCTTTGGGTGCTGA	FNDC9	Tiling	Hart Non-Ess	5	157343190	0.306033
ATCTCCGACGAGTGATGGG	FAM47A	Tiling	Hart Non-Ess	X	34149622	0.326033
ATCTCGACCACTGACAACC	TBR1	Tiling	Hart Non-Ess	2	161416543	-0.433967
ATCTCTCCCATTCCTCAGA	PDYN	Tiling	Hart Non-Ess	20	1961565	0.846033
ATCTGCAACAAAGACAAAT	TGIF2LX	Tiling	Hart Non-Ess	X	89922359	0.146033
ATCTGCAGTGGTGACATCT	C8A	Tiling	Hart Non-Ess	1	56875009	0.496033
ATCTGCGCTGTGGAAATCA	DCAF4L2	Tiling	Hart Non-Ess	8	87873201	-0.143967
ATCTGCTCCCTCTACCAGC	INS	Tiling	Hart Non-Ess	11	2159874	0.326033
ATCTGGCCCACAAAACGAT	SSX3	Tiling	Hart Non-Ess	X	48350050	0.426033
ATCTTCTCGTCCTGTTCCT	TRIM42	Tiling	Hart Non-Ess	3	140682970	0.456033
ATCTTGTCGGTGAGGGAGA	CELA2A	Tiling	Hart Non-Ess	1	15463423	-0.983967
ATGAAAGTCCGCTTCCACC	RP1L1	Tiling	Hart Non-Ess	8	10470613	-0.663967
ATGAAGGACTCGGCATTGA	IL36RN	Tiling	Hart Non-Ess	2	113060868	-0.293967
ATGAAGGTGATACCACCAC	ARGFX	Tiling	Hart Non-Ess	3	121570795	0.856033
ATGAAGTGGAGAGAGTCGG	COL20A1	Tiling	Hart Non-Ess	20	63297972	0.0660329
ATGAATACTTCTGGTCCTT	CSH1	Tiling	Hart Non-Ess	17	63895829	0.436033
ATGACCATTGCAGTGGGCA	CACNG3	Tiling	Hart Non-Ess	16	24256839	-0.433967
ATGAGAATTATCAAGCTGG	SPACA7	Tiling	Hart Non-Ess	13	113053390	0.276033
ATGAGCCTGAAGCTGGCCC	KRT71	Tiling	Hart Non-Ess	12	52546340	0.446033
ATGAGGCAGTATAGCGGGT	FNDC9	Tiling	Hart Non-Ess	5	157342889	0.286033
ATGAGTGACAGTCATGATC	FGF6	Tiling	Hart Non-Ess	12	4434248	0.376033
ATGATTTGGAATATGTCAT	ARGFX	Tiling	Hart Non-Ess	3	121586328	0.426033
ATGCACAGGAAGTAGAGAG	FNDC9	Tiling	Hart Non-Ess	5	156770333	-0.263967
ATGCAGAGCGGATAGGGGC	HIST1H2AA	Tiling	Hart Non-Ess	6	25726393	0.716033
ATGCAGAGGAACTACAACG	LCN9	Tiling	Hart Non-Ess	9	138555235	0.106033
ATGCAGGAATGAATACTTC	CSH1	Tiling	Hart Non-Ess	17	63895821	-0.0639671
ATGCAGGGAAGGTCATTAA	IL36RN	Tiling	Hart Non-Ess	2	113060932	0.776033
ATGCATCTGCATGTCAAGT	MMP26	Tiling	Hart Non-Ess	11	5010978	-0.433967
ATGCCAGGCATAGATCAGC	CST9L	Tiling	Hart Non-Ess	20	23568376	-0.433967
ATGCGCCTCCTGCCCCTGC	INS	Tiling	Hart Non-Ess	11	2160943	0.826033
ATGCGGGTGCCTTACAGAG	FNDC9	Tiling	Hart Non-Ess	5	157342910	0.776033
ATGCTAATGCAAATCTCCA	SPACA7	Tiling	Hart Non-Ess	13	112401090	0.0460329
ATGCTCAGGGACCAGGCAC	DCAF4L2	Tiling	Hart Non-Ess	8	87873406	0.556033
ATGCTGCCCTGATGGCTGA	CYP4A22	Tiling	Hart Non-Ess	1	47143365	-0.553967
ATGCTGGAGAGGGAGGTGT	TNR	Tiling	Hart Non-Ess	1	175406272	-0.0839671
ATGCTGGGCCTGCCGTGGA	CST9L	Tiling	Hart Non-Ess	20	23568434	0.116033
ATGGAGGAGGCCAATGGGT	FNDC9	Tiling	Hart Non-Ess	5	157343067	-0.433967
ATGGCAGAAAGGGCCAGGA	C8A	Tiling	Hart Non-Ess	1	56907964	0.656033
ATGGCAGCTGGTTCACGGG	PASD1	Tiling	Hart Non-Ess	X	151673958	0.676033
ATGGCCACATCCGAGTGGA	TRIM42	Tiling	Hart Non-Ess	3	140682919	0.336033
ATGGGCCAGGTGGTATCTT	MMP26	Tiling	Hart Non-Ess	11	4991410	0.516033
ATGGGCCCCAGTCCGGCTG	SLC6A5	Tiling	Hart Non-Ess	11	20654739	0.226033
ATGGGGGACCAGAGGCTGC	FAM47A	Tiling	Hart Non-Ess	X	34132262	-2.53397
ATGGGGTGCCCATCCTCGA	C8A	Tiling	Hart Non-Ess	1	56912551	-0.443967
ATGGTACCAGTTGATGCCC	TNR	Tiling	Hart Non-Ess	1	175323474	0.556033
ATGGTCAGCGGTGGCTATG	KRT71	Tiling	Hart Non-Ess	12	52544677	0.846033
ATGGTCATTAAACTAAAAG	CACNG3	Tiling	Hart Non-Ess	16	24256815	-0.433967
ATGGTGTCCAGGGTCATCA	CYP4A22	Tiling	Hart Non-Ess	1	47143332	0.336033
ATGTCTGGACGAGGGAAGC	HIST1H2AA	Tiling	Hart Non-Ess	6	25726511	-0.403967
ATGTCTGTCATCCTGTCCA	KRT71	Tiling	Hart Non-Ess	12	52548267	-0.343967
ATGTGACTAGGGTGGTTGG	CELA2A	Tiling	Hart Non-Ess	1	15783612	0.586033
ATGTGCTTCAATAGTCTTC	CLEC6A	Tiling	Hart Non-Ess	12	8477374	-0.433967
ATGTTCCCCTCCACCACAG	PDYN	Tiling	Hart Non-Ess	20	1963675	0.566033
ATTAAACTAAAAGCGGCAA	CACNG3	Tiling	Hart Non-Ess	16	24256809	-0.173967
ATTACGCATGAAAGATGGG	SSX3	Tiling	Hart Non-Ess	0	48354076	-0.633967
ATTATGAGGATGTGTGACA	CACNG3	Tiling	Hart Non-Ess	6	24268073	-0.433967
ATTCAGATCTAAAATCTCC	SPACA7	Tiling	Hart Non-Ess	13	112398067	0.646033
ATTCCACAACAACTGCTAC	SLC6A5	Tiling	Hart Non-Ess	11	20628078	0.656033
ATTCCGACACCCTCCAACA	CSH1	Tiling	Hart Non-Ess	17	63895756	-0.733967
ATTCCGGACGAAGACCCTC	LCN9	Tiling	Hart Non-Ess	9	138556075	0.886033
ATTCCTGATCTCCAATCTT	PASD1	Tiling	Hart Non-Ess	X	151671618	-0.263967
ATTCCTGGAAGGAGCAGGT	CST9L	Tiling	Hart Non-Ess	20	23568211	-0.433967
ATTCGTCCCAAGCTCAAGT	PDYN	Tiling	Hart Non-Ess	20	1980432	-0.353967
ATTGAGCCCAAGGGTGGAG	PDYN	Tiling	Hart Non-Ess	20	1980872	-0.433967
ATTGAGTTCCTCATCATTG	HIST1H2AA	Tiling	Hart Non-Ess	6	25726258	-0.373967
ATTGATGAAAGGGTCTGGC	ARGFX	Tiling	Hart Non-Ess	3	121570748	0.256033
ATTGCACAGGCCTCGGAGA	INSL6	Tiling	Hart Non-Ess	9	5185394	0.426033
ATTGCCAAATACTTCTCTA	SSX3	Tiling	Hart Non-Ess	X	48354718	0.416033
ATTGCTCTGCAGAATGATT	CLEC6A	Tiling	Hart Non-Ess	12	8477344	0.226033
ATTGTAAAAAATTTGGAGG	C8A	Tiling	Hart Non-Ess	1	56906778	0.206033
ATTGTACAGGGCAGACCCA	PASD1	Tiling	Hart Non-Ess	10	150832634	-0.433967
ATTGTACAGTTCTATGATT	ARGFX	Tiling	Hart Non-Ess	3	121586341	0.316033
ATTGTAGTCCACCTCTACC	MSGN1	Tiling	Hart Non-Ess	2	17816790	-1.65397
ATTGTATACCGTCTCACAC	C8A	Tiling	Hart Non-Ess	1	56881510	-0.183967
ATTTCCTTCCCAGGATCTA	FGF6	Tiling	Hart Non-Ess	12	4434218	0.716033
ATTTGCTCCCTGCAATGCC	PDYN	Tiling	Hart Non-Ess	20	1980942	0.296033
CAAAACCAGCAGAATGCAT	PASD1	Tiling	Hart Non-Ess	X	151671167	-0.173967
CAAAACTTACCCTGGGCCC	COL20A1	Tiling	Hart Non-Ess	20	63322105	-0.113967
CAAAAGACCGCGACTGCTC	DCAF4L2	Tiling	Hart Non-Ess	10	88886172	-0.453967
CAAAAGGGGGGAACATGCC	SSX3	Tiling	Hart Non-Ess	X	48347584	0.516033
CAAACCAGCGTTGCGGCGA	TBR1	Tiling	Hart Non-Ess	2	161423618	-0.483967
CAAACCGCTTCCCCGGCCC	INSL6	Tiling	Hart Non-Ess	9	5185337	-0.433967
CAAAGACACCATCCTCACT	RNASE9	Tiling	Hart Non-Ess	6	21024625	-0.433967
CAAAGGAGAGAGGCACGCG	RP1L1	Tiling	Hart Non-Ess	9	10480483	-0.433967
CAAAGGCTGCGGCTGGGTC	INS	Tiling	Hart Non-Ess	11	2160911	-0.623967
CAAAGGTGAACTTCTCTCC	TBR1	Tiling	Hart Non-Ess	2	161416550	0.306033
CAAATACGGACGGGTAAAG	FGF6	Tiling	Hart Non-Ess	12	4434274	-0.433967
CAAATGACTTCCAAGAAGC	CLEC6A	Tiling	Hart Non-Ess	12	8465503	0.476033
CAAATGCAAGATACTCAGT	ARGFX	Tiling	Hart Non-Ess	3	121586277	-0.433967
CAAATGCAATGCCTGGCCC	SLC6A5	Tiling	Hart Non-Ess	11	20636308	0.786033
CAACACGCTGCTGGACTCG	FGF6	Tiling	Hart Non-Ess	12	4445420	0.256033
CAACATCATTCTGGGCTCT	KRT78	Tiling	Hart Non-Ess	12	52839232	0.516033
CAACATGGAGGAGCTTCGC	TRIM42	Tiling	Hart Non-Ess	3	140688286	0.676033
CAACCACCCTAGTCACATA	CELA2A	Tiling	Hart Non-Ess	1	15457120	-0.283967
CAACCATCTTCATGGGCTG	MMP26	Tiling	Hart Non-Ess	11	4991370	0.336033
CAACCCCGCCCTCATAGAT	COL20A1	Tiling	Hart Non-Ess	20	63310464	0.846033
CAACGTGGCGTAATGTGTT	PASD1	Tiling	Hart Non-Ess	X	151671584	0.246033
CAACTCTCTCAAAAACACT	PASD1	Tiling	Hart Non-Ess	X	151671740	0.626033
CAACTGTATGCCCACCTGG	KRT71	Tiling	Hart Non-Ess	12	52946565	0.626033
CAAGAACGTCAGGTTCATC	FAM47A	Tiling	Hart Non-Ess	X	34130103	0.836033
CAAGAAGGTACGCTCCTCA	TRIM42	Tiling	Hart Non-Ess	3	140688179	-0.183967
CAAGAGCTTCACCTTCTAC	IL36RN	Tiling	Hart Non-Ess	2	113062509	0.946033
CAAGATCCGGGGCCTCCTC	FNDC9	Tiling	Hart Non-Ess	5	157343047	0.446033
CAAGATGAAATTCTGGTCC	SPACA7	Tiling	Hart Non-Ess	13	112398060	0.976033
CAAGCACTGAGGAGTGCAA	CLEC6A	Tiling	Hart Non-Ess	12	8610547	-0.203967
CAAGCCATCCTCGAGGCTG	MSGN1	Tiling	Hart Non-Ess	2	17816547	0.486033
CAAGGCGCGGCGCAGGTTC	C8A	Tiling	Hart Non-Ess	1	56912467	-0.163967
CAAGTACCAGCCAAAAGAA	DEFB123	Tiling	Hart Non-Ess	20	31450153	-1.15397
CAAGTGATAATGAAACCAG	CACNG3	Tiling	Hart Non-Ess	4	24268209	-0.433967
CAAGTGATCCAACTGAGGA	CYP4A22	Tiling	Hart Non-Ess	1	47144374	0.846033
CAATAAAGGGCTGCCGGCT	C8A	Tiling	Hart Non-Ess	1	56883596	-0.543967
CAATAGAAGCAGGGGCAGT	RNASE9	Tiling	Hart Non-Ess	14	20557037	0.496033
CAATCCAAAAAGCTCTCAA	PASD1	Tiling	Hart Non-Ess	X	151604668	-0.433967
CAATGCATTCTGCTGGTTT	PASD1	Tiling	Hart Non-Ess	X	151671156	0.846033
CAATGGCAGCTGGTTCACG	PASD1	Tiling	Hart Non-Ess	X	151673960	-0.433967
CAATTAAGCTTCTACTCAT	CLEC6A	Tiling	Hart Non-Ess	12	8477463	0.906033
CAATTCCAATGCATTCTGC	PASD1	Tiling	Hart Non-Ess	X	151671162	0.0760329
CAATTCTCTCCTGGCATTG	SPACA7	Tiling	Hart Non-Ess	13	112399149	0.736033
CAATTGCCCCATGTGCAGC	TRIM42	Tiling	Hart Non-Ess	3	140682567	-0.433967
CACAAGTTCTGGAGAAGAC	TGIF2LX	Tiling	Hart Non-Ess	X	89922687	-0.453967
CACAATGAGGCAGTATAGC	FNDC9	Tiling	Hart Non-Ess	5	157342885	-0.673967
CACAATGCCACGCTTCTGC	INS	Tiling	Hart Non-Ess	11	2159924	0.466033
CACACAAGCCTGGGGCCTC	C8A	Tiling	Hart Non-Ess	1	56912445	0.706033
CACAGAAGTTTCCTCAGTG	RNASE9	Tiling	Hart Non-Ess	14	20556483	0.466033
CACAGACGTGTCGCTGGCC	KRT78	Tiling	Hart Non-Ess	12	52844697	0.436033
CACAGCCCATGAAGATGGT	MMP26	Tiling	Hart Non-Ess	11	4991381	1.08603
CACAGCGGACTGCCTGTCG	PDYN	Tiling	Hart Non-Ess	20	1983015	-0.433967
CACAGGAACCAGCCCGGGT	IL36RN	Tiling	Hart Non-Ess	2	113062558	-0.543967
CACAGGTGAAGAGATCAGC	IL36RN	Tiling	Hart Non-Ess	7	113819696	-0.433967
CACAGGTGTTGGTTCACAA	INS	Tiling	Hart Non-Ess	0	2160896	-0.433967
CACAGTGGAAATTTCCAGC	FGF6	Tiling	Hart Non-Ess	12	4444229	-0.433967
CACATAGGTGACCCTGACC	COL20A1	Tiling	Hart Non-Ess	20	63312012	-0.433967
CACATCTTGAATTCCTGGA	CST9L	Tiling	Hart Non-Ess	20	23548852	0.726033
CACCACATGCAGGCGGGGC	TBR1	Tiling	Hart Non-Ess	2	161418926	0.866033
CACCAGCCTCTTGAAGCCA	CSH1	Tiling	Hart Non-Ess	17	61973545	0.116033
CACCAGGAATTGGCCATCT	DCAF4L2	Tiling	Hart Non-Ess	8	87873129	0.896033
CACCAGGCAGAGCTGGAGC	CELA2A	Tiling	Hart Non-Ess	1	15466064	-0.433967
CACCAGGGGGAGCCCCTGC	FNDC9	Tiling	Hart Non-Ess	5	157343009	-1.62397
CACCAGGTGTGAGCCGCAC	INS	Tiling	Hart Non-Ess	11	2160879	0.0260329
CACCATCAGCACCAGGCCC	CST9L	Tiling	Hart Non-Ess	20	23565004	-0.433967
CACCATCTTGGCCTACTAC	COL20A1	Tiling	Hart Non-Ess	20	63313200	1.16603
CACCATGCTGGGCCTGCCG	CST9L	Tiling	Hart Non-Ess	20	23549075	-0.283967
CACCATTACATACCGTTCC	C8A	Tiling	Hart Non-Ess	1	56908065	-0.133967
CACCCACAAAGTACCAGGT	ARGFX	Tiling	Hart Non-Ess	3	121586431	-0.373967
CACCCCACATGACAGGCAC	IL36RN	Tiling	Hart Non-Ess	2	113062208	-0.433967
CACCCGCTGCTGGAGCTGG	TNR	Tiling	Hart Non-Ess	1	175396680	0.136033
CACCGCCCTGAAGGTGGGT	MSGN1	Tiling	Hart Non-Ess	2	17816827	-0.253967
CACCTGCACCAGGTAGCCG	COL20A1	Tiling	Hart Non-Ess	20	61929343	0.436033
CACCTGCTCCAGCTCTGCC	CELA2A	Tiling	Hart Non-Ess	1	15466072	-0.433967
CACCTGTCTACAGCCAGAG	MSGN1	Tiling	Hart Non-Ess	2	17816988	0.116033
CACCTGTGCGGCTCACACC	INS	Tiling	Hart Non-Ess	11	2182095	0.0260329
CACCTTCTGCTGTGCTTCG	DCAF4L2	Tiling	Hart Non-Ess	8	87873535	0.576033
CACCTTGATCCTCCTGAGA	CYP4A22	Tiling	Hart Non-Ess	1	47146140	0.866033
CACCTTTGCAAGGAGACCC	SSX3	Tiling	Hart Non-Ess	7	48214651	-0.433967
CACGAAGCACAGCAGAAGG	DCAF4L2	Tiling	Hart Non-Ess	8	87873546	0.536033
CACGACTCGATGAGCAGCA	CSH1	Tiling	Hart Non-Ess	17	61972952	-0.153967
CACGAGAAAACCGAACCAG	INSL6	Tiling	Hart Non-Ess	9	5185539	-0.433967
CACGCAAGAACTCCAGAGA	FNDC9	Tiling	Hart Non-Ess	5	157342970	-0.433967
CACGCATGGGAGGCCTGGG	LCN9	Tiling	Hart Non-Ess	9	135665895	1.27603
CACGCCACGGCTGCCAGAA	RP1L1	Tiling	Hart Non-Ess	8	10613272	0.436033
CACGGCGGGGCCAGCAGTG	MSGN1	Tiling	Hart Non-Ess	2	17816744	-1.31397
CACGGCTCTGCAGAGGCAG	RP1L1	Tiling	Hart Non-Ess	8	10609788	-0.173967
CACGGGTGCCTGCAGGCGA	FGF6	Tiling	Hart Non-Ess	12	4554622	-0.143967
CACGTCCTGGCAGTGGGGC	INS	Tiling	Hart Non-Ess	11	2159994	0.796033
CACGTCTCCTTGATGACCC	CYP4A22	Tiling	Hart Non-Ess	1	47143335	1.08603
CACGTTCGCATCCCCCTCC	SLC6A5	Tiling	Hart Non-Ess	11	20601511	-0.113967
CACGTTCTCGATCTCTGAG	KRT71	Tiling	Hart Non-Ess	12	52547881	0.146033
CACTGAGCTGGAAGGTTCT	MMP26	Tiling	Hart Non-Ess	11	4992076	0.0860329
CACTGATGCTGAGCAGCGT	KRT78	Tiling	Hart Non-Ess	12	52839945	0.476033
CACTGCCAGGAGACACCTG	SPACA7	Tiling	Hart Non-Ess	13	112401127	0.226033
CACTGCCTGAATGTTAGGC	HIST1H2AA	Tiling	Hart Non-Ess	6	25726198	0.456033
CACTGCTGAATCATGGGAC	DCAF4L2	Tiling	Hart Non-Ess	8	87873168	0.206033
CACTGGCCCCCATAATAAC	C8A	Tiling	Hart Non-Ess	1	57347161	0.746033
CACTGGGCCCTGACTTGGC	TGIF2LX	Tiling	Hart Non-Ess	X	89922517	0.106033
CACTGTCCAGAACAATGAA	TNR	Tiling	Hart Non-Ess	1	175391432	-0.433967
CACTTACAGTTGGGATCAT	TRIM42	Tiling	Hart Non-Ess	3	140678446	-0.433967
CACTTGCTGGAATATCAAA	MMP26	Tiling	Hart Non-Ess	11	4990687	0.256033
CACTTGTGGACTCGGTAGT	KRT78	Tiling	Hart Non-Ess	12	52839301	0.196033
CAGAAAAAGACAGTCAGAG	DCAF4L2	Tiling	Hart Non-Ess	8	88886141	-0.483967
CAGAAAAGTGTTGTCTTAC	INSL6	Tiling	Hart Non-Ess	9	5164015	-0.583967
CAGAAACACTTGACGTCCT	PASD1	Tiling	Hart Non-Ess	X	151671693	0.526033
CAGAAATCCTTGAGCTGGC	HIST1H2AA	Tiling	Hart Non-Ess	6	25726330	-0.243967
CAGAACACAGTGGCCGTCT	LCN9	Tiling	Hart Non-Ess	9	135665268	0.866033
CAGAACTGGAGGCAGATGA	FNDC9	Tiling	Hart Non-Ess	5	157343145	-0.433967
CAGAAGCAGAAGAAGATGC	PASD1	Tiling	Hart Non-Ess	X	151672288	0.396033
CAGAAGCCTGCTCAGGGTC	COL20A1	Tiling	Hart Non-Ess	20	63305978	0.696033
CAGACAAACACTTGTGGGG	KRTAP9-3	Tiling	Hart Non-Ess	17	39389070	0.586033
CAGACCTCCCTTCCACGGC	CST9L	Tiling	Hart Non-Ess	20	23568436	0.396033
CAGACGCCTGACAGTTCAG	CELA2A	Tiling	Hart Non-Ess	1	15467406	-0.433967
CAGAGCAGGAATCCAAAAC	KRT78	Tiling	Hart Non-Ess	12	52839214	0.436033
CAGAGCAGGGGGCCAGTGA	RP1L1	Tiling	Hart Non-Ess	8	10606997	-0.433967
CAGAGCCCCTCGTTCTCCC	KRT78	Tiling	Hart Non-Ess	12	52847972	0.836033
CAGAGGAGGCCCCGGATCT	FNDC9	Tiling	Hart Non-Ess	5	157343036	-2.33397
CAGAGGGAGGAAGACCTGC	FNDC9	Tiling	Hart Non-Ess	5	157343013	0.216033
CAGAGGGGAATCCTGGCCA	CYP4A22	Tiling	Hart Non-Ess	1	47143291	0.686033
CAGATGCCACTTCGTCTCC	KRT78	Tiling	Hart Non-Ess	12	52848086	0.546033
CAGCAAACTCCACTGTGGC	CST9L	Tiling	Hart Non-Ess	20	23568303	0.396033
CAGCAAAGTCAGCACAGAG	PASD1	Tiling	Hart Non-Ess	2	150791446	-0.433967
CAGCAACCGGCCCTGCTGC	CELA2A	Tiling	Hart Non-Ess	1	15466026	-0.423967
CAGCAAGAACAACACCTGA	PASD1	Tiling	Hart Non-Ess	X	151672210	0.976033
CAGCACCCAAAGGGAGATC	FNDC9	Tiling	Hart Non-Ess	5	156770195	-0.433967
CAGCAGAAGCAGAATGAGC	CYP4A22	Tiling	Hart Non-Ess	1	47137559	0.476033
CAGCAGCAGCAGCAGCAGC	PASD1	Tiling	Hart Non-Ess	X	151648672	1.03603
CAGCAGCAGCGTCCTTATC	CELA2A	Tiling	Hart Non-Ess	10	15783250	-0.433967
CAGCAGCGCCAGCAGGGGC	INS	Tiling	Hart Non-Ess	11	2160945	-0.413967
CAGCAGCTGGTCACACAGA	KRTAP9-3	Tiling	Hart Non-Ess	17	41232697	-0.283967
CAGCAGCTGTACACACAGG	KRTAP9-3	Tiling	Hart Non-Ess	17	41232946	0.756033
CAGCAGGAGGACAAAGCAG	SPACA7	Tiling	Hart Non-Ess	13	113030731	0.336033
CAGCAGGAGGGCTGACAGC	KRTAP9-3	Tiling	Hart Non-Ess	17	41232598	-0.433967
CAGCAGGCCCCACTTAGCT	TRIM42	Tiling	Hart Non-Ess	3	140700922	0.316033
CAGCAGGGTGTGCTACAGC	KRTAP9-3	Tiling	Hart Non-Ess	17	41232727	0.336033
CAGCATGTGGGCTGGCAGC	KRTAP9-3	Tiling	Hart Non-Ess	17	41232742	0.386033
CAGCCAACGCCGGAGACCC	CACNG3	Tiling	Hart Non-Ess	16	24361403	-2.54397
CAGCCACAGCCAGAGGCAG	COL20A1	Tiling	Hart Non-Ess	20	63295142	-0.703967
CAGCCACCAAAGCACTGCC	RP1L1	Tiling	Hart Non-Ess	8	10611457	-0.173967
CAGCCAGTCCTGCAGCCTC	FAM47A	Tiling	Hart Non-Ess	X	34132264	-0.433967
CAGCCCACCCACCTTCAGG	MSGN1	Tiling	Hart Non-Ess	3	17998086	-0.433967
CAGCCCTCCAGCTAGAAGC	IL36RN	Tiling	Hart Non-Ess	2	113060899	-0.533967
CAGCCCTGTAAGACCATCG	FNDC9	Tiling	Hart Non-Ess	5	157343104	0.336033
CAGCCGAAGAAAAAGGTCA	TGIF2LX	Tiling	Hart Non-Ess	X	89922662	-0.413967
CAGCCGTCTCATCTGCCAG	COL20A1	Tiling	Hart Non-Ess	20	63309460	0.636033
CAGCGAGAGGGAGAAGCTC	MSGN1	Tiling	Hart Non-Ess	2	17816920	0.746033
CAGCGATGGAGCCGGGGAA	MSGN1	Tiling	Hart Non-Ess	2	17816661	-2.54397
CAGCGCCAGCAGGGGCAGG	INS	Tiling	Hart Non-Ess	11	2160948	-0.0139671
CAGCGTGACACTGAGGATG	CACNG3	Tiling	Hart Non-Ess	16	24354863	0.206033
CAGCGTGGTCCCCAATCGG	IL36RN	Tiling	Hart Non-Ess	2	113819709	-0.873967
CAGCTCCAGGGAGAACGAG	KRT78	Tiling	Hart Non-Ess	12	52847967	-1.34397
CAGCTCCGTCATGGACAGC	COL20A1	Tiling	Hart Non-Ess	20	63312816	-0.433967
CAGCTCGTCCAGCTTGGCC	KRT71	Tiling	Hart Non-Ess	12	52546435	-0.433967
CAGCTGAACGATGGTGCCA	PDYN	Tiling	Hart Non-Ess	20	1980624	0.776033
CAGCTGCAGAAGCACGCCG	TRIM42	Tiling	Hart Non-Ess	3	140401491	0.606033
CAGCTGGACCCACAGCATG	KRTAP9-3	Tiling	Hart Non-Ess	17	41232754	0.246033
CAGCTGGATCTTGTCGGTG	CELA2A	Tiling	Hart Non-Ess	1	15463430	0.706033
CAGCTGGCACTCACTGTAG	FGF6	Tiling	Hart Non-Ess	12	4445226	-0.0539671
CAGCTGGTGCAGTTTCAAG	RNASE9	Tiling	Hart Non-Ess	14	21025149	-0.433967
CAGGAACAGGCAGACACGA	COL20A1	Tiling	Hart Non-Ess	20	63321040	0.286033
CAGGAGAAGAAGAAGCTGC	PASD1	Tiling	Hart Non-Ess	X	151672306	-0.433967
CAGGAGAGCAGGGCTTCCC	COL20A1	Tiling	Hart Non-Ess	20	63322098	0.586033
CAGGAGATAGGCCTACAGC	ARGFX	Tiling	Hart Non-Ess	3	121586477	0.296033
CAGGAGCGGAAGAAGTGGC	PASD1	Tiling	Hart Non-Ess	X	151672390	-0.433967
CAGGAGTCCAAGCCACAGC	INSL6	Tiling	Hart Non-Ess	9	5185573	0.206033
CAGGATGTCTGTCCAGCGG	MSGN1	Tiling	Hart Non-Ess	2	17816890	-0.0139671
CAGGCACTGGCTTCCACCC	IL36RN	Tiling	Hart Non-Ess	2	113062196	0.976033
CAGGCAGACAAACACTTGT	KRTAP9-3	Tiling	Hart Non-Ess	17	41232828	0.656033
CAGGCAGAGCTGGAGCAGG	CELA2A	Tiling	Hart Non-Ess	1	15466061	-0.453967
CAGGCAGCCACGAAGTACA	COL20A1	Tiling	Hart Non-Ess	20	63314132	0.506033
CAGGCATGTTCCCCCCTTT	SSX3	Tiling	Hart Non-Ess	X	48347595	0.816033
CAGGCCAAGGTGGACGAGC	KRT78	Tiling	Hart Non-Ess	12	52839902	-0.293967
CAGGCCAGCGACACGTCTG	KRT78	Tiling	Hart Non-Ess	12	52844686	0.656033
CAGGCCAGCTGGATCTTGT	CELA2A	Tiling	Hart Non-Ess	1	15463435	0.926033
CAGGCCTGCCTGGTCCAAC	PASD1	Tiling	Hart Non-Ess	X	151664272	-1.86397
CAGGCGTCTGCTGGGGCTC	CYP4A22	Tiling	Hart Non-Ess	1	47137505	0.416033
CAGGCTGGAACCCTTCCCT	KRT71	Tiling	Hart Non-Ess	12	52544577	-0.433967
CAGGGAATGAGAGGCCTGG	COL20A1	Tiling	Hart Non-Ess	20	63326108	-0.613967
CAGGGACCCTCCGCAGGTG	CELA2A	Tiling	Hart Non-Ess	1	15461601	1.07603
CAGGGAGCTGAGGGAGGGC	RP1L1	Tiling	Hart Non-Ess	8	10608912	-1.05397
CAGGGCAAAAGCCAGGAGC	CSH1	Tiling	Hart Non-Ess	17	63896216	-0.583967
CAGGGCAATGTAGGTCCCT	FGF6	Tiling	Hart Non-Ess	12	4434308	0.686033
CAGGGCAGCCTGGCATTGC	PDYN	Tiling	Hart Non-Ess	20	1980944	0.306033
CAGGGCATGGCAGGGGCCA	COL20A1	Tiling	Hart Non-Ess	20	63326773	-0.433967
CAGGGCCGCCCCCTGGGCG	RP1L1	Tiling	Hart Non-Ess	8	10611528	-0.0239671
CAGGGCGGTGGTGGCCCCA	MSGN1	Tiling	Hart Non-Ess	2	17816849	-0.163967
CAGGGCTCCGAGGACGACC	FNDC9	Tiling	Hart Non-Ess	5	157343484	-0.433967
CAGGGCTGGCCACATGGAG	FNDC9	Tiling	Hart Non-Ess	5	156770085	-0.433967
CAGGGCTTCCCAGGGCCCA	COL20A1	Tiling	Hart Non-Ess	20	63322106	0.166033
CAGGGGGAGTGTGTGGCTG	LCN9	Tiling	Hart Non-Ess	9	135664741	0.386033
CAGGGGTCAAAGGAGAGAA	COL20A1	Tiling	Hart Non-Ess	20	63325463	-0.433967
CAGGGTAGTACAGACACAA	SLC6A5	Tiling	Hart Non-Ess	11	20607574	-0.603967
CAGGTATCGATTCCGGAGG	CACNG3	Tiling	Hart Non-Ess	16	24361611	0.386033
CAGGTCCTCTGCCTCCCGG	INS	Tiling	Hart Non-Ess	11	2160804	-1.20397
CAGGTCCTGTTGACCAACG	DCAF4L2	Tiling	Hart Non-Ess	8	87873337	-0.483967
CAGGTGCAGTTCCGCTCTG	TRIM42	Tiling	Hart Non-Ess	3	140678329	-0.403967
CAGGTGGCACCCAAAGATG	DEFB123	Tiling	Hart Non-Ess	7	30037829	-0.433967
CAGGTGGCAGGTAATTCCG	MSGN1	Tiling	Hart Non-Ess	6	17998226	-0.433967
CAGGTGGGCTGGAAACAAG	KRTAP9-3	Tiling	Hart Non-Ess	17	41232931	-0.433967
CAGTAAGTGGGGTACATTA	MMP26	Tiling	Hart Non-Ess	11	4992044	0.0460329
CAGTACTCGATGATGCGGC	TRIM42	Tiling	Hart Non-Ess	3	140683009	0.716033
CAGTACTGCGGGGGACTGC	TBR1	Tiling	Hart Non-Ess	2	161423823	-0.543967
CAGTAGTGCCTGTAAGGGA	FNDC9	Tiling	Hart Non-Ess	5	157343286	0.526033
CAGTCACTACCTGAGTATA	INSL6	Tiling	Hart Non-Ess	9	5164208	-0.223967
CAGTCCAGGAGGAGGAAGC	RP1L1	Tiling	Hart Non-Ess	8	10609805	-1.90397
CAGTGAACCAAGTCGAAGC	DCAF4L2	Tiling	Hart Non-Ess	8	87873693	-0.663967
CAGTGAGCCCCAGTGTTGG	TBR1	Tiling	Hart Non-Ess	2	161418233	0.366033
CAGTGCCGCCTGGGTAGCT	C8A	Tiling	Hart Non-Ess	1	56912589	-0.433967
CAGTGCCTGTCATGTGGGG	IL36RN	Tiling	Hart Non-Ess	2	113062219	0.366033
CAGTGGAATCCCTCCAAGC	CST9L	Tiling	Hart Non-Ess	20	23564964	0.386033
CAGTGGACCTGGGGGCTGC	PASD1	Tiling	Hart Non-Ess	X	151664329	0.00603287
CAGTGGGGCAGGTGGAGCT	INS	Tiling	Hart Non-Ess	11	2159984	-0.433967
CAGTGGGGCTGACCTTTGT	LCN9	Tiling	Hart Non-Ess	9	135665749	0.416033
CAGTGGGGGCTTTGGCAGC	KRT71	Tiling	Hart Non-Ess	12	52552945	0.726033
CAGTTCATCCTTTGACAAC	S100G	Tiling	Hart Non-Ess	X	16651086	1.07603
CAGTTCCAAGAGCTTCAGC	KRT71	Tiling	Hart Non-Ess	12	52547969	-0.433967
CAGTTCTACAACTTGTGTA	C8A	Tiling	Hart Non-Ess	1	56875047	0.0660329
CAGTTTCAGCAGCTGTCGT	FAM47A	Tiling	Hart Non-Ess	X	34131493	0.146033
CATAATGTACCCCACTTAC	MMP26	Tiling	Hart Non-Ess	11	4992055	-0.623967
CATACCAATCCGTGGAGCC	CYP4A22	Tiling	Hart Non-Ess	1	47141604	0.326033
CATACTATAAATGATCTCG	RNASE9	Tiling	Hart Non-Ess	14	20556516	0.136033
CATATGCAACTGGTGATGA	PASD1	Tiling	Hart Non-Ess	X	151671052	0.0860329
CATATGGTGAAACTGGCAA	CLEC6A	Tiling	Hart Non-Ess	8	8612208	-0.433967
CATCACTGAGGTCCGCGCC	KRT78	Tiling	Hart Non-Ess	12	52844621	-0.183967
CATCAGGCACCCCACAGTG	MMP26	Tiling	Hart Non-Ess	11	4989791	0.116033
CATCATCAGGTAAGGGATG	SLC6A5	Tiling	Hart Non-Ess	11	20607019	-0.843967
CATCCTGAAGCCATACGTG	CYP4A22	Tiling	Hart Non-Ess	1	47142199	0.356033
CATCCTTTGACAACTGGTC	S100G	Tiling	Hart Non-Ess	X	16651081	0.0560329
CATCGACGCCTGCTCCGAG	TRIM42	Tiling	Hart Non-Ess	3	140683113	0.276033
CATCGACTCCAGCGACTCG	TBR1	Tiling	Hart Non-Ess	2	161424062	0.866033
CATCGAGATGTCAGTGGAA	CACNG3	Tiling	Hart Non-Ess	16	24361691	-0.103967
CATCTCTCCCATTCCTCAG	PDYN	Tiling	Hart Non-Ess	20	1961564	-0.353967
CATCTGGCCCACAAAACGA	SSX3	Tiling	Hart Non-Ess	X	48350051	1.07603
CATCTTCCTGGCGAGATGG	MMP26	Tiling	Hart Non-Ess	11	4989822	0.0760329
CATCTTGATAGAAGCCAGA	PASD1	Tiling	Hart Non-Ess	X	151672611	0.266033
CATGAGATTGGGCATTCTT	MMP26	Tiling	Hart Non-Ess	11	4992005	0.626033
CATGCCCACTAGGATGCCT	FGF6	Tiling	Hart Non-Ess	12	4445484	-0.433967
CATGCTGTGGGTCCAGCTG	KRTAP9-3	Tiling	Hart Non-Ess	17	41232767	-0.433967
CATGGATCCTACAAATTCC	CYP4A22	Tiling	Hart Non-Ess	1	47141597	-0.433967
CATGGCACCATCGTTCAGC	PDYN	Tiling	Hart Non-Ess	20	1980635	0.496033
CATGGCCTAAGATACCACC	MMP26	Tiling	Hart Non-Ess	11	5012629	0.586033
CATGGTGGGGTACGCAGTG	SLC6A5	Tiling	Hart Non-Ess	11	20604369	-0.433967
CATGGTGGTGTAGGGCATC	CYP4A22	Tiling	Hart Non-Ess	1	47144854	0.256033
CATGTCACTGATGTGGGAC	KRT71	Tiling	Hart Non-Ess	12	52548296	0.466033
CATGTCTCCACGCAGATGA	LCN9	Tiling	Hart Non-Ess	9	135665245	-0.473967
CATTCCAGCCACCATTCTC	IL36RN	Tiling	Hart Non-Ess	2	113062623	0.706033
CATTCCAGCCCCATCCTGT	CLEC6A	Tiling	Hart Non-Ess	12	8477389	-2.35397
CATTCCCACAGGTATGAGG	KRT71	Tiling	Hart Non-Ess	12	52549348	0.686033
CATTCCTCAGAGGGCAGCA	PDYN	Tiling	Hart Non-Ess	20	1961573	-0.183967
CATTCGTCCCAAGCTCAAG	PDYN	Tiling	Hart Non-Ess	20	1980433	-0.433967
CATTGAGCCCAAGGGTGGA	PDYN	Tiling	Hart Non-Ess	20	1980871	0.486033
CATTGCTCTGCAGAATGAT	CLEC6A	Tiling	Hart Non-Ess	12	8477345	-0.143967
CATTTCCGTCACTGCTGAG	TNR	Tiling	Hart Non-Ess	1	175365923	0.0760329
CCAAAAAAAGTTACTCCTA	CACNG3	Tiling	Hart Non-Ess	16	24361436	0.696033
CCAAACCGTTCCCTTATCC	CSH1	Tiling	Hart Non-Ess	17	63896149	0.866033
CCAAACGCTGATGGGGGTG	CSH1	Tiling	Hart Non-Ess	17	63895472	1.03603
CCAAATGCAAGATACTCAG	ARGFX	Tiling	Hart Non-Ess	3	121586276	0.856033
CCAACATCATTCTGGGCTC	KRT78	Tiling	Hart Non-Ess	12	52839233	-0.543967
CCAACTCTCTCAAAAACAC	PASD1	Tiling	Hart Non-Ess	X	151671739	0.236033
CCAACTGTATGCCCACCTG	KRT71	Tiling	Hart Non-Ess	9	52946563	-0.433967
CCAAGAACTTACAAACTCC	CSH1	Tiling	Hart Non-Ess	17	63896078	-0.403967
CCAAGAAGGTACGCTCCTC	TRIM42	Tiling	Hart Non-Ess	3	140688178	0.876033
CCAAGAGCAGCAACACCAA	TRIM42	Tiling	Hart Non-Ess	3	140678423	1.23603
CCAAGCTGGACGAGCTGGA	KRT71	Tiling	Hart Non-Ess	12	52546420	0.0760329
CCAAGTTCATCAATGACTA	C8A	Tiling	Hart Non-Ess	1	56886078	0.716033
CCAATAAAGGGCTGCCGGC	C8A	Tiling	Hart Non-Ess	1	57349264	0.636033
CCACAAAGTACCAGGTAGG	ARGFX	Tiling	Hart Non-Ess	3	121586434	-0.433967
CCACAATGAGGCAGTATAG	FNDC9	Tiling	Hart Non-Ess	5	157342884	-0.103967
CCACACAGACACTGGTCCC	SLC6A5	Tiling	Hart Non-Ess	11	20607100	0.216033
CCACAGCAGGGACAAGCGG	INSL6	Tiling	Hart Non-Ess	9	5185585	0.406033
CCACATGGAGGAGGCCAAT	FNDC9	Tiling	Hart Non-Ess	5	157343071	0.406033
CCACCACCGCCCTGAAGGT	MSGN1	Tiling	Hart Non-Ess	2	17998092	-0.653967
CCACCATTCTCGGGAAGCT	IL36RN	Tiling	Hart Non-Ess	2	113062615	-0.623967
CCACCCACCTTCAGGGCGG	MSGN1	Tiling	Hart Non-Ess	2	17816838	0.756033
CCACCCTCCAACCTGGCCC	COL20A1	Tiling	Hart Non-Ess	20	63313775	1.18603
CCACCGCCCTGAAGGTGGG	MSGN1	Tiling	Hart Non-Ess	2	17816828	0.596033
CCACCTCTGAGCTCCTCTT	PDYN	Tiling	Hart Non-Ess	20	1980535	-0.203967
CCACCTGGAGGCATCCACC	KRT71	Tiling	Hart Non-Ess	12	52552770	0.136033
CCACCTTATGTGACTAGGG	CELA2A	Tiling	Hart Non-Ess	1	15457127	-0.293967
CCACGACTCGATGAGCAGC	CSH1	Tiling	Hart Non-Ess	17	63895608	1.19603
CCACGGACACACCATGATA	CELA2A	Tiling	Hart Non-Ess	1	15456756	-0.543967
CCACTCTTCCCGCTGCCAC	KRT71	Tiling	Hart Non-Ess	12	52552893	0.246033
CCACTGAAGCCCCCCTTGG	KRT71	Tiling	Hart Non-Ess	12	52553037	0.926033
CCACTGAGTATCTTGCATT	ARGFX	Tiling	Hart Non-Ess	3	121586266	0.216033
CCACTGGTGCTGCTGATGA	KRT71	Tiling	Hart Non-Ess	12	52544737	0.876033
CCACTGTGGGGTGCCTGAT	MMP26	Tiling	Hart Non-Ess	11	4989803	-0.433967
CCACTTACTTTGAGTAAAC	S100G	Tiling	Hart Non-Ess	X	16651133	-0.243967
CCACTTGGTCTCCAGTACC	KRT71	Tiling	Hart Non-Ess	12	52550214	0.126033
CCACTTTCCCAGTTCACCC	FGF6	Tiling	Hart Non-Ess	12	4554522	-0.423967
CCAGAACTTGTGTCTCCAG	TGIF2LX	Tiling	Hart Non-Ess	X	89922707	-0.123967
CCAGAAGGGCACCAAAGTC	MSGN1	Tiling	Hart Non-Ess	2	17816872	0.00603287
CCAGACAGGACTAAAGCCT	TNR	Tiling	Hart Non-Ess	7	175360502	-0.433967
CCAGAGCCCAGAATGATGT	KRT78	Tiling	Hart Non-Ess	12	52839243	1.02603
CCAGAGGACTCAGTGGACC	PASD1	Tiling	Hart Non-Ess	X	151664319	1.01603
CCAGCAAAATCTCACCTTG	TNR	Tiling	Hart Non-Ess	1	175355503	0.256033
CCAGCAAAGATGCTGAGAG	ARGFX	Tiling	Hart Non-Ess	3	121586454	0.146033
CCAGCACCTCAGAATGGAG	C8A	Tiling	Hart Non-Ess	1	56917669	0.786033
CCAGCAGTGGGGGCAGCGA	MSGN1	Tiling	Hart Non-Ess	2	17816754	-0.623967
CCAGCCAAAAGAAAGGTGG	DEFB123	Tiling	Hart Non-Ess	20	31450159	0.116033
CCAGCCAACAGCCCGGAGG	SLC6A5	Tiling	Hart Non-Ess	11	20601177	-1.20397
CCAGCCCCGCCTGCATGTG	TBR1	Tiling	Hart Non-Ess	7	162275432	-0.433967
CCAGCCCCTCTGCCCAGAT	RP1L1	Tiling	Hart Non-Ess	8	10612634	1.39603
CCAGCCCGTGACGTAGCAG	CELA2A	Tiling	Hart Non-Ess	1	15463493	0.836033
CCAGCCCTCAGCACAGCCC	RP1L1	Tiling	Hart Non-Ess	8	10609173	0.846033
CCAGCCGGCAGCCCTTTAT	C8A	Tiling	Hart Non-Ess	1	56883607	0.736033
CCAGCTGCAGCAGCTGCTG	RNASE9	Tiling	Hart Non-Ess	14	20557015	0.816033
CCAGGAAGACAGCAGGCCA	MSGN1	Tiling	Hart Non-Ess	2	17816583	-0.433967
CCAGGACCATTATCATTGA	TRIM42	Tiling	Hart Non-Ess	3	140691154	0.566033
CCAGGCAGACAAACACTTG	KRTAP9-3	Tiling	Hart Non-Ess	17	41232829	-0.433967
CCAGGGACCAGTGTCTGTG	SLC6A5	Tiling	Hart Non-Ess	11	20607110	0.586033
CCAGGGGATTGATAGGTTT	PDYN	Tiling	Hart Non-Ess	20	1982970	0.116033
CCAGGTCACCTTTACACAC	TNR	Tiling	Hart Non-Ess	1	175406369	0.446033
CCAGGTGCTCCCCGACGGC	FGF6	Tiling	Hart Non-Ess	12	4445261	-0.0339671
CCAGGTTTGGTTCAGGAAC	ARGFX	Tiling	Hart Non-Ess	3	121586033	0.616033
CCAGTATGATCTGTGCTGG	CELA2A	Tiling	Hart Non-Ess	1	15466113	0.306033
CCAGTCCCAGGAAGACAGC	MSGN1	Tiling	Hart Non-Ess	2	17816589	0.0360329
CCAGTGAAGGATTTGGAAC	SLC6A5	Tiling	Hart Non-Ess	11	20654848	0.416033
CCAGTGCCTGTCATGTGGG	IL36RN	Tiling	Hart Non-Ess	8	113819780	-0.433967
CCAGTTCAAGGTGGTGACT	PDYN	Tiling	Hart Non-Ess	20	1980376	0.976033
CCATAGACACTGCCGCCAC	KRT71	Tiling	Hart Non-Ess	12	52544722	1.00603
CCATAGAGCGCCAGCGTGT	LCN9	Tiling	Hart Non-Ess	9	135665340	0.916033
CCATAGTCATTGATGAACT	C8A	Tiling	Hart Non-Ess	1	56886068	0.406033
CCATCAGGCACCCCACAGT	MMP26	Tiling	Hart Non-Ess	11	4989792	0.796033
CCATCATCAGCAGCACCAG	KRT71	Tiling	Hart Non-Ess	12	52544727	0.206033
CCATCCGTGGCCAGCACCA	SLC6A5	Tiling	Hart Non-Ess	11	20601603	-0.433967
CCATCGCCAAGTTCAAAGC	TRIM42	Tiling	Hart Non-Ess	3	140401979	-0.433967
CCATCGGCATAGGCCCAGC	C8A	Tiling	Hart Non-Ess	1	56883593	0.156033
CCATGGCGTAGCGGGCCCC	TBR1	Tiling	Hart Non-Ess	2	161423444	0.486033
CCATGTCTCCACGCAGATG	LCN9	Tiling	Hart Non-Ess	0	135665245	1.16603
CCATTACATACCGTTCCTG	C8A	Tiling	Hart Non-Ess	1	56908067	0.356033
CCATTCAGTTCAAAACAGG	SPACA7	Tiling	Hart Non-Ess	13	112393053	-0.373967
CCATTCCCACAGGTATGAG	KRT71	Tiling	Hart Non-Ess	10	52943130	-0.433967
CCATTCCTCAGAGGGCAGC	PDYN	Tiling	Hart Non-Ess	20	1980926	-0.433967
CCATTGGAGCTGTACTGCA	CELA2A	Tiling	Hart Non-Ess	1	15461570	-0.163967
CCATTGGTGGCATACATGG	TNR	Tiling	Hart Non-Ess	1	175356375	0.326033
CCCAAACCTATCAATCCCC	PDYN	Tiling	Hart Non-Ess	20	1982960	0.836033
CCCAAGAGGAGCTCAGAGG	PDYN	Tiling	Hart Non-Ess	20	1980525	-0.433967
CCCAAGGAAGAGGTTCCCA	SLC6A5	Tiling	Hart Non-Ess	11	20654806	0.586033
CCCAAGTCTACCATATTGG	ARGFX	Tiling	Hart Non-Ess	3	121586574	-0.743967
CCCAATTGGAAGGGTCTAA	ARGFX	Tiling	Hart Non-Ess	3	121586204	0.216033
CCCACAAGGTAATAATAAT	CLEC6A	Tiling	Hart Non-Ess	12	8476196	-0.433967
CCCACACGCTGGCGCTCTA	LCN9	Tiling	Hart Non-Ess	9	135665350	-0.433967
CCCACCTTCAGGGCGGTGG	MSGN1	Tiling	Hart Non-Ess	2	17816841	-0.433967
CCCACCTTGTCGATGAAGG	KRT71	Tiling	Hart Non-Ess	12	52552647	1.05603
CCCACTGTGGGGTGCCTGA	MMP26	Tiling	Hart Non-Ess	11	4989802	1.05603
CCCAGCCCGTGACGTAGCA	CELA2A	Tiling	Hart Non-Ess	1	15463494	-0.433967
CCCAGCTTCCCGAGAATGG	IL36RN	Tiling	Hart Non-Ess	2	113062625	0.386033
CCCAGGAAGACAGCAGGCC	MSGN1	Tiling	Hart Non-Ess	2	17816584	-0.403967
CCCAGGCTTTAGTCCTGTC	TNR	Tiling	Hart Non-Ess	1	175391379	0.246033
CCCAGGTAGGGATTGGCGC	TBR1	Tiling	Hart Non-Ess	2	161423910	-0.0939671
CCCATACCTGATGGTAGGT	PASD1	Tiling	Hart Non-Ess	X	151674177	0.376033
CCCATCAGGCACCCCACAG	MMP26	Tiling	Hart Non-Ess	11	4989793	0.876033
CCCATGTCCCGCCGGTAGA	IL36RN	Tiling	Hart Non-Ess	2	113062510	0.726033
CCCATTGGCCTCCTCCATG	FNDC9	Tiling	Hart Non-Ess	5	157343081	-0.433967
CCCCAAAACAAATTGCTTA	INSL6	Tiling	Hart Non-Ess	9	5164079	0.386033
CCCCAACACTGGGGCTCAC	TBR1	Tiling	Hart Non-Ess	2	161418244	-1.16397
CCCCAGGAACGGTATGTAA	C8A	Tiling	Hart Non-Ess	1	56908057	-0.433967
CCCCAGGCTGTAGAGGCTC	KRT71	Tiling	Hart Non-Ess	12	52552937	-0.433967
CCCCATATCCAATAAGGAC	CYP4A22	Tiling	Hart Non-Ess	1	47140843	-0.433967
CCCCCGAGGCGAGAAGAGA	DCAF4L2	Tiling	Hart Non-Ess	8	87872866	-0.433967
CCCCGACGGCCGGATCAGC	FGF6	Tiling	Hart Non-Ess	12	4445252	-0.723967
CCCCGGTGGGCCCTGCTCC	RP1L1	Tiling	Hart Non-Ess	8	10613234	-2.96397
CCCCTAAGGCCACAGTGGG	COL20A1	Tiling	Hart Non-Ess	20	63305468	-0.123967
CCCCTCAAAGATCACCATG	CACNG3	Tiling	Hart Non-Ess	16	24361740	0.636033
CCCCTGCTGCAGACCATAA	MMP26	Tiling	Hart Non-Ess	11	4988288	0.796033
CCCGAGTAGCTGCGACTAC	ARGFX	Tiling	Hart Non-Ess	3	121576895	-1.31397
CCCGCTACTCCAGCAGCAG	COL20A1	Tiling	Hart Non-Ess	20	63309757	-1.00397
CCCGCTGATCCGGCCGTCG	FGF6	Tiling	Hart Non-Ess	0	4445263	-0.0839671
CCCGCTTCCACCCGGGCGC	TBR1	Tiling	Hart Non-Ess	2	161423521	-0.433967
CCCGTCATCCTGGGTGTCC	IL36RN	Tiling	Hart Non-Ess	2	113062189	0.816033
CCCGTTCCTGAAGTTCTGG	LCN9	Tiling	Hart Non-Ess	9	135665311	0.956033
CCCTCATAGATGGGGAACA	COL20A1	Tiling	Hart Non-Ess	20	63310456	-0.663967
CCCTCCCCATACCCCGCCT	DCAF4L2	Tiling	Hart Non-Ess	8	87872899	0.376033
CCCTCTCAGAGCCTTTCCC	MSGN1	Tiling	Hart Non-Ess	2	17816660	-0.803967
CCCTCTGCCTCCCCGAGTT	RP1L1	Tiling	Hart Non-Ess	8	10608819	-2.46397
CCCTGAAGCAATACGGAGA	ARGFX	Tiling	Hart Non-Ess	0	121584925	0.416033
CCCTGCAGTACAGCTCCAA	CELA2A	Tiling	Hart Non-Ess	1	15461580	-0.433967
CCCTGCCTGGAGCTGGAGC	SLC6A5	Tiling	Hart Non-Ess	11	20626787	-0.623967
CCCTGCTACGTCACGGGCT	CELA2A	Tiling	Hart Non-Ess	1	15463504	-0.433967
CCCTGCTGGGATGAAGTGC	RP1L1	Tiling	Hart Non-Ess	8	10612203	-0.433967
CCCTGGACACCCAGGATGA	IL36RN	Tiling	Hart Non-Ess	2	113062180	-0.433967
CCCTGGCCTGCTGTCTTCC	MSGN1	Tiling	Hart Non-Ess	2	17816593	0.876033
CCCTGTGGGGAAGAGCTCA	TRIM42	Tiling	Hart Non-Ess	3	140688145	0.986033
CCCTTAGACCCTTCCAATT	ARGFX	Tiling	Hart Non-Ess	3	121586214	-0.433967
CCCTTGTGGAAAGTGATGA	TRIM42	Tiling	Hart Non-Ess	3	140678530	-0.423967
CCGACACCTCCATCTCGCC	MMP26	Tiling	Hart Non-Ess	11	4989826	0.326033
CCGAGGCGGGGTATGGGGA	DCAF4L2	Tiling	Hart Non-Ess	8	87872909	-1.29397
CCGAGTCACCACCTTGAAC	PDYN	Tiling	Hart Non-Ess	20	1980386	0.256033
CCGCAGATCTCATCTGGTC	PASD1	Tiling	Hart Non-Ess	X	151676074	0.396033
CCGCAGCAGCTGCTGCAGC	RNASE9	Tiling	Hart Non-Ess	14	20557005	-0.433967
CCGCAGGCACTTCTCGCAC	TRIM42	Tiling	Hart Non-Ess	3	140682617	0.336033
CCGCCTCCGGGCTGTTGGC	SLC6A5	Tiling	Hart Non-Ess	11	20601167	-0.343967
CCGCGACAGGCAGTCCGCT	PDYN	Tiling	Hart Non-Ess	4	1963656	-0.433967
CCGCGGGAAGCTCCTGCTC	SLC6A5	Tiling	Hart Non-Ess	11	20601236	0.596033
CCGCTGCTCAGCATCAGCG	KRT71	Tiling	Hart Non-Ess	6	52940249	-0.433967
CCGGAGCTCAGGGGTCGTC	DCAF4L2	Tiling	Hart Non-Ess	8	87873648	-0.473967
CCGGCCGTCGGGGAGCACC	FGF6	Tiling	Hart Non-Ess	12	4445271	0.456033
CCGGCTGGGCCTATGCCGA	C8A	Tiling	Hart Non-Ess	1	56883583	0.196033
CCGGGAGAGTTGGCCTCCA	COL20A1	Tiling	Hart Non-Ess	20	63325708	-0.433967
CCGGGCGATCTCCTCGTAC	KRT78	Tiling	Hart Non-Ess	12	52844613	0.666033
CCGGGCTGGTTCCTGTGCA	IL36RN	Tiling	Hart Non-Ess	2	113062573	0.506033
CCGGGGTGAACTGGGAAAG	FGF6	Tiling	Hart Non-Ess	12	4445346	-0.293967
CCGGGTCCTCGGCCTGCTG	TBR1	Tiling	Hart Non-Ess	2	161423591	-0.433967
CCGGTGAAATTTCAGCCAA	TBR1	Tiling	Hart Non-Ess	2	161417051	0.526033
CCGGTGCTGGAGGCTGGGC	RP1L1	Tiling	Hart Non-Ess	8	10612734	-3.19397
CCGGTTCCTGAACCAAACC	ARGFX	Tiling	Hart Non-Ess	3	121586023	0.666033
CCGTCATCCTGGGTGTCCA	IL36RN	Tiling	Hart Non-Ess	2	113062190	1.03603
CCGTCATGGACAGCTGGCT	COL20A1	Tiling	Hart Non-Ess	20	63312811	-0.433967
CCGTGAGGCCTTCGCGCTG	COL20A1	Tiling	Hart Non-Ess	20	63319145	0.276033
CCGTGCACAGGAACCAGCC	IL36RN	Tiling	Hart Non-Ess	2	113062563	0.656033
CCGTGGTGCTGGCCACGGA	SLC6A5	Tiling	Hart Non-Ess	11	20601613	-0.733967
CCGTGTTCCCCATCTATGA	COL20A1	Tiling	Hart Non-Ess	20	63310466	0.266033
CCGTTACAGATGCTCCAAG	DEFB123	Tiling	Hart Non-Ess	6	30037869	-0.433967
CCGTTGCCATGAGCCGCGA	FNDC9	Tiling	Hart Non-Ess	5	157343107	0.0960329
CCTACAGTCAGCACCATGC	CST9L	Tiling	Hart Non-Ess	20	23568449	-0.0739671
CCTACCTGGCCTTCCAGAA	SLC6A5	Tiling	Hart Non-Ess	11	20604413	-0.753967
CCTATCTCCTGCACAAACC	ARGFX	Tiling	Hart Non-Ess	3	121586498	0.00603287
CCTCAAAATCGATAACAAC	C8A	Tiling	Hart Non-Ess	1	56908098	-0.153967
CCTCACCCCCATCAGCGTT	CSH1	Tiling	Hart Non-Ess	17	63895482	0.116033
CCTCAGGTGGACTCGCTGC	RP1L1	Tiling	Hart Non-Ess	8	10616577	-0.433967
CCTCCAATATGGTAGACTT	ARGFX	Tiling	Hart Non-Ess	3	121586584	-0.433967
CCTCCACCGCTTTCACCAC	TNR	Tiling	Hart Non-Ess	1	175354395	0.456033
CCTCCAGAACTTCAGGAAC	LCN9	Tiling	Hart Non-Ess	9	135665321	-0.433967
CCTCCAGGACCTACCGCGT	CELA2A	Tiling	Hart Non-Ess	1	15462750	0.586033
CCTCCATGTTGGAGGGTGT	CSH1	Tiling	Hart Non-Ess	17	63895763	-0.0339671
CCTCCCACCACAGGACAAA	CYP4A22	Tiling	Hart Non-Ess	1	47143271	-0.313967
CCTCCCTCTGACCAAGATC	FNDC9	Tiling	Hart Non-Ess	5	157343035	-0.433967
CCTCCGAAGATTGGAGATC	PASD1	Tiling	Hart Non-Ess	X	151671611	0.636033
CCTCCGCTTGTCCCTGCTG	INSL6	Tiling	Hart Non-Ess	9	5185575	0.296033
CCTCCTACCTGGTACTTTG	ARGFX	Tiling	Hart Non-Ess	3	121586424	1.05603
CCTCCTGCAAGGCAGCCCT	COL20A1	Tiling	Hart Non-Ess	20	63319527	-0.573967
CCTCCTTCATCGACAAGGT	KRT71	Tiling	Hart Non-Ess	12	52552637	0.486033
CCTCGAACGATCAGCTCCG	FNDC9	Tiling	Hart Non-Ess	5	156770360	0.636033
CCTCGAGGGCACCAGCTGC	C8A	Tiling	Hart Non-Ess	1	56912564	-1.63397
CCTCGCCTCCAGCAGACAG	RP1L1	Tiling	Hart Non-Ess	8	10622702	-0.433967
CCTCGGCCAGCGTCTCCAC	TNR	Tiling	Hart Non-Ess	1	175391292	0.736033
CCTCTACACCTTCTAACTC	RP1L1	Tiling	Hart Non-Ess	8	10607473	0.666033
CCTCTACACCTTCTGATTC	RP1L1	Tiling	Hart Non-Ess	8	10607806	1.21603
CCTCTCGGCCTTCTCTGAG	RP1L1	Tiling	Hart Non-Ess	8	10609237	0.826033
CCTCTGCAGAATCTGCTGC	RP1L1	Tiling	Hart Non-Ess	8	10609028	0.936033
CCTCTGGAGACACAAGTTC	TGIF2LX	Tiling	Hart Non-Ess	X	89922697	-0.103967
CCTGAAGAACTTGATCTCC	KRT71	Tiling	Hart Non-Ess	12	52548731	0.906033
CCTGACGACCCCTGAGCTC	DCAF4L2	Tiling	Hart Non-Ess	8	87873638	-0.0939671
CCTGACTTTGGTGCCCTTC	MSGN1	Tiling	Hart Non-Ess	2	17816862	1.24603
CCTGAGTATAAGGATAAAA	INSL6	Tiling	Hart Non-Ess	9	5164199	0.0760329
CCTGATCTCCAATCTTCGG	PASD1	Tiling	Hart Non-Ess	0	151671622	-0.0139671
CCTGATTGGACAGAGAAAA	CLEC6A	Tiling	Hart Non-Ess	10	8610481	-0.433967
CCTGCAGCTGGTGCCCTCG	C8A	Tiling	Hart Non-Ess	1	56912554	-0.433967
CCTGCCAGGGCCAGCTGTT	CELA2A	Tiling	Hart Non-Ess	1	15457159	-0.433967
CCTGCGAAAAGTACGGACT	LCN9	Tiling	Hart Non-Ess	9	135665714	0.476033
CCTGCTCTGCATACAGACC	C8A	Tiling	Hart Non-Ess	1	56917606	-0.513967
CCTGCTGACATGGTCTTCC	COL20A1	Tiling	Hart Non-Ess	20	63307537	0.246033
CCTGCTGCCCTCTGAGGAA	PDYN	Tiling	Hart Non-Ess	20	1980916	0.696033
CCTGCTGTCTTCCTGGGAC	MSGN1	Tiling	Hart Non-Ess	2	17816599	0.486033
CCTGGACACCCAGGATGAC	IL36RN	Tiling	Hart Non-Ess	2	113062179	0.906033
CCTGGATAAGGGAACGGTT	CSH1	Tiling	Hart Non-Ess	17	63896159	-0.133967
CCTGGCATTTCCACGAGCA	CST9L	Tiling	Hart Non-Ess	9	23548986	-0.433967
CCTGGCCTGCTGTCTTCCT	MSGN1	Tiling	Hart Non-Ess	2	17816594	-0.673967
CCTGGCGAGATGGAGGTGT	MMP26	Tiling	Hart Non-Ess	11	4989816	-1.20397
CCTGGCGGAGATGGGACAG	FAM47A	Tiling	Hart Non-Ess	X	34131348	-0.113967
CCTGGGAGCCTTTCCCATC	RP1L1	Tiling	Hart Non-Ess	8	10609846	-0.433967
CCTGGTAAACATCCCTGTG	FAM47A	Tiling	Hart Non-Ess	X	34131728	0.596033
CCTGGTCCAACGGGGCAAC	PASD1	Tiling	Hart Non-Ess	X	150832730	-0.133967
CCTGGTGGATGCCTCCAGG	KRT71	Tiling	Hart Non-Ess	12	52552780	0.746033
CCTGGTGGGCGGGGAAGGT	TNR	Tiling	Hart Non-Ess	1	175386176	0.146033
CCTGTAGTCGCAGCTACTC	ARGFX	Tiling	Hart Non-Ess	3	121576885	0.646033
CCTGTGAACGTCTCTACTA	C8A	Tiling	Hart Non-Ess	1	56881573	0.196033
CCTGTGCGAGAAGTGCCTG	TRIM42	Tiling	Hart Non-Ess	3	140682627	-0.433967
CCTGTGCGGCTCACACCTG	INS	Tiling	Hart Non-Ess	6	2182096	-0.433967
CCTGTGGAGACGCTGGCCG	TNR	Tiling	Hart Non-Ess	1	175391302	0.416033
CCTGTGGTGAAAGCGGTGG	TNR	Tiling	Hart Non-Ess	1	175354405	0.266033
CCTTACGGTTAAAATGGTT	SLC6A5	Tiling	Hart Non-Ess	11	20646924	-0.433967
CCTTCCGTGCTAGCTGGGC	FAM47A	Tiling	Hart Non-Ess	X	34131948	0.896033
CCTTCGCTGCCCCCACTGC	MSGN1	Tiling	Hart Non-Ess	2	17816744	-0.433967
CCTTCTACCGGCGGGACAT	IL36RN	Tiling	Hart Non-Ess	2	113062520	-0.433967
CCTTCTCTTCTCGCCTCGG	DCAF4L2	Tiling	Hart Non-Ess	8	87872856	0.556033
CCTTGGGAACCTCTTCCTT	SLC6A5	Tiling	Hart Non-Ess	11	20654816	0.636033
CCTTGGGCTCAATGACAAG	PDYN	Tiling	Hart Non-Ess	9	1961496	-0.433967
CCTTTACTGTTGACTCCGG	ARGFX	Tiling	Hart Non-Ess	6	121303894	-0.433967
CGAAAGTCTTGCAAGGATA	PASD1	Tiling	Hart Non-Ess	X	150832590	0.546033
CGAAGAGCCAGTGGGAGGG	CYP4A22	Tiling	Hart Non-Ess	1	47137650	-0.143967
CGAAGGCTGCAGTGTCGGT	MSGN1	Tiling	Hart Non-Ess	2	17816770	0.586033
CGACAAACGAGAGTATCTT	FAM47A	Tiling	Hart Non-Ess	X	34132079	0.796033
CGACTTGCAGGTGAATTGG	KRT71	Tiling	Hart Non-Ess	12	52553066	-0.0139671
CGAGAAGACAGAGAAGAAT	LCN9	Tiling	Hart Non-Ess	9	135664773	0.296033
CGAGACGGCCACTGTGTTC	LCN9	Tiling	Hart Non-Ess	9	135665257	0.706033
CGAGAGTATCTTCGGGAGA	FAM47A	Tiling	Hart Non-Ess	X	34150186	0.386033
CGAGCACCATGGACCAGTT	SLC6A5	Tiling	Hart Non-Ess	11	20652354	0.0860329
CGAGCAGGCCAAGCGGAGG	TBR1	Tiling	Hart Non-Ess	2	161424089	0.826033
CGAGCTATACGGCAATAGT	DCAF4L2	Tiling	Hart Non-Ess	8	87873847	-0.433967
CGAGCTGGAGGCTGCTCTG	KRT78	Tiling	Hart Non-Ess	12	52839888	0.376033
CGAGGACTGCAGGGAACTG	TNR	Tiling	Hart Non-Ess	1	175403326	0.756033
CGAGGAGATGTCTGGACGA	HIST1H2AA	Tiling	Hart Non-Ess	6	25726518	0.676033
CGAGGCCGCGAAGTCCAGC	TBR1	Tiling	Hart Non-Ess	2	161423656	-0.203967
CGAGGGCTGCCAGGTGAGG	COL20A1	Tiling	Hart Non-Ess	20	63311454	-0.0639671
CGAGGTATGGATGCTCCTG	TRIM42	Tiling	Hart Non-Ess	3	140678555	0.636033
CGAGTCAGACTTGTACCAA	FGF6	Tiling	Hart Non-Ess	12	4434313	1.00603
CGAGTCGCAGCTCACGCAT	LCN9	Tiling	Hart Non-Ess	9	135665907	-0.173967
CGATTACAAAGACACCCTA	KRT71	Tiling	Hart Non-Ess	12	52544582	0.226033
CGCAACGTAGAGGTTGTGC	CELA2A	Tiling	Hart Non-Ess	1	15462768	0.736033
CGCACCCCGCCTTCTCCAT	TBR1	Tiling	Hart Non-Ess	2	161416823	0.796033
CGCATGAAAGATGGGAGGA	SSX3	Tiling	Hart Non-Ess	X	48354079	0.386033
CGCATTGCCTGCCAGCTCA	HIST1H2AA	Tiling	Hart Non-Ess	6	25726333	-0.433967
CGCCAATTCACCTGCAAGT	KRT71	Tiling	Hart Non-Ess	12	52553055	0.696033
CGCCAGTATGCGGTTAAAT	DCAF4L2	Tiling	Hart Non-Ess	8	88885978	-0.433967
CGCCATTCCCACAGGTATG	KRT71	Tiling	Hart Non-Ess	12	52549351	-0.273967
CGCCCGGCCCTGGAGCTTC	RP1L1	Tiling	Hart Non-Ess	8	10609364	1.53603
CGCCGATGAGGCTGAGCTG	COL20A1	Tiling	Hart Non-Ess	20	63309358	-0.433967
CGCCGCCTCCGCTACAAGG	COL20A1	Tiling	Hart Non-Ess	20	63308069	0.356033
CGCCTCCCAAGACTCGTCG	FAM47A	Tiling	Hart Non-Ess	X	34131169	0.636033
CGCCTGAGGTTCCCACCCA	FAM47A	Tiling	Hart Non-Ess	X	34132154	-1.34397
CGCGACAGGCAGTCCGCTG	PDYN	Tiling	Hart Non-Ess	20	1983026	0.516033
CGCGATGGTCTTACAGGGC	FNDC9	Tiling	Hart Non-Ess	5	156770095	-0.353967
CGCGATGTCTCGGACACTG	TNR	Tiling	Hart Non-Ess	1	175386256	0.286033
CGCTACAGCTTCCACCACG	FNDC9	Tiling	Hart Non-Ess	5	156770396	0.256033
CGCTACATGGCCCACCACC	TBR1	Tiling	Hart Non-Ess	2	161416855	-0.193967
CGCTATACTGCCTCATTGT	FNDC9	Tiling	Hart Non-Ess	5	157342873	0.286033
CGCTATCCTAACTGGTCCA	SLC6A5	Tiling	Hart Non-Ess	11	20652358	0.926033
CGCTGCCGCTGCAGGCTGC	TBR1	Tiling	Hart Non-Ess	2	161423761	-0.823967
CGCTGCTCAGCATCAGCGA	KRT71	Tiling	Hart Non-Ess	12	52546481	1.22603
CGCTGCTCAGCATCAGTGA	KRT78	Tiling	Hart Non-Ess	12	52839959	-0.433967
CGCTGCTGCTGCTTCTCTT	CST9L	Tiling	Hart Non-Ess	20	23549034	-0.433967
CGCTTCCTGCTAGCTCGGA	COL20A1	Tiling	Hart Non-Ess	20	61936880	-0.433967
CGGACACGGGCGTGTCGGC	TBR1	Tiling	Hart Non-Ess	2	161424107	0.296033
CGGACAGTGTAGGTGGTGG	COL20A1	Tiling	Hart Non-Ess	20	63312474	-0.593967
CGGACGTCCAGTCTCCGCT	FAM47A	Tiling	Hart Non-Ess	X	34130765	-0.433967
CGGAGATGACACCTTTGCA	SSX3	Tiling	Hart Non-Ess	X	48355228	0.286033
CGGAGCCTCTACAGCCTGG	KRT71	Tiling	Hart Non-Ess	12	52552926	0.796033
CGGAGGCTCTACTGCAACG	FGF6	Tiling	Hart Non-Ess	12	4445299	-0.543967
CGGATCAGCGGGACCCACG	FGF6	Tiling	Hart Non-Ess	12	4445242	0.136033
CGGATGGCTTCATATCATG	MMP26	Tiling	Hart Non-Ess	11	4990616	0.676033
CGGCACTGGCACCTGCAGC	C8A	Tiling	Hart Non-Ess	1	56912565	-0.433967
CGGCAGCCAGTGAACATCA	IL36RN	Tiling	Hart Non-Ess	2	113062462	0.316033
CGGCAGTGTCTATGGCTTC	KRT71	Tiling	Hart Non-Ess	12	52544705	0.486033
CGGCCACCAGGGCATCCCC	COL20A1	Tiling	Hart Non-Ess	20	63325691	-0.723967
CGGCCAGGGTCAGCGCCCG	COL20A1	Tiling	Hart Non-Ess	20	63311413	0.236033
CGGCCCAGCCCCACGCGGT	CELA2A	Tiling	Hart Non-Ess	1	15462749	-0.433967
CGGCCTCCTCGCCCAGGTA	TBR1	Tiling	Hart Non-Ess	2	161423921	-0.363967
CGGCCTCTCCCACATCCCA	PASD1	Tiling	Hart Non-Ess	X	151671687	-0.923967
CGGCCTGGCTCCCGATACG	TNR	Tiling	Hart Non-Ess	1	175355230	-0.433967
CGGCGCAGGTTCTGGCGCT	C8A	Tiling	Hart Non-Ess	1	56912460	-0.433967
CGGCGGCGCCGGGCGGCAG	TBR1	Tiling	Hart Non-Ess	2	161423966	0.356033
CGGCTGCTGTGCGAGTACC	KRT78	Tiling	Hart Non-Ess	12	52839845	-0.433967
CGGCTGGACTTCGCGGCCT	TBR1	Tiling	Hart Non-Ess	2	161423667	-0.0739671
CGGCTGGGTCAGGTCCCCA	INS	Tiling	Hart Non-Ess	5	2182135	-0.433967
CGGCTGGGTGGAGGAGAAC	TBR1	Tiling	Hart Non-Ess	2	161416985	-0.443967
CGGCTTGCTCCTGTTGAAT	CYP4A22	Tiling	Hart Non-Ess	1	47142127	0.306033
CGGGACACCAGCAGTCATT	DCAF4L2	Tiling	Hart Non-Ess	8	87873312	0.636033
CGGGACCGAGACCCACACG	LCN9	Tiling	Hart Non-Ess	3	138557170	-0.433967
CGGGAGGCAGAGGACCTGC	INS	Tiling	Hart Non-Ess	11	2160790	0.906033
CGGGATGAACATCGAGGTG	FNDC9	Tiling	Hart Non-Ess	5	157343524	0.126033
CGGGCACGATCTGCGAGCG	TBR1	Tiling	Hart Non-Ess	2	161423426	-0.0839671
CGGGCCAAGCTGGACGAGC	KRT71	Tiling	Hart Non-Ess	12	52546424	0.276033
CGGGCTCCTTGTGAGGGCC	FAM47A	Tiling	Hart Non-Ess	X	34131434	-0.0939671
CGGGCTGCTCTACTGCTTC	CSH1	Tiling	Hart Non-Ess	17	63895102	-0.433967
CGGGCTTTCGAACTGGTAT	INSL6	Tiling	Hart Non-Ess	9	5185369	0.456033
CGGGGAAAGGCTCTGAGAG	MSGN1	Tiling	Hart Non-Ess	2	17816649	0.406033
CGGGGAAGAGGCACAAACC	INSL6	Tiling	Hart Non-Ess	8	5185316	-0.433967
CGGGGAGCAGGACGTCTGC	FGF6	Tiling	Hart Non-Ess	12	4445518	0.836033
CGGGGCCCGCGCCCGCGCC	TBR1	Tiling	Hart Non-Ess	2	161423522	-0.433967
CGGGGCTGGTACTTGTGCA	TBR1	Tiling	Hart Non-Ess	2	161418913	0.666033
CGGGTAAAGCGGGGCAGCA	FGF6	Tiling	Hart Non-Ess	12	4434264	0.196033
CGGGTATACCCGGAGCTCA	DCAF4L2	Tiling	Hart Non-Ess	8	87873639	-1.69397
CGGGTGCCTTACAGAGGGG	FNDC9	Tiling	Hart Non-Ess	5	157342907	-0.403967
CGGGTTTGCAGTTTCCCGT	HIST1H2AA	Tiling	Hart Non-Ess	6	25726675	-0.433967
CGGTAGAAGGTGAAGCTCT	IL36RN	Tiling	Hart Non-Ess	2	113062498	0.476033
CGGTAGGTCCTGGAGGAGC	CELA2A	Tiling	Hart Non-Ess	1	15462734	-0.433967
CGGTGGCTTGGCACAGAAC	C8A	Tiling	Hart Non-Ess	1	56908041	-0.0239671
CGGTTCCTGAACCAAACCT	ARGFX	Tiling	Hart Non-Ess	3	121586022	-0.433967
CGGTTGATTGCACAGGCCT	INSL6	Tiling	Hart Non-Ess	9	5185394	0.296033
CGGTTTGCTGGGGTCCGCC	RP1L1	Tiling	Hart Non-Ess	8	10623053	-0.0139671
CGTAGCAGGGGTAGTTGTT	CELA2A	Tiling	Hart Non-Ess	1	15463482	-0.433967
CGTAGGCATTGTAATTGTT	FGF6	Tiling	Hart Non-Ess	12	4434343	0.256033
CGTCACCACGTTGGTCAAC	DCAF4L2	Tiling	Hart Non-Ess	8	87873342	0.596033
CGTCCACAGCCCATGAAGA	MMP26	Tiling	Hart Non-Ess	11	5012590	-0.433967
CGTCCTCCAGCTCCCTCTC	FAM47A	Tiling	Hart Non-Ess	X	34131810	0.536033
CGTCTCGGAGACTGACTAC	LCN9	Tiling	Hart Non-Ess	9	138557111	-0.433967
CGTCTGCAGGGCACGCTGT	FGF6	Tiling	Hart Non-Ess	12	4445506	-0.273967
CGTGCACAGGAACCAGCCC	IL36RN	Tiling	Hart Non-Ess	2	113062562	-0.463967
CGTGCCAACAACACGCTGC	FGF6	Tiling	Hart Non-Ess	12	4445428	-0.433967
CGTGCTGAAAGACCTCCAG	CYP4A22	Tiling	Hart Non-Ess	1	47143307	-0.433967
CGTGGGGAGCTGGCCCTCA	KRT78	Tiling	Hart Non-Ess	12	52839929	0.266033
CGTGTCGCTGGCCTGGGTC	KRT78	Tiling	Hart Non-Ess	12	52844703	-0.0839671
CGTTACAGATGCTCCAAGA	DEFB123	Tiling	Hart Non-Ess	20	30037868	0.0360329
CGTTACCTCCCTGCCACAG	CST9L	Tiling	Hart Non-Ess	20	23568302	0.756033
CGTTCTCCGAGGCGGGGTA	DCAF4L2	Tiling	Hart Non-Ess	8	87872903	0.0660329
CTAAAGAAACAGAAGGAGA	RP1L1	Tiling	Hart Non-Ess	8	10610060	0.436033
CTAACTGGTCCATGGTGCT	SLC6A5	Tiling	Hart Non-Ess	11	20652365	-0.433967
CTACAAATTCCTGGCTCCA	CYP4A22	Tiling	Hart Non-Ess	1	47141605	0.396033
CTACAACGGATTCAGGAAC	CYP4A22	Tiling	Hart Non-Ess	1	47606468	0.826033
CTACACACCCAAGACCCGC	INS	Tiling	Hart Non-Ess	11	2160809	-0.173967
CTACACCAGCCCCACTGTG	MMP26	Tiling	Hart Non-Ess	11	4989792	-0.503967
CTACAGAAAGAGCCAGAGG	PASD1	Tiling	Hart Non-Ess	X	151672420	0.136033
CTACAGAAGGAGGGGGAGC	CYP4A22	Tiling	Hart Non-Ess	1	47144401	-0.213967
CTACAGGTATCGATTCCGG	CACNG3	Tiling	Hart Non-Ess	16	24361608	0.386033
CTACAGTCAGCACCATGCT	CST9L	Tiling	Hart Non-Ess	20	23568448	-0.433967
CTACCGCGTGGGGCTGGGC	CELA2A	Tiling	Hart Non-Ess	1	15462760	-1.07397
CTACCGGAGTCAACAGTAA	ARGFX	Tiling	Hart Non-Ess	3	121303890	0.846033
CTACGTCACGGGCTGGGGA	CELA2A	Tiling	Hart Non-Ess	1	15463509	-0.123967
CTACTATGCCTACAGACTG	CST9L	Tiling	Hart Non-Ess	20	23548880	-0.543967
CTACTCCCAGGTTTGGTTC	ARGFX	Tiling	Hart Non-Ess	3	121586027	0.766033
CTACTCCCTGTGCCATGAA	SSX3	Tiling	Hart Non-Ess	X	48355247	0.216033
CTACTCGGGAGGCTGAGGT	ARGFX	Tiling	Hart Non-Ess	3	121576872	0.586033
CTAGAGGCCTCTGCTGAGC	TNR	Tiling	Hart Non-Ess	1	175406452	-0.0139671
CTAGCGATCCGCAATGATG	HIST1H2AA	Tiling	Hart Non-Ess	6	25726256	0.476033
CTAGCTCTCTGCCTCTTCC	SLC6A5	Tiling	Hart Non-Ess	11	20617825	-0.173967
CTAGGCATCCTAGTGGGCA	FGF6	Tiling	Hart Non-Ess	12	4445473	-0.453967
CTAGGTAGAGAGCTTCCAC	INS	Tiling	Hart Non-Ess	8	2182078	-0.433967
CTATACATACTGAAAGTGC	FAM47A	Tiling	Hart Non-Ess	X	34130987	0.416033
CTATCAAGATGAAAACTGT	PASD1	Tiling	Hart Non-Ess	X	151672632	-0.493967
CTATTACCATATTATGTAC	FNDC9	Tiling	Hart Non-Ess	5	157343443	0.276033
CTCAACAGTGTCTACTTCT	INSL6	Tiling	Hart Non-Ess	9	5164257	0.0760329
CTCAAGATGGTCCTGAGTG	IL36RN	Tiling	Hart Non-Ess	2	113059448	0.286033
CTCAAGGACGCTCAGGCCA	KRT78	Tiling	Hart Non-Ess	12	52839914	-0.433967
CTCAAGTGTGGCACGCCTG	KRT78	Tiling	Hart Non-Ess	12	53240570	0.316033
CTCAATGACAAGGAGGACT	PDYN	Tiling	Hart Non-Ess	20	1980846	0.436033
CTCAATGGAGCTACTGCTG	CST9L	Tiling	Hart Non-Ess	20	23566051	0.416033
CTCACATTGAGAAATTTCT	TBR1	Tiling	Hart Non-Ess	2	161416456	-0.643967
CTCACCGACAAGATCCAGC	CELA2A	Tiling	Hart Non-Ess	1	15463441	-0.433967
CTCACCTCCAGCTTCGAGT	IL36RN	Tiling	Hart Non-Ess	2	113062543	0.816033
CTCACGCGCTCTGGGCTCT	MSGN1	Tiling	Hart Non-Ess	2	17817085	-0.433967
CTCAGAAACAATGATTGCC	TRIM42	Tiling	Hart Non-Ess	3	140688230	0.0960329
CTCAGAGAACGCTCTGCTA	RNASE9	Tiling	Hart Non-Ess	14	20556451	-1.12397
CTCAGAGGTGGCTGGGGAG	PDYN	Tiling	Hart Non-Ess	20	1980514	-0.423967
CTCAGCCTCGAGGATGGCT	MSGN1	Tiling	Hart Non-Ess	2	17816558	-0.433967
CTCAGCGCCCTGGAGCAGC	RP1L1	Tiling	Hart Non-Ess	8	10622918	0.866033
CTCAGGACAGAGACACTCA	CYP4A22	Tiling	Hart Non-Ess	1	47137489	0.226033
CTCATTGACGGTAACCTGG	KRT71	Tiling	Hart Non-Ess	12	52946533	0.366033
CTCCAACCAAATCTCCAAA	CELA2A	Tiling	Hart Non-Ess	1	15789351	0.156033
CTCCAAGATGGCCAATTCC	DCAF4L2	Tiling	Hart Non-Ess	8	87873121	0.776033
CTCCACGTTGAGGGGGGCC	KRT71	Tiling	Hart Non-Ess	12	52552739	0.576033
CTCCAGCTCCCATCTGCTT	C8A	Tiling	Hart Non-Ess	1	56917573	0.0560329
CTCCAGGACCTACCGCGTG	CELA2A	Tiling	Hart Non-Ess	1	15789229	0.286033
CTCCAGGATTTCCAGAATT	MMP26	Tiling	Hart Non-Ess	11	4991435	1.01603
CTCCAGGGCCAAGGGCTGC	INS	Tiling	Hart Non-Ess	11	2159951	0.976033
CTCCAGTCTCCGGAGGCTC	FAM47A	Tiling	Hart Non-Ess	X	34131294	-0.383967
CTCCAGTCTTGGGAGGCAC	FAM47A	Tiling	Hart Non-Ess	X	34131072	0.406033
CTCCCTCTGACCAAGATCC	FNDC9	Tiling	Hart Non-Ess	5	157343036	-0.433967
CTCCCTGTCCAGCTGTGGC	MSGN1	Tiling	Hart Non-Ess	2	17816709	-0.433967
CTCCGGAATCGATACCTGT	CACNG3	Tiling	Hart Non-Ess	16	24361597	0.326033
CTCCTCCAGGACCTACCGC	CELA2A	Tiling	Hart Non-Ess	4	15789228	-0.433967
CTCCTGAACAAGACCTGCT	CST9L	Tiling	Hart Non-Ess	20	23564967	-0.433967
CTCCTTGTCATTGAGCCCA	PDYN	Tiling	Hart Non-Ess	20	1980863	-0.433967
CTCGATGATGCGGCTGGAT	TRIM42	Tiling	Hart Non-Ess	3	140683004	-0.433967
CTCGATGTTCACCCTCTCC	CACNG3	Tiling	Hart Non-Ess	16	24361716	0.206033
CTCGCCAGGAAGATGCAAG	MMP26	Tiling	Hart Non-Ess	11	5011052	0.656033
CTCGCCCTCCAGCAGCCTG	KRT78	Tiling	Hart Non-Ess	12	52839787	0.936033
CTCGCCTCGGGGGCTTCCG	DCAF4L2	Tiling	Hart Non-Ess	8	87872847	-0.0639671
CTCGTCGGACGTCCAGTCT	FAM47A	Tiling	Hart Non-Ess	X	34130692	0.386033
CTCGTGGGTCCCGCTGATC	FGF6	Tiling	Hart Non-Ess	12	4445253	0.176033
CTCTACGTCCCTAATCGGA	DCAF4L2	Tiling	Hart Non-Ess	8	87873598	0.0660329
CTCTATCCTCTGTGGAGAA	TNR	Tiling	Hart Non-Ess	1	175324484	-0.453967
CTCTCACCCACAAAGTACC	ARGFX	Tiling	Hart Non-Ess	3	121586427	-0.0839671
CTCTCCGCAGGAGCTGTGA	CACNG3	Tiling	Hart Non-Ess	16	24354838	0.336033
CTCTCCTTAATAGGATGTC	KRT71	Tiling	Hart Non-Ess	12	52545596	0.0960329
CTCTCGTGGGAGTACCTGG	KRT78	Tiling	Hart Non-Ess	12	53242549	-0.0139671
CTCTCTCCTGTCTTGGACG	TBR1	Tiling	Hart Non-Ess	2	161416672	0.206033
CTCTCTGCCGCGGTTAAGG	MSGN1	Tiling	Hart Non-Ess	2	17817063	-0.0939671
CTCTCTGGCTGTAGACAGG	MSGN1	Tiling	Hart Non-Ess	2	17816977	-0.433967
CTCTCTGGGTCATTCCTGA	PDYN	Tiling	Hart Non-Ess	20	1980780	-0.0539671
CTCTGACCAGTTGCTCAGC	C8A	Tiling	Hart Non-Ess	1	56867653	-0.433967
CTCTGCCTCTGGCTGTGGC	COL20A1	Tiling	Hart Non-Ess	20	63295153	0.776033
CTCTGCTTCTGCTGAGCCT	LCN9	Tiling	Hart Non-Ess	9	135663341	-0.943967
CTCTTATCCCAGCTGACTC	DEFB123	Tiling	Hart Non-Ess	3	30028538	-0.433967
CTCTTCCAATGCCTGGCAC	CYP4A22	Tiling	Hart Non-Ess	1	47144906	-0.113967
CTGAAAGATACTCACCTTC	SSX3	Tiling	Hart Non-Ess	X	48352100	0.636033
CTGAACAAGACCTGCTTGG	CST9L	Tiling	Hart Non-Ess	20	23564964	0.946033
CTGAAGCTGGCCCTGGACA	KRT71	Tiling	Hart Non-Ess	12	52546334	0.0260329
CTGAAGGCACTCTTCATGA	CYP4A22	Tiling	Hart Non-Ess	1	47609022	-0.303967
CTGAAGTTATGGGAAACTG	PASD1	Tiling	Hart Non-Ess	X	151674024	0.156033
CTGAAGTTCTGGAGGTGGA	LCN9	Tiling	Hart Non-Ess	9	135665304	0.736033
CTGAATCCGTTGTAGCTCC	CYP4A22	Tiling	Hart Non-Ess	1	47140796	-0.473967
CTGACAAGAAGGCCAAGGT	TRIM42	Tiling	Hart Non-Ess	3	140688331	0.296033
CTGACGACCCCTGAGCTCC	DCAF4L2	Tiling	Hart Non-Ess	8	87873637	0.546033
CTGACTCCGTCAACAAGGA	TNR	Tiling	Hart Non-Ess	1	175356444	-0.553967
CTGACTTTGGTGCCCTTCT	MSGN1	Tiling	Hart Non-Ess	2	17816861	-0.183967
CTGAGAGGATGGGGGCAGA	TNR	Tiling	Hart Non-Ess	1	175406706	0.606033
CTGAGCAAGATGGAGTTGG	KRT78	Tiling	Hart Non-Ess	12	52846258	1.10603
CTGAGCCCCAGCAGACGCC	CYP4A22	Tiling	Hart Non-Ess	1	47137516	0.636033
CTGAGCCTCATCGCAGCCC	LCN9	Tiling	Hart Non-Ess	9	135663364	0.406033
CTGAGCGGACCCTGGGCCT	RP1L1	Tiling	Hart Non-Ess	8	10609223	1.06603
CTGAGCTTCTCCCTCTCGC	MSGN1	Tiling	Hart Non-Ess	2	17816909	-0.213967
CTGAGGAGCGTACCTTCTT	TRIM42	Tiling	Hart Non-Ess	3	140688167	-0.00396713
CTGAGGATGGGGAAGACAC	CACNG3	Tiling	Hart Non-Ess	16	24354853	-2.36397
CTGAGTATAAGGATAAAAA	INSL6	Tiling	Hart Non-Ess	9	5164198	-0.433967
CTGAGTCCTCTGGATCCAC	PASD1	Tiling	Hart Non-Ess	X	151664300	-0.283967
CTGATCCACAGGCTTTCCA	PASD1	Tiling	Hart Non-Ess	X	151676046	-0.203967
CTGATCTCATTCAGCCAAC	CELA2A	Tiling	Hart Non-Ess	1	15466000	0.0460329
CTGATGGGGGACAGGTCTC	CACNG3	Tiling	Hart Non-Ess	16	24361651	-0.173967
CTGATGTAGCCCTCGAGGA	KRT71	Tiling	Hart Non-Ess	12	52550143	-1.27397
CTGATTCCCAGAGTGCTGC	MMP26	Tiling	Hart Non-Ess	11	4992018	0.576033
CTGATTGGACAGAGAAAAG	CLEC6A	Tiling	Hart Non-Ess	12	8610497	0.546033
CTGCAAGAGGCTCCGGTGT	C8A	Tiling	Hart Non-Ess	1	56874956	-1.05397
CTGCAGAAGCGTGGCATTG	INS	Tiling	Hart Non-Ess	11	2159913	0.266033
CTGCAGACGTCCTGCTCCC	FGF6	Tiling	Hart Non-Ess	12	4445529	0.776033
CTGCAGCAGGGCCGGTTGC	CELA2A	Tiling	Hart Non-Ess	1	15466037	0.556033
CTGCAGCCCTTGGCCCTGG	INS	Tiling	Hart Non-Ess	11	2159940	0.626033
CTGCAGCCTCTGAATCTCT	KRT78	Tiling	Hart Non-Ess	12	52844135	0.856033
CTGCAGCTCGGCCGCCATC	RP1L1	Tiling	Hart Non-Ess	8	10609430	0.716033
CTGCAGGAGCAGAAAATGC	PASD1	Tiling	Hart Non-Ess	X	151672321	0.946033
CTGCAGGAGCCAAAGCAGA	C8A	Tiling	Hart Non-Ess	1	56917574	-0.433967
CTGCAGGCTGCCTGCACCA	INS	Tiling	Hart Non-Ess	11	2159966	0.516033
CTGCAGGGGCTCCCCCTGG	FNDC9	Tiling	Hart Non-Ess	5	157342998	-0.433967
CTGCAGGTCCTCTGCCTCC	INS	Tiling	Hart Non-Ess	11	2160801	0.686033
CTGCAGTCAGCCAAGATCC	TRIM42	Tiling	Hart Non-Ess	3	140688024	-0.433967
CTGCCAGCCCACATGCTGT	KRTAP9-3	Tiling	Hart Non-Ess	17	41232756	1.48603
CTGCCATGAGCCCCACGTA	CYP4A22	Tiling	Hart Non-Ess	1	47142199	-0.433967
CTGCCCCACCAGGCAGAGC	CELA2A	Tiling	Hart Non-Ess	1	15466070	-1.35397
CTGCCCCACCCCACATGAC	IL36RN	Tiling	Hart Non-Ess	2	113062214	0.346033
CTGCCCCTGCTGGCGCTGC	INS	Tiling	Hart Non-Ess	11	2160934	0.336033
CTGCCCTGTGAGCACGGCG	MSGN1	Tiling	Hart Non-Ess	2	17997999	0.166033
CTGCCGCCCGGCGCCGCCG	TBR1	Tiling	Hart Non-Ess	2	161423979	0.636033
CTGCCGCGGGCTCCCACCC	COL20A1	Tiling	Hart Non-Ess	20	63309474	-0.783967
CTGCCGCTGCTGCTCCTTC	PASD1	Tiling	Hart Non-Ess	X	151672214	-0.433967
CTGCCGGAAGGTGGCTGAG	COL20A1	Tiling	Hart Non-Ess	20	63320098	-0.00396713
CTGCCTCCCGGCGGGTCTT	INS	Tiling	Hart Non-Ess	11	2160812	-0.433967
CTGCTACTCCAAGCATTAC	LCN9	Tiling	Hart Non-Ess	9	135665880	-1.09397
CTGCTCAGCTGTGCTCTCA	KRT71	Tiling	Hart Non-Ess	12	52553005	0.476033
CTGCTCATCGAGTCGTGGC	CSH1	Tiling	Hart Non-Ess	17	63895594	0.276033
CTGCTCATGGCTGTCCGGG	DCAF4L2	Tiling	Hart Non-Ess	8	87872815	0.456033
CTGCTCCAAGATGGGCATG	COL20A1	Tiling	Hart Non-Ess	20	63328379	0.906033
CTGCTCCAGCTCTGCCTGG	CELA2A	Tiling	Hart Non-Ess	1	15466075	-0.923967
CTGCTCCGCAGATCTCATC	PASD1	Tiling	Hart Non-Ess	X	151676079	0.386033
CTGCTCTACTGCTTCAGGA	CSH1	Tiling	Hart Non-Ess	17	63895098	-0.433967
CTGCTCTCTTACGCGGCGG	TBR1	Tiling	Hart Non-Ess	2	161423730	0.486033
CTGCTGCCCTCTGAGGAAT	PDYN	Tiling	Hart Non-Ess	20	1980915	-0.433967
CTGCTGCGGCAATAGAAGC	RNASE9	Tiling	Hart Non-Ess	14	20557028	-0.663967
CTGCTGCGGTGGAACTCAC	CACNG3	Tiling	Hart Non-Ess	16	24354913	-0.263967
CTGCTGGAAATTTCCACTG	FGF6	Tiling	Hart Non-Ess	12	4444218	0.666033
CTGCTGGACTCGAGGGGCT	FGF6	Tiling	Hart Non-Ess	12	4445413	-0.433967
CTGCTTACCTGGGTGGCAA	SLC6A5	Tiling	Hart Non-Ess	11	20601657	0.396033
CTGCTTCCTCGAGCAGTCG	DCAF4L2	Tiling	Hart Non-Ess	8	87873950	-0.433967
CTGGAAATGAAGTAGCAAC	CLEC6A	Tiling	Hart Non-Ess	12	8618118	-0.133967
CTGGACACCCAGGATGACG	IL36RN	Tiling	Hart Non-Ess	2	113062178	0.856033
CTGGACAGGAACAATGGGT	PASD1	Tiling	Hart Non-Ess	X	151672571	0.916033
CTGGACCAGAATTTCATCT	SPACA7	Tiling	Hart Non-Ess	13	112398049	0.506033
CTGGACGAGGGAAGCAGGG	HIST1H2AA	Tiling	Hart Non-Ess	6	25726735	-2.31397
CTGGACGTCCGACGAGTCT	FAM47A	Tiling	Hart Non-Ess	X	34130786	-0.433967
CTGGAGCCAGACACAGAGC	KRT78	Tiling	Hart Non-Ess	12	52839201	0.616033
CTGGAGCTTTGGGAGGCTC	FAM47A	Tiling	Hart Non-Ess	X	34130601	-1.51397
CTGGAGGCTGCTCTGAGGA	KRT78	Tiling	Hart Non-Ess	12	52839884	0.0760329
CTGGAGGTCACCACAGAAA	TNR	Tiling	Hart Non-Ess	1	175375738	-0.433967
CTGGAGTTCTCGGTGGATC	PASD1	Tiling	Hart Non-Ess	X	151664202	0.816033
CTGGATCCCGAAGCCAACC	FNDC9	Tiling	Hart Non-Ess	5	157342941	0.826033
CTGGATCCTGAGAGGGAGC	FAM47A	Tiling	Hart Non-Ess	X	34131806	-0.673967
CTGGATCTCCGACGAGTGA	FAM47A	Tiling	Hart Non-Ess	X	34131518	0.936033
CTGGATCTTGGTGAGAGGC	MSGN1	Tiling	Hart Non-Ess	2	17817000	0.926033
CTGGCAGCAGCTGTACACA	KRTAP9-3	Tiling	Hart Non-Ess	7	39389199	-0.433967
CTGGCAGCTGGCAGGCATG	KRT71	Tiling	Hart Non-Ess	12	52547951	0.386033
CTGGCATCCAGCCACCGAT	IL36RN	Tiling	Hart Non-Ess	2	113819727	-0.123967
CTGGCATTTCCACGAGCAA	CST9L	Tiling	Hart Non-Ess	20	23568351	0.596033
CTGGCCATTGACACCTACC	CSH1	Tiling	Hart Non-Ess	17	63896085	0.576033
CTGGCCCCGCCGTGCTCAC	MSGN1	Tiling	Hart Non-Ess	2	17997987	-0.0139671
CTGGCCCTCAAGGACGCTC	KRT78	Tiling	Hart Non-Ess	12	52839920	0.626033
CTGGCCGGGGTCCCCTTCC	RP1L1	Tiling	Hart Non-Ess	8	10611053	-0.493967
CTGGCGCTGCTGGCCCTCT	INS	Tiling	Hart Non-Ess	11	2160925	0.346033
CTGGCTCACAAGCTGGTAG	COL20A1	Tiling	Hart Non-Ess	20	63328107	0.916033
CTGGCTCCTGGAAGCTCCC	FNDC9	Tiling	Hart Non-Ess	5	157343223	0.666033
CTGGCTGGACTGAGAGAGG	TBR1	Tiling	Hart Non-Ess	2	161416730	-0.103967
CTGGCTGTAGACAGGTGGC	MSGN1	Tiling	Hart Non-Ess	2	17816973	0.146033
CTGGCTTCCAGGGTGCAGG	LCN9	Tiling	Hart Non-Ess	9	135664726	0.476033
CTGGGAATGTCGTTCTCCG	DCAF4L2	Tiling	Hart Non-Ess	8	87872893	0.816033
CTGGGCCAGTTTGCCAGCC	SLC6A5	Tiling	Hart Non-Ess	11	20607093	-0.843967
CTGGGCTGCCCTGTGAGCA	MSGN1	Tiling	Hart Non-Ess	2	17816727	-1.27397
CTGGGGCACCCTGCTGTCC	FGF6	Tiling	Hart Non-Ess	12	4445396	0.956033
CTGGGGCTTTCAGACCCAC	CLEC6A	Tiling	Hart Non-Ess	9	8628763	-0.433967
CTGGGGGATGTTCTGGGGG	ARGFX	Tiling	Hart Non-Ess	3	121586127	-0.0439671
CTGGGGTCACAGGGATGCC	INSL6	Tiling	Hart Non-Ess	2	5185597	-0.433967
CTGGGTCCTGCTGGTCCAT	PASD1	Tiling	Hart Non-Ess	X	151664237	-0.433967
CTGGGTTGCTCCAGCCGGG	TNR	Tiling	Hart Non-Ess	1	175372620	0.276033
CTGGTAAAAGCTGAAGCAA	SLC6A5	Tiling	Hart Non-Ess	11	20652299	0.236033
CTGGTACTCGCACAGCAGC	KRT78	Tiling	Hart Non-Ess	12	52839856	0.186033
CTGGTCCAAGGCGCGGCGC	C8A	Tiling	Hart Non-Ess	1	56912473	1.19603
CTGGTCCATTGGGCCCTCC	PASD1	Tiling	Hart Non-Ess	X	151664227	0.416033
CTGGTCTCCATTACACACA	C8A	Tiling	Hart Non-Ess	1	56876086	-0.923967
CTGGTCTGGATCACCTTCT	S100G	Tiling	Hart Non-Ess	6	16669188	-0.433967
CTGGTGAGAGGTCCATTGG	TNR	Tiling	Hart Non-Ess	1	175356363	0.556033
CTGGTGAGTCCTTGGAGTC	TBR1	Tiling	Hart Non-Ess	2	161416620	0.326033
CTGGTGATGATGGCTGTAA	PASD1	Tiling	Hart Non-Ess	X	151671043	-0.143967
CTGGTGCGCGCGATGGGCT	CSH1	Tiling	Hart Non-Ess	17	63896117	-0.433967
CTGGTGTGGACATCAGCAG	RP1L1	Tiling	Hart Non-Ess	8	10610486	-0.433967
CTGGTTGTCCCTGAGACTC	CLEC6A	Tiling	Hart Non-Ess	12	8457923	0.0860329
CTGTAAGGCACCCGCATCA	FNDC9	Tiling	Hart Non-Ess	5	157342925	0.126033
CTGTAATGCTTGGAGTAGC	LCN9	Tiling	Hart Non-Ess	9	135665869	0.456033
CTGTACTGCAGGGAGACCT	CELA2A	Tiling	Hart Non-Ess	1	15461561	-1.94397
CTGTACTTGGCATTTCGCT	SPACA7	Tiling	Hart Non-Ess	13	113052406	-0.613967
CTGTAGAAAAGCGTGGTCC	CACNG3	Tiling	Hart Non-Ess	16	24361769	-0.433967
CTGTAGGGGTTCTCCTCGT	FGF6	Tiling	Hart Non-Ess	12	4445239	0.416033
CTGTCATGTCTGGAGGAGT	KRT78	Tiling	Hart Non-Ess	12	52839338	-0.353967
CTGTCATGTGGGGTGGGGC	IL36RN	Tiling	Hart Non-Ess	2	113062225	-0.303967
CTGTCCAACTCCTCGCCGC	TBR1	Tiling	Hart Non-Ess	2	161416906	0.346033
CTGTCGTAGGAGGCGAAGG	TNR	Tiling	Hart Non-Ess	1	175330154	-0.733967
CTGTCTTCCCTGCAGGAGC	KRT78	Tiling	Hart Non-Ess	12	52844722	-0.433967
CTGTCTTCCTGGGACTGGA	MSGN1	Tiling	Hart Non-Ess	2	17997870	-0.433967
CTGTGATGAACACAATGTC	CST9L	Tiling	Hart Non-Ess	4	23548961	-0.433967
CTGTGCATCAGCTGTAAGA	FNDC9	Tiling	Hart Non-Ess	5	157343301	0.426033
CTGTGCGGCTCACACCTGG	INS	Tiling	Hart Non-Ess	11	2160868	-0.383967
CTGTGGCTTGGACTCCTGC	INSL6	Tiling	Hart Non-Ess	9	5185559	0.256033
CTGTGTCTGGCTCCAGCGC	KRT78	Tiling	Hart Non-Ess	12	52839185	-0.433967
CTGTTCATCACTATGTCCC	FGF6	Tiling	Hart Non-Ess	12	4445536	-0.433967
CTGTTCATGGCAACGAAGA	FGF6	Tiling	Hart Non-Ess	12	4444170	-0.433967
CTGTTCCAGGTGGTGGTGG	COL20A1	Tiling	Hart Non-Ess	20	63310387	-0.733967
CTGTTCCCCTCTCAGTACC	KRT78	Tiling	Hart Non-Ess	12	52844217	0.276033
CTGTTGACCAACGTGGTGA	DCAF4L2	Tiling	Hart Non-Ess	8	87873331	-0.433967
CTTACCGCAGGCTGCTGGA	KRT78	Tiling	Hart Non-Ess	12	52839781	0.0160329
CTTACCTGGGTGGCAACGG	SLC6A5	Tiling	Hart Non-Ess	11	20601654	0.346033
CTTATGTGACTAGGGTGGT	CELA2A	Tiling	Hart Non-Ess	1	15457131	0.00603287
CTTCAAGTGTTCAATATTC	LCN9	Tiling	Hart Non-Ess	9	135664250	1.00603
CTTCAATATAGATACACAT	FAM47A	Tiling	Hart Non-Ess	X	34130468	0.566033
CTTCATCCTGTCCATGGTG	SLC6A5	Tiling	Hart Non-Ess	11	20604357	1.01603
CTTCATCTGCCTCCAGTTC	FNDC9	Tiling	Hart Non-Ess	5	157343134	0.856033
CTTCATGGGGACAGGATGC	KRT78	Tiling	Hart Non-Ess	12	52844175	0.0360329
CTTCCACCTCCAGAACTTC	LCN9	Tiling	Hart Non-Ess	9	135665315	-0.103967
CTTCCCCGAACAGTCCCCA	TNR	Tiling	Hart Non-Ess	1	175372448	-0.153967
CTTCCCCGGCCCGGGGAAG	INSL6	Tiling	Hart Non-Ess	9	5185330	0.336033
CTTCCCCGGGCCGGGGAAG	INSL6	Tiling	Hart Non-Ess	9	5185343	-0.373967
CTTCCCCTACTCCCAGGTT	ARGFX	Tiling	Hart Non-Ess	3	121586021	0.366033
CTTCCGGGCAGGGAGCAAA	KRT71	Tiling	Hart Non-Ess	12	52552969	-0.463967
CTTCCTCAGTTGGATCACT	CYP4A22	Tiling	Hart Non-Ess	1	47144363	0.296033
CTTCTACCGGCGGGACATG	IL36RN	Tiling	Hart Non-Ess	2	113062521	-0.433967
CTTCTCTCCAGGTTGTCAG	TBR1	Tiling	Hart Non-Ess	2	162273051	0.276033
CTTCTGCAGGGACCCCTCC	INS	Tiling	Hart Non-Ess	11	2159936	0.406033
CTTCTGGAAACCTACAGGA	CLEC6A	Tiling	Hart Non-Ess	12	8477389	0.386033
CTTGACGTCCTTGGGATGT	PASD1	Tiling	Hart Non-Ess	X	151671685	0.446033
CTTGAGGATCTGCCCAGTC	CSH1	Tiling	Hart Non-Ess	17	63895193	0.736033
CTTGAGGCAGTCGTTGCAC	TRIM42	Tiling	Hart Non-Ess	3	140682896	1.13603
CTTGCGTGGCATTTCCACC	FNDC9	Tiling	Hart Non-Ess	5	157342994	0.626033
CTTGGCCAGGATTCCCCTC	CYP4A22	Tiling	Hart Non-Ess	1	47143302	0.0460329
CTTGGCCTCCAGAGGCCCC	C8A	Tiling	Hart Non-Ess	1	56912443	-0.433967
CTTGGGCTCAATGACAAGG	PDYN	Tiling	Hart Non-Ess	20	1980852	0.456033
CTTGGGGAGCAAGTCGGTT	PDYN	Tiling	Hart Non-Ess	20	1980829	0.306033
CTTGGGTCCCATGCCATGA	RP1L1	Tiling	Hart Non-Ess	8	10610532	0.606033
CTTGGTCAGGAAAAATTGA	MMP26	Tiling	Hart Non-Ess	11	4989661	-0.323967
CTTGGTCTTGCGATGAGCA	PASD1	Tiling	Hart Non-Ess	X	151674149	0.526033
CTTGGTGAGACGCCCGTGC	TRIM42	Tiling	Hart Non-Ess	3	140682752	-0.603967
CTTGTCGGTGAGGGAGACG	CELA2A	Tiling	Hart Non-Ess	1	15463421	-0.103967
CTTGTCTCCAGGATGTGGA	KRT78	Tiling	Hart Non-Ess	12	52846287	0.876033
CTTGTGGCACTGTTGGTGC	SLC6A5	Tiling	Hart Non-Ess	11	20630713	-0.0639671
CTTTCCTCAGCCTCGAGGA	MSGN1	Tiling	Hart Non-Ess	2	17816553	0.606033
CTTTCCTGCCCTTCTCAGG	CYP4A22	Tiling	Hart Non-Ess	1	47146141	0.326033
CTTTCCTTGTCAGGCCTGC	FGF6	Tiling	Hart Non-Ess	12	4444233	0.186033
CTTTCGATGCAGCAGCAAC	PASD1	Tiling	Hart Non-Ess	X	151672186	0.396033
CTTTGAAAAAAATTACCAG	TBR1	Tiling	Hart Non-Ess	2	161416577	-0.433967
CTTTGAGGGGTCCCGGGAG	CACNG3	Tiling	Hart Non-Ess	16	24361718	-0.863967
CTTTGCTGTGAGTTCATGA	TNR	Tiling	Hart Non-Ess	1	175336388	0.966033
CTTTGGGCCTGCAGCACTC	MMP26	Tiling	Hart Non-Ess	11	4992021	0.116033
CTTTGGTAGGTGGTCTGGC	RNASE9	Tiling	Hart Non-Ess	14	20556898	-0.433967
GAAAAAGCATAAGGACTGG	ARGFX	Tiling	Hart Non-Ess	3	121586142	0.136033
GAAAACCCCATCCACATCC	KRT78	Tiling	Hart Non-Ess	12	52846290	0.866033
GAAAAGTGCAGATGAGAGA	TNR	Tiling	Hart Non-Ess	1	175365264	-0.0339671
GAAACAAGTGGTCCTGCAG	KRTAP9-3	Tiling	Hart Non-Ess	9	39389169	-0.433967
GAAACAATAAAGGTCCTCC	DCAF4L2	Tiling	Hart Non-Ess	8	87872811	0.336033
GAAACAATGATTGCCAGGA	TRIM42	Tiling	Hart Non-Ess	3	140688234	-0.603967
GAAACCATGAGGAACAGAA	ARGFX	Tiling	Hart Non-Ess	3	121570723	-0.303967
GAAACCTACAGGATGGGGC	CLEC6A	Tiling	Hart Non-Ess	12	8477395	0.0160329
GAAACTATGCAGAGCGGAT	HIST1H2AA	Tiling	Hart Non-Ess	6	25726399	0.00603287
GAAAGGCTCTGAGAGGGGG	MSGN1	Tiling	Hart Non-Ess	2	17816645	0.456033
GAAAGGGCCAGGAAGGCCA	C8A	Tiling	Hart Non-Ess	1	56907970	-0.433967
GAAAGTGCTGGATTCTGGG	FAM47A	Tiling	Hart Non-Ess	X	34130976	0.126033
GAAATTGCCTCAGAGTTTG	PASD1	Tiling	Hart Non-Ess	X	151673989	-0.153967
GAAATTGTAAATACCTTCT	CACNG3	Tiling	Hart Non-Ess	16	24256963	1.09603
GAACACTCGTGCCGCGTCG	COL20A1	Tiling	Hart Non-Ess	20	61943310	-0.413967
GAACAGCAGCGTGACACTG	CACNG3	Tiling	Hart Non-Ess	16	24354869	0.926033
GAACATGGCACTGGGAGCA	TBR1	Tiling	Hart Non-Ess	1	162273274	-0.433967
GAACCCGGTGCAAAACGGG	CYP4A22	Tiling	Hart Non-Ess	2	47611761	-0.433967
GAACGAAGAAGAAGGAGTC	DCAF4L2	Tiling	Hart Non-Ess	3	88885215	-0.433967
GAACGCCTTCCGTGCTAGC	FAM47A	Tiling	Hart Non-Ess	X	34150043	-0.383967
GAACTCCTGGGCTGCGATG	LCN9	Tiling	Hart Non-Ess	9	135663359	0.476033
GAACTGAAGCTATTGATTC	S100G	Tiling	Hart Non-Ess	X	16669218	-0.483967
GAACTGGACAAGAATGGAG	S100G	Tiling	Hart Non-Ess	7	16672558	-0.433967
GAACTGGCTCCAGTTGGCA	INSL6	Tiling	Hart Non-Ess	9	5185459	0.766033
GAACTTACAAACTCCTGGT	CSH1	Tiling	Hart Non-Ess	17	63896082	0.136033
GAAGAAACCTGCGAAAAGT	LCN9	Tiling	Hart Non-Ess	9	138557538	-0.433967
GAAGAAGAAGGAGTCGTGG	DCAF4L2	Tiling	Hart Non-Ess	8	87872986	-0.433967
GAAGAAGCAGTAAACAGTT	INSL6	Tiling	Hart Non-Ess	9	5164235	-0.433967
GAAGAAGTAATGACCCATT	CACNG3	Tiling	Hart Non-Ess	16	24256932	-0.233967
GAAGAATAGGATTCCAGCG	MSGN1	Tiling	Hart Non-Ess	1	17997939	-0.433967
GAAGAATTTGAAGAGTGTT	RNASE9	Tiling	Hart Non-Ess	14	20556930	0.546033
GAAGAGATCAGCGATCCTG	SSX3	Tiling	Hart Non-Ess	X	48347523	0.726033
GAAGAGCCAGTGGGAGGGA	CYP4A22	Tiling	Hart Non-Ess	1	47137649	-0.103967
GAAGAGCGCCTCTGGGGGC	RP1L1	Tiling	Hart Non-Ess	8	10611510	0.436033
GAAGAGTAAGGCCGAGGCT	KRT71	Tiling	Hart Non-Ess	4	52941956	-0.433967
GAAGAGTCTTAAAACCCCC	RP1L1	Tiling	Hart Non-Ess	8	10480261	0.0660329
GAAGATGAAGTATGGAGCA	FAM47A	Tiling	Hart Non-Ess	X	34130190	-0.433967
GAAGATGCTGACTACGAAC	CACNG3	Tiling	Hart Non-Ess	16	24346790	0.0260329
GAAGCAACCAGATCCGGAG	TGIF2LX	Tiling	Hart Non-Ess	8	89177594	-0.433967
GAAGCAAGGCCCACATCGG	C8A	Tiling	Hart Non-Ess	5	57378185	-0.433967
GAAGCACAGCGCCCCACTC	IL36RN	Tiling	Hart Non-Ess	2	113059449	-0.0339671
GAAGCAGCTGGAGCAGCTC	KRT78	Tiling	Hart Non-Ess	3	53241761	-0.433967
GAAGCATAATGTCATCGTG	PASD1	Tiling	Hart Non-Ess	X	151672476	0.366033
GAAGCCAGTGCCTGTCATG	IL36RN	Tiling	Hart Non-Ess	2	113062214	1.22603
GAAGCCGGCAAAGATGCTT	SLC6A5	Tiling	Hart Non-Ess	8	20652272	-0.433967
GAAGCTGAGCAGGAGGGAG	RP1L1	Tiling	Hart Non-Ess	8	10608717	-0.863967
GAAGCTGGGCAACATCCCC	CLEC6A	Tiling	Hart Non-Ess	12	8465489	0.886033
GAAGCTGGGTGAGTCTGAC	IL36RN	Tiling	Hart Non-Ess	2	113062602	0.556033
GAAGGAGTCGTGGCGGCCG	DCAF4L2	Tiling	Hart Non-Ess	8	87872980	-0.113967
GAAGGCATCCAAACGCTGA	CSH1	Tiling	Hart Non-Ess	17	63895480	1.03603
GAAGGCCTGCCGGGACCAG	KRT78	Tiling	Hart Non-Ess	5	53241710	-0.433967
GAAGGCTCCGAGCGGAGAC	FAM47A	Tiling	Hart Non-Ess	X	34131230	0.256033
GAAGGCTCCGCGTGGAGAC	FAM47A	Tiling	Hart Non-Ess	X	34131155	0.476033
GAAGGGTCTAAGGGCTGAG	ARGFX	Tiling	Hart Non-Ess	7	121305040	-0.433967
GAAGGTGAATTCTATGTGC	DCAF4L2	Tiling	Hart Non-Ess	8	87873581	-0.433967
GAAGTAGAAGTCTGTGATG	IL36RN	Tiling	Hart Non-Ess	2	113062646	0.556033
GAAGTCCGCACCCAGTATG	KRT71	Tiling	Hart Non-Ess	12	52548207	1.12603
GAAGTTCTCCGTCATGGCA	RP1L1	Tiling	Hart Non-Ess	8	10610534	0.396033
GAAGTTTCCTCAGTGAGGA	RNASE9	Tiling	Hart Non-Ess	14	20556479	-0.0239671
GAATAAGGCCCGAGGGAAC	SLC6A5	Tiling	Hart Non-Ess	11	20604321	0.146033
GAATCATGGGACAGGCAAA	DCAF4L2	Tiling	Hart Non-Ess	8	87873175	1.35603
GAATCCAAGTGATTCAGTG	DCAF4L2	Tiling	Hart Non-Ess	8	87873568	-0.283967
GAATCGATACCTGTAGGGT	CACNG3	Tiling	Hart Non-Ess	16	24361592	-0.0239671
GAATCTGAGGAAACCTAGC	DCAF4L2	Tiling	Hart Non-Ess	8	87873870	0.0560329
GAATGACGTTGTGTCTGCT	CACNG3	Tiling	Hart Non-Ess	3	24366245	-0.433967
GAATGCTCTAGGCGGAGAT	FAM47A	Tiling	Hart Non-Ess	X	34131269	1.00603
GAATGGAGACACTTTGAGT	TNR	Tiling	Hart Non-Ess	1	175337617	0.816033
GAATGGAGATGCAGACATC	MMP26	Tiling	Hart Non-Ess	3	5011936	-0.433967
GAATGGCCATCAGCACCCA	FNDC9	Tiling	Hart Non-Ess	8	156770187	-0.433967
GAATGTGCGGGACGTAGTG	KRT71	Tiling	Hart Non-Ess	2	52943829	-0.433967
GAATTCTCAGTCCTACATC	CYP4A22	Tiling	Hart Non-Ess	7	47609434	-0.433967
GACACCAGCGCCGAGGAAC	TRIM42	Tiling	Hart Non-Ess	3	140682970	-0.433967
GACACCCCCCAGGCTGTAG	KRT71	Tiling	Hart Non-Ess	12	52552931	0.596033
GACACCTCCAAGAAGAAGA	SLC6A5	Tiling	Hart Non-Ess	11	20607060	-0.433967
GACACGGACAGTGTAGGTG	COL20A1	Tiling	Hart Non-Ess	9	61943827	-0.433967
GACAGCCATTAAACAGCAA	DCAF4L2	Tiling	Hart Non-Ess	8	87873257	-0.433967
GACAGGCAGTCCGCTGTGG	PDYN	Tiling	Hart Non-Ess	20	1983029	0.286033
GACAGGTGGCAGGTAATTC	MSGN1	Tiling	Hart Non-Ess	2	17816964	-0.733967
GACAGTCAGTGGAGGAGGA	TNR	Tiling	Hart Non-Ess	1	175406574	-2.03397
GACATCAGGAACAGCCCCG	CELA2A	Tiling	Hart Non-Ess	5	15792497	-0.433967
GACATGTCCAGCAGAAGAC	TRIM42	Tiling	Hart Non-Ess	7	140409818	-0.433967
GACATGTCCAGTAAACCTA	TRIM42	Tiling	Hart Non-Ess	3	140690967	0.916033
GACCAAACCTTCTCTTCAC	CLEC6A	Tiling	Hart Non-Ess	12	8618136	0.936033
GACCAAATTGATATTGCAG	PASD1	Tiling	Hart Non-Ess	X	150828183	1.09603
GACCACATACCTCTAGGTT	CYP4A22	Tiling	Hart Non-Ess	1	47145924	0.596033
GACCACCGACGGGGGCGGC	TNR	Tiling	Hart Non-Ess	1	175337536	0.246033
GACCACCGTGGAGGTGCAG	TNR	Tiling	Hart Non-Ess	1	175393836	-0.433967
GACCAGTTGCTCAGCTGGC	C8A	Tiling	Hart Non-Ess	1	56867649	-0.433967
GACCCAGGAGAAGACAACA	FAM47A	Tiling	Hart Non-Ess	3	34149876	-0.433967
GACCCATTCGGGGCTGTGG	CACNG3	Tiling	Hart Non-Ess	16	24256943	-0.723967
GACCCCACAGGATTACATC	PASD1	Tiling	Hart Non-Ess	X	151674078	0.316033
GACCCCCAGATCTCCCTTT	FNDC9	Tiling	Hart Non-Ess	5	157343199	1.39603
GACCCCCTCTGCTGTGTGT	RP1L1	Tiling	Hart Non-Ess	8	10612995	0.546033
GACCCTCCTCAACTCCGAC	CACNG3	Tiling	Hart Non-Ess	16	24361761	-0.433967
GACCGATTTAACCGCATAC	DCAF4L2	Tiling	Hart Non-Ess	8	87873742	0.136033
GACCTCCAGAGGGGAATCC	CYP4A22	Tiling	Hart Non-Ess	1	47143297	-0.733967
GACCTGCAGGGGCTCCCCC	FNDC9	Tiling	Hart Non-Ess	5	157343001	-0.433967
GACCTGCTGGAAGTGACTG	COL20A1	Tiling	Hart Non-Ess	20	63307571	0.676033
GACCTGGGCACACGTGGCG	SLC6A5	Tiling	Hart Non-Ess	3	20622813	-0.433967
GACCTGTACAAACGCTATG	PDYN	Tiling	Hart Non-Ess	20	1980468	0.196033
GACGATCACAGAGACCACC	TNR	Tiling	Hart Non-Ess	6	175362981	-0.433967
GACGATGGATCCGGCCTAC	HIST1H2AA	Tiling	Hart Non-Ess	6	25726654	0.476033
GACGCACGGGCTCCTTGTG	FAM47A	Tiling	Hart Non-Ess	X	34131440	0.386033
GACGCCTGGGTGGTGTCTC	CYP4A22	Tiling	Hart Non-Ess	1	47137529	0.816033
GACGGCCCCACGCAGATCC	TNR	Tiling	Hart Non-Ess	1	175386280	0.616033
GACGGCTGCCCACTGCATC	CELA2A	Tiling	Hart Non-Ess	1	15461653	0.386033
GACGGGGCACACCGAGGCA	COL20A1	Tiling	Hart Non-Ess	20	63320364	0.0360329
GACGGTATACAATGGGGAA	C8A	Tiling	Hart Non-Ess	1	56881529	-0.433967
GACGTCTGCAGGGCACGCT	FGF6	Tiling	Hart Non-Ess	1	4554671	-0.433967
GACGTTGTGTCTGCTGCGG	CACNG3	Tiling	Hart Non-Ess	16	24354923	0.466033
GACTACTATGCCTACAGAC	CST9L	Tiling	Hart Non-Ess	20	23568245	0.136033
GACTACTGGTTATATTCCA	CACNG3	Tiling	Hart Non-Ess	8	24268166	-0.433967
GACTAGCTGGATCCTGTGG	ARGFX	Tiling	Hart Non-Ess	3	121570797	-0.123967
GACTATATGAAGGTGATTC	CYP4A22	Tiling	Hart Non-Ess	1	47140906	0.286033
GACTCTGTACGAGTGATGC	CYP4A22	Tiling	Hart Non-Ess	1	47607885	0.146033
GACTCTTGGGAAGCTCCGG	FAM47A	Tiling	Hart Non-Ess	10	34148745	-0.433967
GACTGATTCGTCATCCCCC	TBR1	Tiling	Hart Non-Ess	2	162273087	0.806033
GACTGGAAAGTTTGGGCGC	SLC6A5	Tiling	Hart Non-Ess	11	20601300	0.256033
GACTGGAACTATCAAGCTG	DCAF4L2	Tiling	Hart Non-Ess	8	87873086	0.846033
GACTTCATCCTGTCCATGG	SLC6A5	Tiling	Hart Non-Ess	11	20604355	-0.103967
GACTTTCGAGGTGAGCCTG	PASD1	Tiling	Hart Non-Ess	X	151664148	0.366033
GAGAAAAAGCATAAGGACT	ARGFX	Tiling	Hart Non-Ess	3	121586144	0.256033
GAGAAAGAGAAGATCATCA	TRIM42	Tiling	Hart Non-Ess	3	140687862	0.306033
GAGAACATCGCACCAGGTA	COL20A1	Tiling	Hart Non-Ess	8	61942837	-0.433967
GAGAACCGTGATTCCAGGT	SPACA7	Tiling	Hart Non-Ess	13	112376478	0.586033
GAGAACGACATTCCCAGTG	DCAF4L2	Tiling	Hart Non-Ess	8	87872878	1.26603
GAGAAGACAGAGAAGAATG	LCN9	Tiling	Hart Non-Ess	9	135664774	1.08603
GAGAAGAGAAGGCCACACT	DCAF4L2	Tiling	Hart Non-Ess	8	87872876	0.906033
GAGAAGATGCTGTTCCAGT	FNDC9	Tiling	Hart Non-Ess	5	157343430	-0.433967
GAGAAGCAGAAGGAGGTCT	CSH1	Tiling	Hart Non-Ess	17	63895795	-0.353967
GAGAAGCAGCAGCAGCGCC	CST9L	Tiling	Hart Non-Ess	1	23549034	-0.433967
GAGAAGGCTCCGAAATAAA	CACNG3	Tiling	Hart Non-Ess	16	24372768	-0.433967
GAGAATTATCGTGGGCCAC	SPACA7	Tiling	Hart Non-Ess	13	112401122	0.166033
GAGACACTTCAGTCTTGGG	FAM47A	Tiling	Hart Non-Ess	X	34131102	0.506033
GAGACAGGATGGCCTGGCA	PDYN	Tiling	Hart Non-Ess	20	1983076	-0.433967
GAGACCAGGACTGCCTTGA	C8A	Tiling	Hart Non-Ess	1	56876110	-0.433967
GAGACCCAGAAGACAGAAG	RP1L1	Tiling	Hart Non-Ess	8	10607964	0.636033
GAGACCCGCGTGAAGACGG	CELA2A	Tiling	Hart Non-Ess	1	15467497	0.426033
GAGACTCTGGTCTGTGGCT	CLEC6A	Tiling	Hart Non-Ess	12	8457935	-0.0939671
GAGACTTTCCTCAGCCTCG	MSGN1	Tiling	Hart Non-Ess	2	17816549	-0.523967
GAGAGAGGCAGCCTGGTTA	SLC6A5	Tiling	Hart Non-Ess	11	20636345	0.306033
GAGATACTGATACAGACAG	ARGFX	Tiling	Hart Non-Ess	3	121586398	0.246033
GAGATCGCCCGGAGCAGCA	KRT78	Tiling	Hart Non-Ess	12	52844593	-0.793967
GAGATCTGGGGGTCTACCA	FNDC9	Tiling	Hart Non-Ess	5	157343217	0.346033
GAGATGATCATCACCAAAC	TBR1	Tiling	Hart Non-Ess	2	161417092	-0.433967
GAGATGCAGTTGCTGCTGT	KRT71	Tiling	Hart Non-Ess	12	52544665	0.0360329
GAGATGGAGGTCTCCGAGG	TNR	Tiling	Hart Non-Ess	1	175366099	0.626033
GAGATGGCCAGAGGAGGCC	FNDC9	Tiling	Hart Non-Ess	6	156770049	-0.433967
GAGATGTCAGTGGAAGGGA	CACNG3	Tiling	Hart Non-Ess	16	24361687	0.126033
GAGATTGCCGGGGTGAACT	FGF6	Tiling	Hart Non-Ess	12	4445353	-0.433967
GAGATTGCCTTGAAGAGTA	KRT71	Tiling	Hart Non-Ess	12	52548186	0.246033
GAGCAGAACTGTGTTGAGA	CLEC6A	Tiling	Hart Non-Ess	12	8465585	0.156033
GAGCAGCAACCTCAAAGTA	CLEC6A	Tiling	Hart Non-Ess	2	8608717	-0.433967
GAGCAGCAGCGGCAGCTGC	PASD1	Tiling	Hart Non-Ess	X	151672231	-0.653967
GAGCAGCCACTGCCTATGC	CYP4A22	Tiling	Hart Non-Ess	1	47137604	0.486033
GAGCAGCCCTGGTGCTCCT	DCAF4L2	Tiling	Hart Non-Ess	8	87872841	0.116033
GAGCAGGAGTCGGATGTGT	RP1L1	Tiling	Hart Non-Ess	8	10611759	0.916033
GAGCAGGGAGGTCACTTGG	CYP4A22	Tiling	Hart Non-Ess	1	47137544	0.516033
GAGCAGGTCAAACGCTATG	PDYN	Tiling	Hart Non-Ess	20	1980564	0.956033
GAGCAGGTGGCCATGACGG	DCAF4L2	Tiling	Hart Non-Ess	8	87872940	-0.433967
GAGCAGTGGCCGCAGACTG	TBR1	Tiling	Hart Non-Ess	2	161416752	0.456033
GAGCCAGTTCCGTTTCGAG	INSL6	Tiling	Hart Non-Ess	3	5185434	-0.433967
GAGCCCCACGTATGGCTTC	CYP4A22	Tiling	Hart Non-Ess	1	47142192	0.256033
GAGCCCTTTGCTCCCTGCC	KRT71	Tiling	Hart Non-Ess	12	52552976	0.616033
GAGCCGACTCTAACACTAG	IL36RN	Tiling	Hart Non-Ess	0	113062247	0.266033
GAGCCGCGATGGTCTTACA	FNDC9	Tiling	Hart Non-Ess	0	157343098	0.526033
GAGCCTGGAGGAGAAGCTC	PDYN	Tiling	Hart Non-Ess	20	1980700	1.30603
GAGCCTGGTAAACATCCCT	FAM47A	Tiling	Hart Non-Ess	4	34149845	-0.433967
GAGCCTTAATTCCTTTGGG	KRT78	Tiling	Hart Non-Ess	12	53242582	0.266033
GAGCGACATCAGCAGTGCC	INSL6	Tiling	Hart Non-Ess	9	5185518	0.596033
GAGCGCACCCCAAAGGAGA	RP1L1	Tiling	Hart Non-Ess	10	10480473	-0.433967
GAGCGCATGGGCCATCCGG	SLC6A5	Tiling	Hart Non-Ess	9	20622746	-0.433967
GAGCGGCGAAGGGCCTGCC	RP1L1	Tiling	Hart Non-Ess	8	10612011	0.716033
GAGCTAGATGAAAAGGATG	FAM47A	Tiling	Hart Non-Ess	X	34130288	-0.433967
GAGCTCAAGATGGTCCTGA	IL36RN	Tiling	Hart Non-Ess	5	113817007	-0.433967
GAGCTCATGAGCCTGAAGC	KRT71	Tiling	Hart Non-Ess	12	52546346	-1.84397
GAGCTCTATCTTGGTGCCA	IL36RN	Tiling	Hart Non-Ess	2	113820043	0.156033
GAGCTGCTCTGACCACAGC	KRTAP9-3	Tiling	Hart Non-Ess	17	41232769	0.176033
GAGCTTCCCAAGAGTCGTC	FAM47A	Tiling	Hart Non-Ess	X	34130627	-0.0239671
GAGGAACTACAACGTGGCC	LCN9	Tiling	Hart Non-Ess	9	135663411	0.376033
GAGGAACTCAATAAGCTTT	HIST1H2AA	Tiling	Hart Non-Ess	6	25726238	0.186033
GAGGACCAGCGCACAGAGG	SPACA7	Tiling	Hart Non-Ess	13	112434525	-0.433967
GAGGACCTCCAGGGACCGT	COL20A1	Tiling	Hart Non-Ess	20	63326810	0.466033
GAGGACTTGGGGAGCAAGT	PDYN	Tiling	Hart Non-Ess	20	1980834	-1.38397
GAGGAGCAGAGGTTGTCCA	TNR	Tiling	Hart Non-Ess	2	175375609	-0.433967
GAGGAGCTCAGAGGTGGCT	PDYN	Tiling	Hart Non-Ess	8	1961163	-0.433967
GAGGAGGACCCCAAGGAGC	PDYN	Tiling	Hart Non-Ess	20	1980579	-1.04397
GAGGAGTATAAGTCCAAGT	KRT78	Tiling	Hart Non-Ess	12	53241685	-1.40397
GAGGAGTTGGTGGAGGCTT	KRT78	Tiling	Hart Non-Ess	12	52839326	0.216033
GAGGATCTGCCCAGTCCGG	CSH1	Tiling	Hart Non-Ess	17	63895196	-0.433967
GAGGATGGGGAAGACACTG	CACNG3	Tiling	Hart Non-Ess	1	24366169	-0.433967
GAGGCAAGGTGGATGGCCC	FGF6	Tiling	Hart Non-Ess	12	4445566	0.916033
GAGGCACCTTCTCCTCGTG	FNDC9	Tiling	Hart Non-Ess	3	156770379	-0.433967
GAGGCAGAAGAGGAGGCAC	RP1L1	Tiling	Hart Non-Ess	8	10607907	-1.72397
GAGGCAGCGCTGTCATGTC	KRT78	Tiling	Hart Non-Ess	12	52839347	-0.433967
GAGGCCCAACAGCTGGCCC	CELA2A	Tiling	Hart Non-Ess	1	15457165	1.04603
GAGGCCCAAGAGGCAGAAG	RP1L1	Tiling	Hart Non-Ess	8	10608267	-0.103967
GAGGCCCAGGAGGTTGAAG	RP1L1	Tiling	Hart Non-Ess	8	10607985	-0.763967
GAGGCCCCAGCAGGCTGCA	RP1L1	Tiling	Hart Non-Ess	8	10610895	0.546033
GAGGCCCTCACAGCTCCTG	CACNG3	Tiling	Hart Non-Ess	16	24354832	0.956033
GAGGCCGCTGCGGACGGCC	TGIF2LX	Tiling	Hart Non-Ess	X	89922104	0.586033
GAGGCGGAAAGCCAGCGAG	MSGN1	Tiling	Hart Non-Ess	2	17816908	-0.363967
GAGGCGTGGTGAGTCTCTT	FGF6	Tiling	Hart Non-Ess	12	4444193	-0.433967
GAGGCTCCAACATCATTCT	KRT78	Tiling	Hart Non-Ess	12	52839239	0.426033
GAGGCTGAGCTGAGGCTCC	COL20A1	Tiling	Hart Non-Ess	20	63309365	0.596033
GAGGCTGCAGGACTGGCTG	FAM47A	Tiling	Hart Non-Ess	X	34132251	-0.433967
GAGGGACCTCCTGATCCAC	PASD1	Tiling	Hart Non-Ess	X	151676036	0.986033
GAGGGAGAAGCTCAGGATG	MSGN1	Tiling	Hart Non-Ess	2	17816926	-0.673967
GAGGGAGCTGGAGGACGCT	FAM47A	Tiling	Hart Non-Ess	X	34131795	-0.483967
GAGGGAGGAAGACCTGCAG	FNDC9	Tiling	Hart Non-Ess	5	157343011	0.806033
GAGGGCAGGGAGTCCCCTG	TRIM42	Tiling	Hart Non-Ess	3	140688183	-2.52397
GAGGGCCAGCAGCGCCAGC	INS	Tiling	Hart Non-Ess	11	2160939	-0.863967
GAGGGGAACATGAGGAGGC	PDYN	Tiling	Hart Non-Ess	20	1983050	0.866033
GAGGGGGACGGGGATAGCA	PDYN	Tiling	Hart Non-Ess	20	1980498	0.286033
GAGGGGGTGCGAGCCACAG	RP1L1	Tiling	Hart Non-Ess	8	10623140	-0.163967
GAGGTCACTTGGAGGATCC	CYP4A22	Tiling	Hart Non-Ess	1	47137537	-0.213967
GAGTACAAAGCAGGAACCG	ARGFX	Tiling	Hart Non-Ess	3	121586301	-0.323967
GAGTCACCCTGCCTGGAGC	SLC6A5	Tiling	Hart Non-Ess	11	20626781	0.666033
GAGTCACTGCATAATAATC	CACNG3	Tiling	Hart Non-Ess	16	24361831	-0.503967
GAGTCCAGCAGCGTGTTGT	FGF6	Tiling	Hart Non-Ess	12	4445434	-0.433967
GAGTCTGAGAAGCAGAAGG	CSH1	Tiling	Hart Non-Ess	17	61973149	-1.33397
GAGTCTTGGGAGGCTCCTG	FAM47A	Tiling	Hart Non-Ess	8	34149435	-0.433967
GAGTGATGGGAGGCCCCGG	FAM47A	Tiling	Hart Non-Ess	6	34149633	-0.433967
GAGTGCAGTGGCACGGTCT	ARGFX	Tiling	Hart Non-Ess	3	121576822	0.406033
GAGTGCTTCCTGCCCTCTG	RP1L1	Tiling	Hart Non-Ess	8	10623143	-0.0939671
GAGTGGGGCGCTGTGCTTC	IL36RN	Tiling	Hart Non-Ess	2	113059462	0.426033
GAGTGTGCAGCGTGAGAGG	KRT71	Tiling	Hart Non-Ess	12	52544631	-0.393967
GAGTGTGTGGCTGTGGTCG	LCN9	Tiling	Hart Non-Ess	9	135664747	0.0960329
GAGTTCTCGGTGGATCAGG	PASD1	Tiling	Hart Non-Ess	X	151664205	0.146033
GAGTTGAGGAGGGTCCCCA	CACNG3	Tiling	Hart Non-Ess	16	24361744	-0.763967
GAGTTGATTAGCAGCAAGA	KRTAP9-3	Tiling	Hart Non-Ess	17	41232972	0.356033
GAGTTGGAGGGCAAGCTGG	KRT78	Tiling	Hart Non-Ess	12	52846246	0.0560329
GATAAGGGAACGGTTTGGA	CSH1	Tiling	Hart Non-Ess	17	63896163	0.196033
GATACTCACTGGGACTAGC	ARGFX	Tiling	Hart Non-Ess	3	121289650	0.436033
GATAGGTTTGGGACCATCC	PDYN	Tiling	Hart Non-Ess	20	1982980	-0.963967
GATCAGCGTGGTCCCCAAT	IL36RN	Tiling	Hart Non-Ess	2	113819723	0.406033
GATCAGCTCAGGAAGCAGC	KRT78	Tiling	Hart Non-Ess	12	52847991	0.626033
GATCATCTCCGTTTGGTGC	TBR1	Tiling	Hart Non-Ess	2	161417069	-0.0539671
GATCCAGACCAGTTGTCAA	S100G	Tiling	Hart Non-Ess	0	16651089	0.566033
GATCCCGGAGACACCACCC	CYP4A22	Tiling	Hart Non-Ess	1	47137523	-1.34397
GATCCTGAGAGGGAGCTGG	FAM47A	Tiling	Hart Non-Ess	X	34131803	-1.63397
GATCCTGCTGATCTATGCC	CST9L	Tiling	Hart Non-Ess	20	23568369	0.656033
GATCGATCCCCAGTTCCAG	KRT78	Tiling	Hart Non-Ess	9	53242399	0.496033
GATCGCTAGCTGCAGGTGG	HIST1H2AA	Tiling	Hart Non-Ess	6	25726279	-3.37397
GATCTCTGAGCGGATTCTC	KRT71	Tiling	Hart Non-Ess	12	52547890	-0.433967
GATGAAAACTGTGGGCAAC	PASD1	Tiling	Hart Non-Ess	X	151672639	0.896033
GATGACCCAGTCCAGGAGG	RP1L1	Tiling	Hart Non-Ess	8	10609812	0.00603287
GATGAGAATTATCAAGCTG	SPACA7	Tiling	Hart Non-Ess	2	113053391	-0.433967
GATGAGGGCCAGAACACAG	LCN9	Tiling	Hart Non-Ess	9	135665259	0.946033
GATGATGCGGCTGGATGGG	TRIM42	Tiling	Hart Non-Ess	3	140683001	-2.56397
GATGCAACAGGAGGGCTCC	TNR	Tiling	Hart Non-Ess	1	175363761	-0.0639671
GATGCCGTGCACCTGCCAC	CELA2A	Tiling	Hart Non-Ess	1	15467432	0.466033
GATGCGGGTGCCTTACAGA	FNDC9	Tiling	Hart Non-Ess	5	157342911	0.0760329
GATGCTACAGAAAGAGCCA	PASD1	Tiling	Hart Non-Ess	8	150840873	-0.433967
GATGCTGCTTACGCCAATA	KRT71	Tiling	Hart Non-Ess	12	52548774	-0.433967
GATGGAGCTCACGCGCTCT	MSGN1	Tiling	Hart Non-Ess	2	17817092	0.896033
GATGGCAGAAAGGGCCAGG	C8A	Tiling	Hart Non-Ess	10	57373621	-0.433967
GATGGGACTCTCCAGTCTC	FAM47A	Tiling	Hart Non-Ess	X	34131285	-0.433967
GATGGGACTCTGGAGCTTT	FAM47A	Tiling	Hart Non-Ess	X	34130592	0.866033
GATGGGCTTGGAGCATAGC	CSH1	Tiling	Hart Non-Ess	1	61973473	-0.433967
GATGGTATTGCGGCAGCAG	TRIM42	Tiling	Hart Non-Ess	3	140678513	-0.563967
GATGGTGTACTTGAGTGTC	MSGN1	Tiling	Hart Non-Ess	2	17817018	0.446033
GATGGTGTGCTCTGGAGGT	COL20A1	Tiling	Hart Non-Ess	20	63319081	0.516033
GATGTCATTGTGGAAGGCT	CYP4A22	Tiling	Hart Non-Ess	1	47142171	0.416033
GATGTCTGTCCAGCGGAGG	MSGN1	Tiling	Hart Non-Ess	2	17816893	0.516033
GATTCCAGCGATGGAGCCG	MSGN1	Tiling	Hart Non-Ess	0	17816667	-0.613967
GCAAACCGCTTCCCCGGCC	INSL6	Tiling	Hart Non-Ess	9	5185338	0.136033
GCAACAATTCCATCGGAAT	MMP26	Tiling	Hart Non-Ess	11	5010950	0.976033
GCAACACCAATGGCAGTTG	TRIM42	Tiling	Hart Non-Ess	3	140678414	0.776033
GCAACGGACACACCAGAAC	FNDC9	Tiling	Hart Non-Ess	5	157343132	1.42603
GCAAGATGTTCCAGCACCA	FNDC9	Tiling	Hart Non-Ess	5	156770360	-0.433967
GCAATAGAAGCAGGGGCAG	RNASE9	Tiling	Hart Non-Ess	14	20557036	-1.81397
GCAATAGTTGGCGAATCTG	DCAF4L2	Tiling	Hart Non-Ess	8	87873858	-0.333967
GCAATCAACCGTGAGAAAG	INSL6	Tiling	Hart Non-Ess	9	5185421	1.36603
GCAATCTCTCCAGCTAGCC	FGF6	Tiling	Hart Non-Ess	12	4445377	-0.433967
GCAATTGAGGTGGTTCACC	TRIM42	Tiling	Hart Non-Ess	3	140682542	1.09603
GCACACGATCTGCAGCATC	COL20A1	Tiling	Hart Non-Ess	20	63320304	0.426033
GCACAGACCATACAAATGC	MMP26	Tiling	Hart Non-Ess	11	4992117	-0.433967
GCACAGTCAAAGTCAGCAA	DEFB123	Tiling	Hart Non-Ess	1	30028513	-0.543967
GCACATCTTGAATTCCTGG	CST9L	Tiling	Hart Non-Ess	6	23548856	-0.433967
GCACCAGCATTGTGACTGG	KRT78	Tiling	Hart Non-Ess	12	52839257	0.236033
GCACCAGCCTCTTGAAGCC	CSH1	Tiling	Hart Non-Ess	17	63896184	-0.433967
GCACCATGCTGGGCCTGCC	CST9L	Tiling	Hart Non-Ess	3	23549073	-0.433967
GCACCCATTACATCACATC	C8A	Tiling	Hart Non-Ess	1	56886099	0.276033
GCACGGCATCGTCAGCTTC	CELA2A	Tiling	Hart Non-Ess	1	15467454	0.466033
GCACGGCGGGGCCAGCAGT	MSGN1	Tiling	Hart Non-Ess	2	17816743	0.446033
GCACGGGTGCCTGCAGGCG	FGF6	Tiling	Hart Non-Ess	12	4445455	0.376033
GCACTGAGGCTCTACCCAC	CYP4A22	Tiling	Hart Non-Ess	1	47144898	1.14603
GCACTGCCTGAATGTTAGG	HIST1H2AA	Tiling	Hart Non-Ess	9	25726410	-0.433967
GCACTTGCTGGAATATCAA	MMP26	Tiling	Hart Non-Ess	11	4990688	1.23603
GCACTTGTGGACTCGGTAG	KRT78	Tiling	Hart Non-Ess	12	52839302	-0.313967
GCAGAAGAGGAGGCACAGG	RP1L1	Tiling	Hart Non-Ess	8	10607904	0.526033
GCAGACAAACACTTGTGGG	KRTAP9-3	Tiling	Hart Non-Ess	1	39389074	-0.433967
GCAGAGCAGGGCAAAAGCC	CSH1	Tiling	Hart Non-Ess	17	63896210	-0.433967
GCAGAGCTTGGAGTCCACT	TNR	Tiling	Hart Non-Ess	9	175335026	-0.433967
GCAGAGGACCAGCGCACAG	SPACA7	Tiling	Hart Non-Ess	13	112434522	1.08603
GCAGAGGCCTCTAGCCCTG	TNR	Tiling	Hart Non-Ess	1	175406470	-1.00397
GCAGAGGGAGCGTTGTGCG	RP1L1	Tiling	Hart Non-Ess	8	10611834	0.566033
GCAGAGGGTCCCGTCTCCT	SPACA7	Tiling	Hart Non-Ess	13	112376402	-0.483967
GCAGAGTCTGAGCTGATGA	PDYN	Tiling	Hart Non-Ess	20	1980651	0.526033
GCAGCAAGAACAACACCTG	PASD1	Tiling	Hart Non-Ess	1	150840666	-0.433967
GCAGCAAGGCCCTGGTTCC	COL20A1	Tiling	Hart Non-Ess	20	63328454	-0.413967
GCAGCACTGCCTGAATGTT	HIST1H2AA	Tiling	Hart Non-Ess	6	25726194	1.08603
GCAGCAGGGGGCACTGGAA	MMP26	Tiling	Hart Non-Ess	11	4988266	0.496033
GCAGCAGGGTGTGCTACAG	KRTAP9-3	Tiling	Hart Non-Ess	6	39388977	-0.433967
GCAGCCCTTGGCCCTGGAG	INS	Tiling	Hart Non-Ess	11	2159938	-1.35397
GCAGCCGACTCGAAGCTGG	IL36RN	Tiling	Hart Non-Ess	2	113062537	1.21603
GCAGCCTCCCAAGACTCGT	FAM47A	Tiling	Hart Non-Ess	X	34130784	1.06603
GCAGCGAAGGCTGCAGTGT	MSGN1	Tiling	Hart Non-Ess	2	17816766	-0.433967
GCAGCGGGTGCCTGGAGAT	TNR	Tiling	Hart Non-Ess	1	175396658	0.686033
GCAGCGGGTTCAACGTACA	PASD1	Tiling	Hart Non-Ess	X	150817124	0.276033
GCAGCTACTCGGGAGGCTG	ARGFX	Tiling	Hart Non-Ess	3	121576876	0.126033
GCAGCTAGAAGAGAGGACT	PASD1	Tiling	Hart Non-Ess	X	151671127	0.366033
GCAGCTCCAGGGAGAACGA	KRT78	Tiling	Hart Non-Ess	4	53241749	-0.433967
GCAGCTCCGTGGAGGCGGC	COL20A1	Tiling	Hart Non-Ess	20	63310401	0.206033
GCAGCTGCAGAAGCACGCC	TRIM42	Tiling	Hart Non-Ess	1	140401475	-0.433967
GCAGCTGGCACTCACTGTA	FGF6	Tiling	Hart Non-Ess	12	4445225	0.426033
GCAGCTGGTGCAGTTTCAA	RNASE9	Tiling	Hart Non-Ess	2	21025147	-0.433967
GCAGCTGGTGCCCTCGAGG	C8A	Tiling	Hart Non-Ess	6	57378221	-0.433967
GCAGGAAGTCCAGCACGCT	COL20A1	Tiling	Hart Non-Ess	1	61940752	-0.433967
GCAGGAGATAGGCCTACAG	ARGFX	Tiling	Hart Non-Ess	10	121305322	-0.433967
GCAGGCAGCCTGCAGCCCT	INS	Tiling	Hart Non-Ess	11	2159949	-0.223967
GCAGGCCTGATGGATCCAG	PASD1	Tiling	Hart Non-Ess	X	151664295	-0.453967
GCAGGCGCACCAGTGTATT	HIST1H2AA	Tiling	Hart Non-Ess	6	25726376	1.18603
GCAGGGCAATGTCGTTCCT	CELA2A	Tiling	Hart Non-Ess	1	15463386	0.316033
GCAGGGCTTCCCAGGGCCC	COL20A1	Tiling	Hart Non-Ess	20	63322105	-0.253967
GCAGGTCCTCTGCCTCCCG	INS	Tiling	Hart Non-Ess	1	2182018	-0.433967
GCAGTACTGCGGGGGACTG	TBR1	Tiling	Hart Non-Ess	2	161423824	0.996033
GCAGTAGTGCCTGTAAGGG	FNDC9	Tiling	Hart Non-Ess	2	156770278	-0.433967
GCAGTCAGCCAAGATCCTG	TRIM42	Tiling	Hart Non-Ess	2	140406853	-0.433967
GCAGTCCGCTGTGGTGGAG	PDYN	Tiling	Hart Non-Ess	20	1983034	0.516033
GCAGTCGTTGCACAGGTTG	TRIM42	Tiling	Hart Non-Ess	3	140682890	0.666033
GCAGTGCCAGGAAGCTGTG	INSL6	Tiling	Hart Non-Ess	9	5185507	1.01603
GCAGTGGGGCAGGTGGAGC	INS	Tiling	Hart Non-Ess	11	2159985	0.846033
GCAGTGTCGGTGGGGCCAG	MSGN1	Tiling	Hart Non-Ess	2	17816778	-0.453967
GCAGTTCTGGCTGGAGCGG	C8A	Tiling	Hart Non-Ess	1	56908025	-1.68397
GCATAATAATCCGGCCAAC	CACNG3	Tiling	Hart Non-Ess	16	24361839	0.536033
GCATAGATCAGCAGGATCT	CST9L	Tiling	Hart Non-Ess	20	23568383	0.306033
GCATATGACATCATTAGCC	PASD1	Tiling	Hart Non-Ess	X	151671077	-0.643967
GCATCCCCTTCTGCCTCTG	RP1L1	Tiling	Hart Non-Ess	8	10608534	0.576033
GCATCTGGCCCACAAAACG	SSX3	Tiling	Hart Non-Ess	10	48209484	-0.433967
GCATCTTCCTGGCGAGATG	MMP26	Tiling	Hart Non-Ess	8	5011050	-0.433967
GCATGGCCTAAGATACCAC	MMP26	Tiling	Hart Non-Ess	9	5012633	-0.433967
GCATTACAGGAGCCCGCCC	LCN9	Tiling	Hart Non-Ess	9	135665892	-0.563967
GCATTATCATAAAACTCTG	C8A	Tiling	Hart Non-Ess	1	56883508	-0.913967
GCATTCCAGCCACCATTCT	IL36RN	Tiling	Hart Non-Ess	2	113062624	0.346033
GCCAACAGCCCGGAGGCGG	SLC6A5	Tiling	Hart Non-Ess	11	20601180	-2.23397
GCCAAGACGGCTGTGAAGC	FNDC9	Tiling	Hart Non-Ess	5	157343166	-0.433967
GCCAAGGTGGACGAGCTGG	KRT78	Tiling	Hart Non-Ess	12	52839899	0.796033
GCCACAGCAGGGACAAGCG	INSL6	Tiling	Hart Non-Ess	1	5185569	-0.433967
GCCACCACCGCCCTGAAGG	MSGN1	Tiling	Hart Non-Ess	2	17816832	0.976033
GCCACCATTCTCGGGAAGC	IL36RN	Tiling	Hart Non-Ess	2	113062616	0.886033
GCCACCTCTGAGCTCCTCT	PDYN	Tiling	Hart Non-Ess	20	1980534	0.606033
[truncated: 46,340 more rows]

## Sheet: CRISPick_Alt_TSS
Input	Quota	Target Taxon	Target Gene ID	Target Gene Symbol	Target Alias	CRISPR Mechanism	Target Domain	Reference Sequence	Strand of Target	TSS Position	PAM Policy	Off-Target Match Ruleset Version	Off-Target Tier Policy	Off-Target Match Bin Policy	Strand of sgRNA	Orientation	sgRNA 'Cut' Position	sgRNA Sequence	sgRNA Context Sequence	PAM Sequence	sgRNA 'Cut' Site TSS Offset	Other Target Matches	# Off-Target Tier I Match Bin I Matches	# Off-Target Tier II Match Bin I Matches	# Off-Target Tier III Match Bin I Matches	# Off-Target Tier I Match Bin II Matches	# Off-Target Tier II Match Bin II Matches	# Off-Target Tier III Match Bin II Matches	# Off-Target Tier I Match Bin III Matches	# Off-Target Tier II Match Bin III Matches	# Off-Target Tier III Match Bin III Matches	# Off-Target Tier I Match Bin IV Matches	# Off-Target Tier II Match Bin IV Matches	# Off-Target Tier III Match Bin IV Matches	On-Target Ruleset	On-Target Efficacy Score	DHS Score	On-Target Rank	Off-Target Rank	On-Target Rank Weight	Off-Target Rank Weight	Combined Rank	Pick Order	Picking Round	Picking Notes
[truncated: 50 more rows]

[truncated: 1 more sheets: CENPA_TIMM23 filtered]
