# Supplementary material for: Optimized whole-genome CRISPR interference screens identify ARID1A-dependent growth regulators in human induced pluripotent stem cells
Source: Stem Cell Reports. 2023 Apr 6;18(5):1061–74. doi: 10.1016/j.stemcr.2023.03.008 (PMC10202655; doi:10.1016/j.stemcr.2023.03.008)
Supplement: Table S2. Pooled Screens Data [file mmc3.xlsx]

## Sheet: WG_raw_reads
Guide.Sequence	Gene	func	DOL.1	DOL.2	DOL.3	DOL.V2	Dol.V3	DOL_V3_1	DOL_V3_2	DOL_V3_3	DOLCETTO	D1M_D14	D1M_D18	D1M_D9	D1P_D14	D1P_D18	D1P_D22	K562_D14	K562_D18	K562_D21	D1M1R1_D14	D1M1R1_D18	D1M1R1_D5	D1M1R1_D9	D1M1R2_D14	D1M1R2_D18	D1M1R3_D14	D1M1R3_D18	D1M1R3_D5	D1M1R3_D9	D1M1R4_D14	D1M1R4_D18	D1M1_All_D14	D1M1_All_D18	D1M1_All_D9	D2M1R02_Cont	D2M1R02_Noc	D2M1R1_D15	D2M1R1_D21	D2M1R2_D15	D2M1R2_D21	D2M1_All_D15	D2M1_All_D21	ARID1A_HT_R1_D13	ARID1A_HT_R1_D18	ARID1A_HT_R1_D9	ARID1A_HT_R2_D13	ARID1A_HT_R2_D18	ARID1A_HT_R2_D9
AAAAAAAAAATACTGAGAG	GATA3	Other	106	178	122	406	970	227	275	468	467	629	3364	324	328	652	677	274	218	431	118	433	253	86	81	362	57	400	262	44	46	302	302	1497	130	115	95	174	274	291	273	465	547	221	487	225	217	450	251
AAAAAAAAGAGGAGGGACG	ANKH	Other	151	270	172	593	1028	305	164	559	556	277	959	245	468	932	667	524	438	1314	31	88	271	55	23	100	27	114	248	60	23	101	104	403	115	156	123	56	35	225	180	281	215	166	293	276	255	614	212
AAAAAAAATTTCCTAGCGT	SMARCAD1	Other	62	99	70	231	281	109	23	149	178	191	1517	99	236	450	446	96	71	199	8	84	115	23	6	68	41	349	77	36	34	391	89	892	59	88	57	47	92	77	90	124	182	22	101	21	40	85	46
AAAAAAACCAGCCTAGCTC	JAG1	Other	104	150	133	387	1256	331	361	564	279	525	4333	321	489	1029	1044	190	91	382	117	615	286	87	52	511	39	593	199	76	59	357	267	2076	163	106	89	87	137	172	302	259	439	220	424	207	171	429	163
AAAAAAACTGTCCCGCAAC	MAP1LC3C	Other	280	377	289	946	1547	473	449	625	790	1003	6602	565	785	2011	1794	442	414	1456	138	855	447	132	110	891	99	840	421	133	128	897	475	3483	265	534	268	300	470	668	808	968	1278	364	665	281	324	649	326
AAAAAAAGAAAGGGGAAAG	CCNI	Other	190	238	230	658	992	186	248	558	584	585	2919	394	632	1241	1242	471	391	975	51	280	290	54	24	183	94	560	236	125	80	363	249	1386	179	387	251	494	538	603	513	1097	1051	167	190	215	126	181	187
AAAAAAATAAATCAAAGGC	TRAM1L1	Other	112	214	154	480	1059	356	143	560	434	646	3947	285	396	793	779	202	178	289	82	275	234	70	90	701	71	475	127	58	61	418	304	1869	128	173	66	304	393	156	210	460	603	160	346	152	215	429	223
AAAAAAATCCAAGTAGCAG	POU6F1	Other	104	155	145	404	783	175	205	403	349	640	4393	289	519	813	788	579	486	1075	103	712	228	98	77	541	60	560	251	71	64	371	304	2184	169	154	93	170	201	212	289	382	490	185	417	155	257	392	224
AAAAAACAACATAAATAGG	OR4F4	Other	209	297	198	704	1247	192	576	479	677	933	5511	436	862	1699	1660	576	468	1043	92	543	376	91	102	623	125	877	363	140	133	830	452	2873	231	244	144	454	669	387	378	841	1047	467	1016	476	304	677	289
AAAAAACAGGATCAACCTC	CPA2	Other	163	214	181	558	982	273	177	532	613	617	5093	387	610	1475	1406	264	264	929	97	665	351	81	64	457	63	748	283	121	73	634	297	2504	202	242	172	157	242	474	519	631	761	202	454	245	254	584	284
AAAAAACCAGGAGTCTGAG	ANLN	Other	141	196	149	486	654	164	121	369	455	80	584	78	309	521	429	405	291	755	3	11	144	20	3	63	5	144	93	19	6	68	17	286	39	0	21	3	2	12	13	15	15	50	69	77	65	221	79
AAAAAACTCCTCGCAACTC	GEMIN6	Other	215	344	258	817	921	188	376	357	664	50	254	153	392	1016	801	501	388	1088	5	23	500	26	0	26	20	43	459	37	10	92	35	184	63	21	49	3	7	22	21	25	28	181	253	228	131	146	228
AAAAAAGACCTGTAGTACC	AASDHPPT	Other	174	263	161	598	1728	446	616	666	497	25	75	158	338	796	610	495	354	967	4	3	379	52	0	0	3	0	279	51	0	0	7	3	103	2	5	0	0	0	2	0	2	65	81	117	47	60	193
AAAAAAGAGAATTGGAAAA	OR7E24	Other	58	64	43	165	163	100	52	11	165	231	1635	114	154	328	277	143	149	470	53	353	107	15	34	207	10	200	135	34	33	263	130	1023	49	20	19	18	44	75	105	93	149	71	160	64	94	378	137
AAAAAAGATCCTCTGAGAG	SP8	NEG	176	275	190	641	835	318	200	317	473	762	4917	405	699	1536	1317	353	328	767	108	737	359	127	71	544	107	706	220	91	79	806	365	2793	218	150	116	145	302	339	326	484	628	223	376	220	167	408	183
AAAAAAGCAAAGAAAACTT	BCL11B	Other	126	211	126	463	478	267	124	87	402	562	3481	331	512	1041	1061	191	146	358	79	394	232	76	59	470	55	504	226	87	78	627	271	1995	163	102	108	222	373	181	207	403	580	190	379	186	150	348	186
AAAAAAGGGCTCCAAAAAG	HIST1H2BF	Other	110	139	97	346	649	133	247	269	344	494	2779	252	549	1107	1000	352	304	1003	93	387	194	70	46	357	19	172	173	54	42	252	200	1168	124	57	58	273	499	92	134	365	633	104	164	132	154	434	199
AAAAAAGTCCAAGAGGCAC	C22orf42	Other	163	252	198	613	1411	353	415	643	543	756	5343	377	872	1957	1553	717	566	1935	124	601	401	90	67	670	89	687	354	99	66	580	346	2538	189	137	128	245	436	251	304	496	740	395	591	297	279	909	316
AAAAAATTAGCCGGGCGCG	OR11H2	Other	123	202	156	481	794	68	225	501	404	557	3085	267	396	818	803	276	194	399	115	380	281	87	44	269	55	332	201	48	44	485	258	1466	135	166	123	206	316	257	310	463	626	209	354	257	165	240	171
AAAAACAAACATGAGTGTG	CXCL11	Other	188	357	224	769	1623	379	353	891	669	1079	7726	645	1125	2438	2128	727	640	2125	176	1015	348	146	116	1038	119	990	403	160	103	816	514	3859	306	423	172	364	686	412	429	776	1115	350	655	347	401	823	396
AAAAACAAGTCGGTGCGCT	ETV4	Other	162	244	147	553	803	341	276	186	426	777	5232	346	585	1274	1192	326	262	980	133	753	291	84	76	488	77	693	243	110	118	825	404	2759	194	253	141	235	460	258	327	493	787	151	310	209	153	453	162
AAAAACACTACCAGGCCGC	ZC3H13	Other	262	396	223	881	2126	258	573	1295	830	36	333	80	498	976	807	372	291	705	4	35	590	20	4	31	5	47	498	13	1	7	14	120	33	20	10	0	4	41	57	41	61	107	59	215	108	283	190
AAAAACATGCTGGAAGACA	RNF133	Other	204	353	249	806	1579	406	548	625	604	922	6607	580	1024	2355	2047	541	402	1646	170	813	360	144	139	1015	102	1157	433	152	87	735	498	3720	296	250	195	487	884	362	360	849	1244	341	520	274	280	574	355
AAAAACCAAGCAGAAACTC	PRAMEF20	Other	133	194	165	492	823	210	362	251	423	725	4804	317	551	1362	1347	360	317	1064	97	503	248	74	63	545	72	590	220	90	91	602	323	2240	164	99	101	464	787	187	297	651	1084	299	670	340	101	309	134
AAAAACCAGAATATTGTGA	XAGE5	NEG	142	150	135	427	1151	181	401	569	484	774	4981	379	597	1232	1171	346	330	881	105	462	296	66	78	625	97	873	219	85	107	809	387	2769	151	168	66	135	179	171	183	306	362	368	654	327	177	442	195
AAAAACCAGCAGAACACTT	MYO3B	Other	224	287	213	724	1164	312	383	469	783	1064	7009	584	966	1577	1588	685	539	1498	175	990	496	178	122	1067	77	716	455	114	136	910	510	3683	292	319	182	378	605	429	499	807	1104	399	695	308	383	939	259
AAAAACCTCGCCAAGAGTG	ZEB2	Other	184	370	226	780	1544	241	423	880	631	1088	6567	458	1185	2358	1953	559	463	1142	160	852	480	104	86	736	115	730	341	128	145	894	506	3212	232	494	343	182	334	771	911	953	1245	378	809	316	274	720	305
AAAAACCTTCCCCGGAAAA	GABRR3	Other	286	416	277	979	1528	301	624	603	865	1286	7643	608	1163	2432	2284	838	709	1785	211	909	483	117	130	923	113	839	502	153	120	985	574	3656	270	427	296	459	743	682	857	1141	1600	403	750	351	345	831	497
AAAAACGTGTCTCTCCATT	OR13H1	Other	228	297	204	729	1133	314	354	465	676	1087	7992	521	863	2055	1753	485	350	1434	167	870	432	143	112	935	110	1271	425	156	142	1158	531	4234	299	557	341	307	628	558	792	865	1420	337	667	300	372	670	283
AAAAACTAGAACATACTTA	TMPRSS11B	NEG	188	264	200	652	1314	96	440	778	614	836	5776	394	731	1524	1469	467	471	1363	123	797	360	125	76	577	63	822	308	109	104	770	366	2966	234	278	218	229	426	427	497	656	923	440	779	355	310	658	253
AAAAACTTACCAACCAGAA	WFDC11	NEG	29	52	28	109	312	77	41	194	147	222	1423	96	160	288	280	177	149	408	22	177	99	20	18	145	32	274	92	35	44	249	116	845	55	38	25	25	26	61	88	86	114	70	121	96	57	169	73
AAAAAGAATTAAGAGAGAC	HLA-DMB	Other	166	267	179	612	1103	299	407	397	549	781	4561	491	844	1589	1482	545	427	885	108	468	340	133	86	604	84	658	312	103	78	675	356	2405	236	430	336	297	352	555	672	852	1024	257	439	273	340	792	367
AAAAAGACAGAGCGAGAGC	ZC3H4	Other	218	306	236	760	1077	292	295	490	614	231	1016	205	491	1004	664	355	257	989	25	109	295	65	24	145	33	115	257	57	21	85	103	454	122	114	58	110	86	85	77	195	163	130	200	199	159	275	158
AAAAAGAGGACTTACAACC	CYLC1	Other	270	479	279	1028	1186	343	308	535	802	1200	7919	507	1192	2902	2493	723	593	2599	145	970	495	130	114	961	114	1073	383	122	134	973	507	3977	252	456	261	316	713	517	558	833	1271	411	841	392	343	763	390
AAAAAGAGGAGGGACGGCG	ANKH	Other	228	325	214	767	1641	376	420	845	657	278	968	316	670	1273	991	290	173	405	32	143	368	82	18	75	22	123	308	67	29	101	101	442	149	261	111	114	97	234	186	348	283	130	155	181	145	259	184
AAAAAGAGGAGGGAGACCC	E2F6	Other	164	242	193	599	860	88	266	506	495	145	630	151	425	999	817	257	222	638	21	130	280	46	6	12	21	82	295	40	25	67	73	291	86	139	98	134	185	149	79	283	264	206	283	244	173	416	206
AAAAAGATCAAAGCAAAAT	SERPINB12	NEG	163	222	164	549	869	226	248	395	453	640	3924	309	561	1215	1075	336	245	651	89	447	292	63	69	440	67	442	275	74	62	511	287	1840	137	206	148	205	348	339	362	544	710	260	520	264	205	513	312
AAAAAGCAGTGCCTTGTCA	GLTSCR1L	Other	155	238	190	583	1216	292	409	515	498	726	5067	355	765	1723	1456	368	353	1115	98	623	300	78	97	792	38	446	217	77	63	510	296	2371	155	389	264	299	542	402	495	701	1037	250	502	225	223	623	206
AAAAAGCCAGATCTGGAAG	HDAC8	Other	163	247	211	621	1266	263	303	700	449	983	6138	415	760	1710	1507	366	276	706	146	733	290	87	119	745	79	732	355	111	104	803	448	3013	198	207	139	354	471	298	363	652	834	438	949	320	321	851	196
AAAAAGCCTGGATAACGGA	CSH2	Other	135	221	134	490	827	328	154	345	390	563	3782	309	600	1141	1087	308	212	731	85	500	230	98	83	607	91	720	214	89	75	526	334	2353	187	179	81	132	271	142	128	274	399	278	489	233	78	279	93
AAAAAGCGACCAGTTTCTC	NMNAT1	Other	78	108	99	285	586	169	222	195	300	361	2261	181	356	815	766	195	197	561	41	219	206	56	47	250	30	198	131	31	24	77	142	744	87	104	105	105	184	117	153	222	337	117	188	173	95	209	130
AAAAAGGGCACATCTTACC	GABRG2	Other	232	321	241	794	2401	295	984	1122	600	999	6713	530	1086	2345	2205	551	538	1670	131	603	385	130	85	733	106	890	381	121	109	1039	431	3265	251	479	292	419	676	623	792	1042	1468	406	873	348	240	617	292
AAAAAGTACAGCATATAGC	TAS2R19	Other	89	157	94	340	761	162	116	483	277	444	2753	224	247	589	582	135	159	533	55	282	121	59	55	556	40	460	128	78	72	475	222	1773	137	104	43	247	365	134	206	381	571	291	684	222	166	473	189
AAAAATCTATCAGAAATCG	TNFRSF10C	Other	207	367	251	825	1879	361	842	676	791	1220	6849	552	1109	2190	1902	539	485	1260	127	562	442	114	78	604	88	799	314	123	155	867	448	2832	237	294	121	520	915	260	313	780	1228	414	829	339	327	662	336
AAAAATGAATTCAAGTCCT	CLEC4A	Other	237	316	245	798	2020	345	820	855	860	936	7328	515	833	2492	1966	692	565	2177	174	938	412	133	122	875	80	938	365	158	85	909	461	3660	291	304	181	335	632	369	475	704	1107	540	858	433	430	996	443
AAAAATGAGTTTATCCTCA	OR5K1	Other	166	212	161	539	1574	390	496	688	434	595	4269	294	621	1540	1216	207	133	482	133	669	355	88	79	597	61	619	269	74	69	482	342	2367	162	243	157	251	517	335	415	586	932	314	624	185	290	627	304
AAAAATGCCTTCCTAACAG	EXPH5	Other	182	288	184	654	1219	334	197	688	502	948	7077	467	724	1566	1502	353	309	1085	171	1014	445	129	107	960	126	1205	345	147	111	740	515	3919	276	194	164	229	419	289	339	518	758	250	436	263	302	581	294
AAAAATGGCTCGGACTGTG	PIK3C2A	Other	222	291	252	765	1301	472	330	499	563	882	5373	490	789	1706	1437	532	416	1489	148	803	474	131	100	625	107	865	391	154	145	1000	500	3293	285	197	184	343	498	320	404	663	902	365	631	308	397	1124	380
AAAAATGTACATATTCCGC	DPF3	Other	150	266	200	616	1188	277	396	515	586	735	4767	377	781	1482	1237	309	325	714	150	600	277	94	72	521	76	749	303	109	104	731	402	2601	203	284	126	190	329	345	400	535	729	301	524	316	361	904	306
AAAAATGTGTTTGAGCCAC	TNFSF18	Other	312	480	299	1091	2463	657	725	1081	950	1349	9161	737	1313	2917	2499	708	583	1842	245	1287	562	160	123	1081	118	1262	469	203	124	943	610	4573	363	434	316	206	492	740	851	946	1343	603	1074	537	497	1201	520
AAAAATTGAATGCGTTTAA	NR2F1	Other	137	211	121	469	1037	377	223	437	431	439	2890	256	435	886	841	355	221	748	91	403	179	73	55	504	36	353	171	60	52	371	234	1631	133	226	123	94	240	332	425	426	665	135	375	157	194	604	196
AAAACAAACATGAGTGTGA	CXCL11	Other	204	252	178	634	1195	156	461	578	526	869	5537	418	632	1468	1339	601	446	1513	167	994	383	140	148	914	83	857	364	100	84	623	482	3388	240	140	81	241	467	176	186	417	653	225	507	200	197	407	159
AAAACAAACCTGGAGCCAT	ZNF37A	Other	94	144	112	350	813	227	392	194	316	514	3844	319	466	1007	1009	215	190	532	91	607	250	73	59	504	69	490	220	85	63	506	282	2107	158	228	139	123	189	214	261	337	450	198	389	141	100	218	116
AAAACAAGAGCTCAGAGAC	IDO2	Other	270	429	292	991	1519	332	588	599	718	1114	6724	690	976	2119	1746	416	285	741	185	806	600	159	96	964	109	988	474	175	161	930	551	3688	334	310	228	184	239	375	504	559	743	462	898	412	420	817	354
AAAACAATAGTTCTAAATA	ANKFN1	Other	25	48	28	101	135	48	7	80	93	128	788	61	94	259	176	76	88	210	7	43	37	7	5	54	8	36	59	12	17	77	37	210	19	8	14	87	194	18	26	105	220	69	110	46	30	77	75
AAAACACAATTGCTTCTTG	KLKB1	Other	176	323	240	739	1330	317	418	595	536	835	5073	446	819	1765	1619	277	183	641	131	667	344	105	76	558	69	562	348	104	97	551	373	2338	209	239	138	233	475	181	273	414	748	380	914	343	290	779	253
AAAACACCATATGGTCTTG	MRLN	Other	345	414	359	1118	1910	547	617	746	898	1433	9952	620	1279	3436	3003	908	719	2508	222	1233	557	140	172	1330	123	1330	595	173	130	1070	647	4963	313	463	280	559	1147	612	929	1171	2076	459	828	406	674	1534	533
AAAACACTCTACTCTGGCA	IL18RAP	Other	147	252	185	584	1090	327	183	580	513	810	5078	471	675	1646	1469	439	425	1246	136	696	354	121	84	722	85	551	294	84	76	413	381	2382	205	295	158	334	721	373	426	707	1147	312	517	228	301	988	336
AAAACAGAGGATATTCTCC	SPATA31D1	NEG	211	287	198	696	1686	431	363	892	639	1010	6676	396	809	1674	1456	532	439	1293	134	648	351	87	104	690	84	935	349	72	115	875	437	3148	159	467	260	271	652	608	688	879	1340	333	572	337	409	760	352
AAAACAGCATTTCCAGCAC	OR4E2	Other	370	595	376	1341	2494	597	795	1102	1120	1755	11881	872	1750	3915	3702	1058	846	2942	266	1547	753	185	195	1435	186	1560	696	245	222	1856	869	6398	430	746	457	525	993	868	1126	1393	2119	746	1501	588	516	1255	505
AAAACAGGAAATCAAAGTT	OR2AK2	NEG	149	274	181	604	1279	369	339	571	591	758	5254	379	871	1918	1840	439	355	791	154	1077	379	91	92	529	86	737	341	120	78	718	410	3061	211	159	79	312	492	196	227	508	719	217	452	253	218	531	219
AAAACAGGACGATGTGCGG	CONTROL	CONTROL	223	322	226	771	1248	270	322	656	529	985	5759	500	844	2201	1887	641	503	1782	119	617	293	71	71	541	72	583	281	128	107	684	369	2425	199	456	296	290	479	549	669	839	1148	318	771	319	273	657	298
AAAACAGGTGGAATCCGGG	MOAP1	Other	221	376	208	805	2123	493	729	901	655	854	5213	474	674	1788	1560	547	457	1158	121	579	409	108	71	507	122	866	377	116	68	553	382	2505	224	241	152	387	604	244	261	631	865	271	639	281	334	643	303
AAAACAGGTTGCTGGCAAC	CRIP3	Other	137	235	146	518	728	195	146	387	412	577	4258	290	566	1261	1217	547	385	1315	105	561	272	81	68	716	53	663	324	93	66	580	292	2520	174	168	98	157	257	209	228	366	485	295	531	236	190	477	163
AAAACATCGACCGAAAGCG	CONTROL	CONTROL	433	514	430	1377	2403	310	708	1385	1087	1739	11475	914	1377	3419	3067	1299	1117	4555	336	2016	718	235	166	1597	191	1661	721	221	183	1285	876	6559	456	764	337	600	1151	814	995	1414	2146	462	997	546	607	1191	488
AAAACCAAGAGCGGGTGAC	DAZL	NEG	241	320	272	833	1843	349	762	732	690	987	6921	506	1067	2492	2120	498	345	1203	124	617	459	95	92	780	95	869	424	113	121	669	432	2935	208	333	214	425	659	414	522	839	1181	547	1042	482	574	1444	467
AAAACCAGAAAAACAATCA	RXFP2	NEG	179	238	208	625	1137	380	284	473	532	820	5492	420	641	1506	1432	576	412	1268	192	954	395	121	116	1135	116	904	335	109	124	630	548	3623	230	244	114	114	188	309	334	423	522	227	504	248	253	557	312
AAAACCAGGGAGTGGCAAG	C2	Other	143	225	145	513	1146	342	155	649	396	645	4889	341	416	1268	1049	295	255	1033	75	562	242	62	53	608	78	568	196	93	82	807	288	2545	155	240	146	112	192	312	367	424	559	235	371	222	285	522	256
AAAACCCAAGAGAATAAAA	OR5D13	Other	146	185	149	480	1037	251	361	425	409	765	5012	347	448	1178	916	344	239	670	122	678	357	93	89	602	73	687	279	129	86	642	370	2609	222	272	139	125	206	304	424	429	630	243	485	210	362	650	351
AAAACCCCCAGTCCTCCAG	OVOS2	Other	166	240	162	568	1031	319	132	580	488	750	5278	354	583	1398	1366	520	427	1406	99	574	295	49	87	752	57	505	240	91	69	622	312	2453	140	134	179	194	435	222	341	416	776	287	465	332	316	792	305
AAAACCCCTATCTTTCCCC	SLC25A45	Other	342	485	364	1191	2199	471	563	1165	1013	1564	9794	689	1240	2746	2525	913	729	2282	263	1360	704	150	121	1110	150	1196	553	160	170	1185	704	4851	310	353	179	454	761	372	448	826	1209	574	1083	577	421	802	386
AAAACCCTCAGTCCTGCAA	HDAC9	Other	187	285	166	638	1432	235	479	718	559	712	5441	399	628	1597	1356	578	423	1635	101	660	383	96	65	690	55	543	366	100	66	648	287	2541	196	197	127	139	314	234	364	373	678	247	497	211	276	573	229
AAAACCCTGCAGCAAGAGT	FAM86B2	Other	248	328	281	857	1033	215	254	564	712	1131	7166	627	958	2105	2080	709	522	1870	122	551	408	128	86	669	88	875	396	183	164	1122	460	3217	311	319	268	131	193	547	613	678	806	371	691	295	302	877	368
AAAACCCTGTCAAAGACAC	PAPD4	Other	102	154	123	379	706	171	187	348	334	394	3164	226	420	901	767	329	302	1069	58	369	250	51	48	335	45	686	235	68	52	339	203	1729	119	138	73	166	332	182	194	348	526	206	354	163	257	559	197
AAAACCGCGACTCTTGCAA	DIEXF	Other	115	178	92	385	560	196	145	219	283	12	103	18	161	275	285	82	36	72	0	1	70	1	0	0	9	67	53	11	1	24	10	92	12	0	0	0	0	0	0	0	0	15	24	44	6	15	22
AAAACCGCTTTGGCCGGGC	PIWIL3	NEG	171	294	213	678	1045	305	147	593	654	670	4497	349	572	1541	1263	446	353	1153	77	545	323	86	57	465	68	682	313	100	72	556	274	2248	186	157	89	132	282	190	261	322	543	337	527	323	242	497	280
AAAACCTCTCACACCCCAA	HIGD1A	Other	222	285	234	741	1412	347	488	577	593	958	6706	427	1031	2444	2132	341	277	1087	143	581	355	90	93	958	94	882	375	145	116	1019	446	3440	235	465	229	520	1176	488	646	1008	1822	544	895	456	389	907	419
AAAACCTTCAGGCGGCCCA	JKAMP	Other	188	325	229	742	1248	358	191	699	503	953	5584	430	854	1720	1596	409	428	1288	118	481	388	103	63	394	108	963	261	118	161	840	450	2678	221	165	115	242	586	217	247	459	833	243	362	208	312	725	229
AAAACCTTCTCCCGCCTGC	SYDE1	Other	266	395	245	906	2267	547	720	1000	789	1098	8470	507	1012	2457	2291	602	510	1760	138	867	436	125	88	1015	177	1698	403	156	169	1252	572	4832	281	445	285	499	879	541	669	1040	1548	413	676	378	415	1054	402
AAAACGACAGCCACCTTAT	GSTCD	Other	206	289	192	687	1372	315	525	532	571	1085	7727	536	913	2096	1937	660	550	1996	175	989	358	128	88	732	107	1119	339	156	159	1043	529	3883	284	200	140	144	129	182	96	326	225	231	254	341	266	285	324
AAAACGACTTCGTTCGAGG	MAJIN	Other	88	98	66	252	354	53	59	242	217	366	2472	219	334	743	678	232	218	661	77	435	139	52	17	223	33	374	146	44	37	189	164	1221	96	152	116	130	174	189	254	319	428	91	151	113	83	378	101
AAAACGATGTTAACTCGCC	MLF1	Other	243	298	233	774	2559	650	469	1440	680	765	5062	453	992	2193	1958	488	411	1370	99	473	247	89	121	663	79	708	302	145	74	628	373	2472	234	348	228	295	680	354	448	649	1128	373	720	336	343	791	293
AAAACGCCCCCTACTGCCA	GLIPR1L2	Other	261	391	326	978	1463	292	217	954	761	1305	8839	736	1160	2354	2195	550	412	1352	167	1021	457	174	120	988	112	1006	454	147	138	1000	537	4015	321	389	159	357	596	323	436	680	1032	572	969	579	477	1195	428
AAAACGCCTCCCGCCACCG	RFPL2	Other	241	393	255	889	1789	423	541	825	719	1269	9090	603	1048	2483	2347	459	409	1270	193	858	521	144	160	1340	140	1579	420	171	206	1216	699	4993	315	318	192	420	788	495	634	915	1422	503	942	485	373	1082	320
AAAACGGCAACCTTCAGAG	SPATA13	Other	255	337	257	849	1978	257	586	1135	697	1312	8243	648	1217	2748	2539	480	397	1172	146	955	442	133	116	820	134	1216	433	180	171	1250	567	4241	313	317	136	436	713	493	478	929	1191	388	1015	373	389	761	280
AAAACTCCAGCTCTCCATG	LOC646588	Other	250	396	262	908	1440	292	578	570	695	1096	8675	551	1051	2686	2371	469	409	1369	123	911	566	138	118	1226	104	1043	421	146	154	1080	499	4260	284	550	307	534	1237	693	959	1227	2196	353	605	349	418	1015	402
AAAACTGAGACAGTAGCTG	C3AR1	Other	220	358	264	842	1386	357	486	543	646	1078	7303	550	996	2022	1727	551	421	1401	194	1016	478	109	137	1133	95	789	396	128	142	832	568	3770	237	411	285	290	540	634	875	924	1415	319	620	378	308	669	347
AAAACTGCCAGAACTAAGG	CTAGE8	Other	196	377	245	818	2033	415	652	966	702	1141	7642	620	998	2113	1895	561	504	1342	138	939	467	138	79	657	140	1111	421	174	167	1360	524	4067	312	355	182	602	926	533	530	1135	1456	245	439	306	252	598	271
AAAACTGCTGAGTAAAGGG	GCNT3	Other	167	273	190	630	1001	314	371	316	507	753	4897	379	589	1575	1421	379	337	937	116	649	292	90	64	521	68	789	272	105	95	634	343	2593	195	213	152	215	396	183	210	398	606	313	603	284	333	738	272
AAAACTGCTTGGGTCCCGC	SP9	Other	271	429	333	1033	1833	431	439	963	937	943	4569	552	1086	2439	2036	823	620	1767	164	557	525	136	110	548	93	588	451	171	132	607	499	2300	307	352	240	215	219	503	506	718	725	506	1064	462	401	964	445
AAAACTGTAGCAAAAACTC	RTCB	CEG	223	355	290	868	1822	567	348	907	774	11	58	65	268	543	524	165	64	117	0	0	516	9	0	0	0	0	450	22	2	13	2	13	31	0	0	0	1	0	0	0	1	21	33	22	34	37	60
AAAACTTCAAAGCCATGAT	MMP20	NEG	115	187	133	435	655	160	54	441	419	550	3576	235	606	1221	1141	281	217	788	52	257	213	41	35	368	57	528	162	59	37	485	181	1638	100	184	98	223	424	240	366	463	790	185	444	146	169	377	189
AAAACTTCCAGCTGAAACA	SYT16	Other	194	254	167	615	1006	327	274	405	542	916	6776	437	842	1578	1501	329	304	1060	130	775	385	109	115	1049	121	969	336	117	117	818	483	3611	226	274	184	175	328	429	658	604	986	357	706	353	315	715	299
AAAACTTGCCAAGCCCAGC	POTEB3	Other	100	122	115	337	442	203	49	190	322	541	3629	208	453	924	981	242	164	610	62	335	190	51	39	207	56	622	170	66	81	646	238	1810	117	160	71	89	117	130	186	219	303	191	430	229	174	614	161
AAAAGAAAAGATGAAGGGC	SLCO1C1	Other	309	469	311	1089	2002	352	572	1078	826	1808	11663	960	1165	2469	2228	628	490	1435	208	1150	683	188	182	1243	211	1629	569	256	175	1257	776	5279	444	561	352	410	632	813	919	1223	1551	448	740	486	486	986	509
AAAAGAAACAGATAAAACC	NKX3-2	Other	126	207	158	491	853	321	189	343	393	635	4116	367	586	1110	973	320	208	767	109	527	289	92	41	386	53	602	162	98	86	661	289	2176	190	281	208	227	333	434	556	661	889	192	336	113	225	559	260
AAAAGAAACCTCTCTAGCT	OR2G6	Other	171	195	201	567	1410	212	374	824	583	665	4821	354	932	2080	1789	520	361	1190	81	669	314	91	58	601	66	411	232	83	77	522	282	2203	174	225	163	171	380	348	395	519	775	390	722	336	353	794	333
AAAAGAAACGCTACCCGGC	ICE1	Other	195	289	232	716	1199	346	128	725	540	883	5181	378	745	1587	1424	514	419	1627	117	630	336	53	89	817	93	767	340	114	79	481	378	2695	167	187	121	270	473	294	328	564	801	361	568	289	388	878	351
AAAAGAAAGCAGAGGCTAT	BTN3A3	Other	129	213	131	473	868	269	210	389	314	533	3472	317	585	1070	1038	366	298	887	104	552	299	67	65	415	60	520	269	99	58	450	287	1937	166	165	183	183	323	254	322	437	645	299	558	257	287	553	224
AAAAGAAAGCTTGAGTCGG	PRMT6	Other	176	257	219	652	1543	403	445	695	519	817	5121	453	730	1556	1475	539	353	988	135	786	329	130	83	673	80	575	291	99	82	598	380	2632	229	247	141	242	343	249	240	491	583	152	357	191	215	499	194
AAAAGAAGTCAGCTCTGGT	RIPK2	Other	416	643	446	1505	3197	641	902	1654	1092	2263	13065	1145	1913	3921	3754	1128	833	2330	335	1618	882	328	219	1517	220	1674	706	222	247	1643	1021	6452	550	464	343	467	747	746	946	1213	1693	735	1654	719	624	1358	661
AAAAGAAGTTGGTTATATA	OCLM	Other	89	161	100	350	791	256	336	199	293	566	3279	259	523	936	920	360	243	623	91	378	225	64	71	433	66	403	269	86	51	355	279	1569	150	246	198	41	53	349	403	390	456	268	609	218	136	280	131
AAAAGACATCGGCTCCAAC	LCP2	Other	163	250	195	608	1213	338	255	620	451	888	5836	390	696	1601	1317	361	343	952	132	886	401	92	70	552	101	720	332	103	125	821	428	2979	195	428	195	246	562	447	513	693	1075	196	316	200	177	438	219
AAAAGACCGAAGAAGGAGG	PLP1	Other	137	203	141	481	845	190	271	384	433	90	513	70	382	832	571	193	100	264	8	12	213	17	5	24	8	103	133	22	17	105	38	244	39	45	21	47	28	64	53	111	81	185	325	184	169	408	194
AAAAGACTGACTTGTAATT	OR8I2	Other	142	253	182	577	867	349	184	334	513	892	5975	392	862	1841	1649	399	315	955	125	832	334	102	94	753	100	811	365	95	117	790	436	3186	197	275	178	339	754	434	459	773	1213	244	613	271	247	536	199
AAAAGAGACATCAACTCAC	ZNF404	Other	317	389	286	992	1782	370	869	543	873	1423	9427	705	1245	2996	2794	757	645	2165	193	1299	608	176	151	1365	163	1490	573	199	217	1387	724	5541	375	627	402	333	589	797	876	1130	1465	429	715	445	439	1203	455
AAAAGAGACCTCCTGCTCC	THRB	Other	142	256	164	562	673	228	193	252	383	696	5254	343	625	1443	1279	477	471	1281	78	757	270	75	72	633	67	557	271	77	54	329	271	2276	152	146	96	253	440	133	216	386	656	244	476	248	189	539	153
AAAAGAGCTTTCCAAACTT	ELMOD3	Other	66	147	102	315	747	142	224	381	270	565	3745	222	338	833	784	402	347	1221	107	552	258	59	46	447	50	442	209	45	40	300	243	1741	104	152	110	180	429	228	259	408	688	188	490	164	215	484	130
AAAAGAGGAAGATAATTCC	OR13G1	Other	81	132	86	299	676	190	102	384	264	459	2823	175	380	716	651	260	226	785	82	566	219	52	52	272	56	489	116	50	66	425	256	1752	102	85	58	85	134	154	215	239	349	136	282	150	179	297	132
AAAAGAGGGATAAAGACAC	TMX3	Other	113	205	130	448	991	278	193	520	324	715	4298	349	583	1307	1132	259	191	653	77	460	266	79	63	475	60	516	298	58	69	370	269	1821	137	251	167	87	192	334	495	421	687	277	599	234	158	444	149
AAAAGAGGGTCTTTGGCAG	PFDN1	Other	197	313	206	716	1328	429	524	375	559	385	1289	448	647	1357	1028	509	506	1284	51	124	407	104	51	209	38	124	417	116	33	144	173	601	220	170	102	173	144	214	143	387	287	337	525	342	323	636	354
AAAAGAGGTGAAGAATTAC	CTSC	Other	41	94	70	205	212	151	49	12	160	242	1796	145	214	478	353	215	179	554	26	177	156	36	42	378	7	45	136	23	22	149	97	749	59	46	30	9	20	25	31	34	51	107	222	83	143	482	141
AAAAGAGTAACTCAAGCCT	OR13C9	Other	137	242	132	511	839	223	106	510	381	508	4079	241	633	1334	1333	306	260	677	91	454	286	54	64	542	43	602	131	76	70	648	268	2246	130	128	110	186	437	218	285	404	722	242	523	215	208	497	232
AAAAGAGTAACTCAAGTCT	OR13C5	Other	77	88	71	236	505	45	110	350	192	408	2470	175	233	716	660	97	65	368	54	315	114	31	33	253	52	445	100	50	48	344	187	1357	81	98	68	94	204	86	117	180	321	213	300	162	160	356	94
AAAAGATCAGTGGAGAACG	UTP11	Other	212	327	239	778	1496	352	531	613	580	4	15	1	345	824	690	78	19	40	3	15	12	1	1	0	0	0	10	0	0	0	4	15	1	9	6	0	0	12	10	12	10	20	55	13	6	19	11
AAAAGATGAAGTTATATGT	FPR3	Other	113	174	125	412	757	205	145	407	310	440	2224	233	518	1077	923	291	241	754	91	337	187	63	35	141	27	278	149	76	47	344	200	1100	139	172	63	162	269	79	100	241	369	188	595	206	156	306	163
AAAAGATTGGGGTTCGCGC	WDR24	Other	70	135	89	294	555	157	44	354	232	160	876	120	322	638	580	235	175	585	15	46	121	34	15	91	26	152	81	22	24	111	80	400	56	48	31	74	120	46	45	120	165	188	353	225	95	181	61
AAAAGCAGAACCTGCAGCT	OR6C68	Other	369	483	406	1258	2280	471	538	1271	972	1771	11175	986	1828	3774	3653	1078	1042	2906	289	1614	869	272	186	1069	204	1551	720	253	181	1367	860	5601	525	716	372	580	1034	911	1086	1491	2120	632	1053	596	630	1761	586
AAAAGCAGAACTTGCAGGT	OR6C2	Other	97	137	87	321	734	233	186	315	272	434	2468	269	361	772	781	210	143	437	82	367	232	91	63	342	53	376	164	64	44	272	242	1357	155	136	98	96	165	181	170	277	335	90	190	129	180	489	215
AAAAGCAGAGACTGGAGTT	OR5M11	Other	175	240	232	647	1523	184	519	820	674	788	4211	366	1042	2190	1747	553	464	1257	134	717	369	114	111	664	67	487	364	68	61	358	373	2226	182	574	263	265	491	570	707	835	1198	333	564	286	369	760	320
AAAAGCAGCGCTGCGCGAG	MBNL3	Other	109	205	177	491	912	114	307	491	433	524	2674	289	735	1388	1271	386	255	751	74	263	250	57	47	311	62	433	224	95	88	344	271	1351	152	101	44	317	435	107	148	424	583	259	565	242	273	703	227
AAAAGCAGGCACTGGAAGG	FAM83E	Other	256	344	282	882	1724	134	593	997	752	1298	8349	797	1095	2219	2075	716	623	2183	151	1148	475	211	148	972	134	1224	436	232	213	1154	646	4498	443	462	314	385	670	859	980	1244	1650	430	978	474	553	1392	551
AAAAGCAGTTCCTCTCAGC	PCDHGC3	Other	247	337	229	813	1619	215	512	892	685	883	5938	464	907	2583	2337	525	390	1406	110	641	367	82	106	675	108	795	375	119	102	848	426	2959	201	492	328	320	558	451	645	771	1203	290	553	378	429	1172	344
AAAAGCATCCAGTGGAGAT	OR10AG1	Other	139	179	140	458	649	58	326	265	404	639	3952	364	729	1691	1467	499	427	1396	103	643	271	79	96	511	57	551	273	74	74	416	330	2121	153	91	74	324	492	165	201	489	693	192	378	225	288	478	214
AAAAGCCCCACAACAGGAC	EYA3	Other	134	215	198	547	1066	246	337	483	492	705	4354	341	666	1662	1751	286	286	722	95	542	323	57	84	555	68	435	304	75	77	581	324	2113	132	397	219	160	312	429	561	589	873	329	662	205	280	867	307
AAAAGCCGAGGTCTTCCTG	TBC1D15	Other	212	380	255	847	1187	332	339	516	665	207	703	306	730	1288	1040	855	706	2041	48	162	537	114	33	119	15	61	409	51	16	53	112	395	165	170	136	162	159	140	78	302	237	184	323	292	242	337	276
AAAAGCCTTCTCTCACAGA	KLHL4	Other	72	136	71	279	462	128	180	154	256	448	2821	188	343	671	704	281	204	852	67	414	135	54	45	384	59	380	129	50	70	280	241	1458	104	44	31	143	283	72	66	215	349	84	154	118	161	463	156
AAAAGCGAACTACAGTGGA	MTERF1	Other	111	180	134	425	1083	281	370	432	365	318	2034	213	574	1197	926	316	295	925	38	307	235	52	30	201	48	337	181	41	54	266	170	1111	93	346	167	76	135	318	324	394	459	186	279	141	159	385	150
AAAAGCGACCAGTTTCTCA	NMNAT1	Other	156	251	165	572	1658	367	606	685	445	862	5455	426	635	1684	1463	565	457	1197	129	772	339	98	112	560	91	810	330	123	119	579	451	2721	221	201	79	147	278	245	328	392	606	235	421	309	225	568	280
AAAAGCGAGGGCTACAGAA	CREB3L4	Other	103	145	74	322	457	57	113	287	256	418	2507	218	429	956	850	330	226	1005	81	477	166	51	42	308	23	190	182	48	33	150	179	1125	99	217	123	140	236	304	280	444	516	154	276	130	134	361	139
AAAAGCGGGGAAAGGTAGA	PIN4	Other	205	350	267	822	1539	350	598	591	622	574	2296	470	776	1426	1158	430	378	813	59	215	311	125	49	208	54	325	283	102	80	231	242	979	227	265	199	399	375	405	246	804	621	223	361	283	311	718	373
AAAAGCTGAGGCGGCAACG	ATF7IP	Other	199	284	220	703	1261	526	359	376	556	898	5928	389	786	1905	1712	603	504	1724	177	1065	347	82	122	776	89	858	381	108	83	633	471	3332	190	365	275	280	268	391	387	671	655	477	992	442	295	782	320
AAAAGCTTCCTTTGTATAC	ALDOB	Other	109	187	154	450	678	123	183	372	345	647	4361	345	455	1086	1034	220	211	625	106	653	261	87	59	438	38	524	178	89	68	603	271	2218	176	98	36	257	476	89	147	346	623	110	214	99	135	400	160
AAAAGGAACAAGATGAGGA	OLFML3	Other	190	247	183	620	1123	192	353	578	510	755	4799	395	696	1371	1211	380	305	977	104	653	447	115	84	643	93	720	417	79	73	510	354	2526	194	297	174	140	229	325	363	465	592	238	400	175	302	591	303
AAAAGGAAGAACTCGGTCG	SMNDC1	Other	187	335	192	714	1672	329	608	735	554	6	25	14	305	730	649	153	71	128	0	0	193	3	0	0	5	17	138	0	1	8	6	25	3	0	1	24	23	0	0	24	23	22	21	36	18	31	49
AAAAGGACGGAGGAACAGC	ZNF654	Other	173	299	249	721	950	337	248	365	480	794	4749	483	807	1764	1346	429	325	893	159	849	415	104	95	684	99	748	391	151	94	669	447	2950	255	255	186	312	403	310	265	622	668	366	520	468	349	721	411
AAAAGGACTCACCTGCCAT	CASP4	Other	94	124	123	341	761	68	82	611	260	422	3330	249	438	794	767	379	328	1214	54	382	216	71	45	528	47	287	174	63	56	487	202	1684	134	193	50	124	274	166	189	290	463	150	372	118	191	493	167
AAAAGGAGGCGCTCGGCCC	OAZ2	Other	131	254	181	566	881	189	433	259	439	737	4371	397	720	1308	1162	455	325	899	93	549	325	109	83	539	61	477	313	97	85	529	322	2094	206	269	117	76	169	281	331	357	500	236	472	293	240	614	175
AAAAGGCACACGCACAGAG	GPR150	Other	192	275	198	665	1709	415	447	847	557	150	541	337	520	995	707	502	298	881	22	79	360	74	12	47	14	72	301	97	16	105	64	303	171	111	136	73	18	103	52	176	70	257	584	303	229	411	239
AAAAGGCACGCGCGAGCCA	CDV3	Other	222	379	219	820	1120	208	315	597	538	888	5815	499	869	2144	1802	581	504	1918	136	665	435	97	77	603	104	926	406	136	152	937	469	3131	233	633	374	479	939	559	959	1038	1898	453	895	360	341	758	298
AAAAGGCAGAGTCCCCGAG	VPS16	Other	142	223	177	542	1286	184	494	608	433	80	140	119	312	534	385	224	122	299	7	9	286	27	6	9	11	11	240	21	7	32	31	61	48	16	47	5	7	48	13	53	20	79	62	135	91	111	157
AAAAGGCCAATTCTTGATG	OR2L3	NEG	191	328	217	736	1462	247	481	734	560	1126	6628	526	892	2051	1859	589	504	1633	149	700	432	158	104	809	88	730	396	109	110	686	451	2925	267	465	245	170	287	544	720	714	1007	304	644	342	360	947	355
AAAAGGCCCAGGAGGCTCC	SEMA4A	Other	445	720	476	1641	2912	654	877	1381	1325	1180	5697	893	1257	2264	1940	1123	868	2388	206	780	823	230	134	761	69	544	857	210	155	769	564	2854	440	569	302	359	576	552	606	911	1182	746	1251	600	724	1511	672
AAAAGGCCCTAAACGTGAG	MYH15	Other	147	258	158	563	962	230	292	440	450	937	5662	451	880	2063	1697	557	527	1782	121	533	320	80	76	668	114	1021	318	149	109	707	420	2929	229	317	180	320	517	414	519	734	1036	184	439	209	264	629	233
AAAAGGCGACGCCAACACC	SHC4	Other	340	483	383	1206	2238	365	590	1283	859	498	2340	465	898	1820	1502	846	619	2698	87	292	553	109	51	315	49	187	543	109	52	331	239	1125	218	253	253	111	72	211	191	322	263	401	728	369	569	1326	565
AAAAGGCGCTTTGCTAGCA	GRIK2	Other	146	274	218	638	1418	354	372	692	535	674	4768	356	831	1876	1694	399	331	1107	83	515	313	68	77	578	47	607	325	116	129	940	336	2640	184	137	74	322	648	149	244	471	892	176	317	193	281	504	290
AAAAGGCTGGATCTGACTG	WBSCR28	Other	211	309	255	775	1746	434	679	633	557	913	6276	490	1015	2212	2017	601	559	1690	106	756	384	90	77	661	79	699	298	114	71	603	333	2719	204	205	136	436	725	290	344	726	1069	416	699	430	433	994	386
AAAAGGCTTCTCGGGTTCC	ACOT4	Other	128	203	105	436	1050	242	288	520	346	764	4411	379	660	1326	1216	270	227	600	111	502	267	77	65	490	117	885	262	93	105	669	398	2546	170	137	63	324	582	213	174	537	756	307	482	274	285	744	269
AAAAGGGAAAATCAGAAGA	MYO1A	Other	186	299	225	710	1410	402	339	669	537	1301	6441	606	1106	1931	1915	740	567	1157	220	860	457	180	138	765	126	893	432	155	179	1062	663	3580	335	241	184	276	413	475	454	751	867	377	808	325	483	899	477
AAAAGGGACTCCCGGAGCT	CFLAR	Other	120	219	145	484	974	277	141	556	385	556	3879	315	607	1363	1362	276	264	826	93	499	229	65	71	536	50	409	204	92	74	524	288	1968	157	282	238	146	333	445	575	591	908	510	1246	361	285	654	243
AAAAGGGCACATCTTACCC	GABRG2	Other	156	267	158	581	773	243	246	284	476	711	4718	399	708	1762	1488	549	532	1616	82	293	270	64	65	486	71	650	189	110	91	621	309	2050	174	197	63	133	244	201	221	334	465	238	541	209	218	544	166
AAAAGGGCGCTCACCTCCC	FAM102B	Other	168	238	188	594	1111	226	392	493	465	48	225	51	408	895	767	292	147	396	6	18	288	5	1	14	7	51	325	22	13	48	27	131	27	25	10	0	5	44	32	44	37	206	380	227	232	454	212
AAAAGGTCAATTCTTGATG	OR2L8	Other	109	144	112	365	449	41	82	326	291	613	3369	316	396	904	699	266	200	521	106	430	246	102	80	533	39	394	308	55	49	284	274	1641	157	171	127	272	392	237	241	509	633	249	460	192	186	412	158
AAAAGGTGACTCCATGGTG	ATF6	Other	418	548	473	1439	3294	627	959	1708	1076	1040	5599	627	1212	2520	1991	1016	855	2604	159	696	805	150	108	778	125	713	560	146	138	836	530	3023	296	611	391	603	1028	759	743	1362	1771	222	354	381	151	191	221
AAAAGTACAACCTGCCACT	OR6C75	Other	195	284	199	678	1069	347	585	137	467	919	6242	433	791	2016	1654	527	488	1315	128	740	376	91	88	802	77	857	329	104	94	672	387	3071	195	441	250	214	334	547	529	761	863	364	627	404	301	681	326
AAAAGTACACACCCGAGAA	PAPPA2	Other	116	145	135	396	1016	209	355	452	366	560	3703	300	423	957	984	287	217	748	76	462	183	57	61	465	52	427	159	72	52	448	241	1802	129	228	185	190	299	327	399	517	698	180	325	168	68	158	69
AAAAGTACTTCACTTCTAC	VWA2	Other	236	313	261	810	1539	421	395	723	617	985	6971	514	852	1774	1641	685	501	1698	105	654	579	120	71	688	89	782	418	125	125	876	390	3000	245	292	124	191	418	403	537	594	955	397	589	404	265	710	220
AAAAGTAGCCAATGGCAGG	TAS2R31	Other	69	121	67	257	353	107	84	162	217	433	2886	249	279	605	577	171	125	292	83	331	168	49	28	314	48	423	97	48	47	285	206	1353	97	85	75	46	88	120	105	166	193	151	230	145	74	126	66
AAAAGTATCAGGAGTTGTC	SOX2	Other	270	405	251	926	1370	474	392	504	749	84	279	154	614	1059	1002	727	558	1464	38	112	459	51	19	79	6	6	381	25	0	11	63	208	76	74	71	138	106	88	89	226	195	125	131	219	214	293	307
AAAAGTCAGAAGCACACTG	NTS	Other	84	130	102	316	603	141	26	436	240	425	2371	204	354	796	750	307	214	782	40	164	158	48	49	337	49	360	174	64	82	411	220	1272	112	244	131	136	184	338	440	474	624	120	123	73	199	538	186
AAAAGTCGAAATCCCGGGC	RBMS2	Other	159	135	149	443	753	168	151	434	296	595	3221	287	525	1041	891	313	294	599	133	506	234	84	93	518	40	357	229	57	43	370	309	1751	141	101	100	129	129	193	147	322	276	248	522	287	133	364	232
AAAAGTCGAGCTTACCTCT	ZMYND8	Other	207	285	176	668	2054	547	497	1010	700	822	6247	370	987	2250	2168	393	283	1001	64	546	399	69	80	746	157	1495	324	126	98	935	399	3722	195	329	193	470	1007	309	418	779	1425	218	434	257	403	799	335
AAAAGTCTGTTCAGTCAGT	CAPN6	Other	285	412	324	1021	1823	297	544	982	811	1233	9011	599	1047	2573	2275	913	663	2660	160	961	698	149	132	1247	116	1419	536	160	181	1365	589	4992	309	522	294	415	737	608	829	1023	1566	490	1050	416	477	1175	535
AAAAGTGACAGATCACAGG	UCN3	Other	270	349	290	909	1641	443	356	842	773	1257	8830	633	1121	2161	1981	831	665	1977	173	1052	496	155	115	1136	148	1080	511	157	159	1242	595	4510	312	391	219	384	616	595	728	979	1344	419	769	400	353	788	318
AAAAGTGATTCCTCCAGCA	CTPS2	Other	252	362	289	903	1646	655	352	639	716	269	1585	302	582	1480	1138	622	559	1845	35	116	393	75	23	99	22	267	373	73	44	160	124	642	148	78	56	103	92	80	68	183	160	233	336	267	249	421	252
AAAAGTGTGTGTGGGAGCT	KRTAP21-3	Other	268	462	228	958	1232	392	311	529	636	98	416	70	456	852	792	514	521	1620	0	0	335	18	6	13	37	152	394	18	15	89	58	254	36	3	4	38	21	0	5	38	26	157	225	270	187	383	213
AAAAGTTAGTATTAATATA	PMCH	Other	60	83	46	189	482	106	125	251	226	290	1413	153	228	452	388	171	124	250	30	144	121	47	20	154	18	102	152	34	40	221	108	621	81	48	36	75	154	77	67	152	221	71	210	83	98	329	142
AAAATAATCACCTGTAATT	OR6C74	Other	116	144	101	361	632	195	91	346	386	495	3007	215	323	799	749	428	270	876	94	432	218	65	59	442	52	417	244	53	55	320	260	1611	118	199	111	114	212	388	422	502	634	219	377	142	153	322	194
AAAATAATTTAACTTACCA	SEL1L2	Other	101	122	86	309	502	264	87	151	345	393	2609	175	213	469	463	207	151	284	81	459	216	32	46	320	45	354	156	46	18	218	190	1351	78	135	110	114	178	237	281	351	459	166	290	136	117	225	181
AAAATACTAATACCAAATG	TMEM191C	Other	116	165	107	388	859	182	371	306	314	392	2924	228	448	856	823	222	214	608	77	308	265	49	32	344	55	559	134	67	72	492	236	1703	116	333	196	190	254	379	528	569	782	181	301	125	98	248	100
AAAATACTCATCCATAGGT	NXPE2	Other	169	300	187	656	953	191	254	508	470	848	5725	476	728	1500	1510	465	408	1137	153	872	409	147	112	889	116	946	405	145	136	647	517	3354	292	217	158	270	476	306	385	576	861	291	506	228	254	542	243
AAAATAGACTGTGCAGAGC	PIH1D3	Other	177	272	207	656	1708	361	396	951	611	842	5552	410	669	1704	1631	358	327	971	136	745	364	100	75	580	75	606	356	112	114	841	400	2772	212	357	114	117	238	447	520	564	758	410	906	407	315	802	273
AAAATAGCAGTAAACTCAA	CONTROL	CONTROL	74	78	59	211	636	135	148	353	195	314	2621	192	258	441	405	213	133	520	46	336	199	43	20	229	24	272	152	30	35	275	125	1112	73	93	57	179	304	121	202	300	506	72	128	106	180	343	148
AAAATAGCCTCCAACTGCG	JADE2	Other	322	496	330	1148	2130	360	887	883	915	1289	8701	627	1190	2965	2302	636	585	2148	167	844	460	144	106	824	124	1296	485	120	169	1107	566	4071	264	341	237	539	836	369	471	908	1307	694	1215	584	561	1357	554
AAAATAGTACCCACTTCAT	MUC22	Other	208	243	177	628	1539	342	459	738	576	720	5142	392	758	1724	1740	449	381	1292	61	313	271	74	55	450	89	776	290	127	84	508	289	2047	201	132	84	359	719	178	212	537	931	320	586	299	157	338	155
AAAATCAACCCGCCACTCT	CDKAL1	Other	450	661	453	1564	2126	473	694	959	1177	1477	11047	728	1366	3488	2888	817	585	2040	182	1039	804	153	129	1029	166	1647	578	191	186	1538	663	5253	344	804	424	508	1146	789	867	1297	2013	667	1079	587	582	1429	578
AAAATCACAACCTGCAGTT	OR6C76	Other	129	190	128	447	937	312	335	290	344	478	3402	269	494	1162	1143	326	177	564	57	292	284	74	40	301	69	527	219	77	84	454	250	1574	151	238	126	172	272	225	266	397	538	266	442	180	226	639	273
AAAATCACAATTTGCAACT	OR6C6	Other	233	355	201	789	1991	393	630	968	726	1246	8585	521	1069	2316	2056	578	407	1602	144	695	502	88	109	943	123	1159	373	130	141	921	517	3718	218	407	268	264	525	552	611	816	1136	389	641	345	345	691	306
AAAATCAGCACTTACATTT	MACC1	Other	240	296	233	769	1447	352	536	559	740	763	5481	484	824	1762	1740	582	357	1418	75	479	344	84	68	600	58	628	362	103	82	613	283	2320	187	325	172	347	635	423	603	770	1238	400	676	416	304	686	312
AAAATCCAAGTAGCAGAAG	POU6F1	Other	119	147	117	383	903	163	315	425	529	630	3555	400	546	1101	940	657	377	983	80	520	240	109	63	415	60	350	197	113	65	465	268	1750	222	215	148	253	573	301	270	554	843	326	594	232	203	532	188
AAAATCGCCCAACAGCAGA	MTSS1	Other	172	296	196	664	889	246	217	426	485	883	6129	397	741	1733	1478	521	399	1125	105	565	387	80	101	808	108	1012	275	107	93	721	407	3106	187	198	108	264	442	231	279	495	721	316	559	309	276	793	211
AAAATCGGGTAGTCCACTG	DDX3Y	Other	172	236	233	641	1242	251	509	482	566	864	5917	460	817	1928	1618	364	375	1283	164	987	366	113	83	837	94	797	338	85	77	555	418	3176	198	249	154	165	341	251	324	416	665	253	560	294	233	673	246
AAAATCTCCTCCTCCTACA	GRXCR2	Other	213	329	254	796	1712	336	412	964	795	941	6606	463	816	1902	1678	660	561	2278	180	941	472	116	78	792	90	851	434	112	98	618	446	3202	228	476	328	191	492	452	734	643	1226	214	400	241	305	689	259
AAAATCTTCAGAGTGACTG	TIMM23	CEG	237	384	234	855	1668	402	414	852	673	1212	7307	584	1123	2443	2210	660	617	2024	179	824	486	124	127	1020	149	1234	385	190	156	993	611	4071	314	183	121	194	467	257	274	451	741	420	898	448	473	1144	492
AAAATGAGAATCAAAGATG	OR13C3	NEG	128	236	185	549	1210	300	438	472	486	622	4118	352	467	1140	1036	350	297	1008	104	754	295	100	57	474	68	460	257	106	66	417	295	2105	206	84	128	290	717	231	286	521	1003	341	756	289	213	578	164
AAAATGCAGAGGGACTCGG	ZNF775	Other	274	418	302	994	2147	755	599	793	844	1232	7064	725	1396	2627	2425	879	627	1997	146	720	553	130	102	792	124	890	520	198	158	877	530	3279	328	380	281	551	869	709	728	1260	1597	463	686	388	422	1068	413
AAAATGCCCAGCGCGGCGC	WIPF1	Other	169	260	174	603	1142	276	143	723	457	712	5164	369	642	1366	1192	314	312	933	129	770	328	110	98	706	59	615	314	65	63	565	349	2656	175	376	349	323	595	440	658	763	1253	362	611	357	210	598	229
AAAATGCGAACACCATTGT	VSIG1	Other	232	342	228	802	1498	450	503	545	617	924	6487	446	896	2196	1924	543	580	1987	140	674	419	108	65	895	122	980	292	148	84	631	411	3180	256	285	238	336	746	382	549	718	1295	544	1134	433	484	1089	487
AAAATGCGGGAATCTTAAC	IKBKB	Other	56	84	64	204	173	142	21	10	209	263	1752	91	279	540	559	63	66	115	52	302	86	26	37	162	18	230	78	26	22	103	129	797	52	26	38	147	264	75	93	222	357	115	202	93	54	104	60
AAAATGCTCCAGGATATCC	PHEX	Other	267	432	297	996	1946	507	626	813	870	1012	7940	596	1387	2976	2953	928	733	2891	191	1067	599	142	118	1068	129	1390	619	172	99	898	537	4423	314	267	248	394	888	421	567	815	1455	555	995	452	587	1409	621
AAAATGGCGAGTGAGGCTG	SNX17	Other	308	510	373	1191	2147	522	618	1007	906	1479	8892	717	1163	2956	2413	1075	746	2757	241	1141	429	151	108	1036	145	1178	494	215	170	1159	664	4514	366	488	294	268	442	583	783	851	1225	523	1000	530	511	1017	463
AAAATGGCGCCTGTCAGAG	CTDNEP1	Other	164	247	175	586	1249	364	385	500	432	462	1998	444	634	1246	1127	388	317	1123	65	269	378	95	33	129	52	359	273	122	73	309	223	1066	217	246	176	246	270	420	288	666	558	241	377	207	228	656	244
AAAATGGCTGCGTCTTCGA	MED4	Other	201	294	201	696	1271	229	479	563	618	3	25	22	348	736	519	22	5	9	0	0	239	3	0	0	0	2	249	0	1	19	1	21	3	0	0	0	1	0	11	0	12	38	60	60	49	73	106
AAAATGGGTCACGAGCCCC	ZNF311	Other	303	531	356	1190	2222	518	556	1148	895	1153	8128	685	1160	2740	2440	855	773	2444	196	1097	637	181	97	847	141	1327	487	204	141	1136	575	4407	385	600	307	278	547	709	880	987	1427	686	1176	589	406	855	467
AAAATGGTGTAACTGACTC	FAM133A	Other	169	257	198	624	1261	322	280	659	522	716	4999	447	679	1467	1323	381	308	940	91	466	366	113	50	559	90	649	279	123	102	752	333	2426	236	423	171	264	527	303	318	567	845	183	338	184	214	610	202
AAAATGTCAGGAAATGCAA	PCDHA13	Other	40	61	54	155	179	17	76	86	114	250	1643	143	294	609	401	124	99	319	41	290	114	38	23	191	37	290	79	43	31	239	132	1010	81	90	82	76	169	96	133	172	302	45	83	60	83	175	68
AAAATTAAAGCAGAGAGGA	TNFRSF1A	Other	113	145	99	357	752	241	193	318	362	89	402	92	278	450	384	427	349	885	6	13	146	23	9	51	6	42	98	15	9	15	30	121	38	53	31	62	60	40	45	102	105	125	180	118	107	192	123
AAAATTGAATGCGTTTAAA	NR2F1	Other	241	316	238	795	1366	339	309	718	781	936	6409	443	906	2462	2326	537	447	1729	159	806	441	117	120	923	77	854	389	123	124	755	480	3338	240	512	237	340	842	613	914	953	1756	317	742	320	333	681	262
AAAATTGCTTGAACCCCAG	DPH3P1	Other	183	276	161	620	1358	186	211	961	527	768	5010	356	751	1638	1412	301	267	809	98	521	315	87	54	497	48	468	296	79	88	529	288	2015	166	354	213	219	410	305	471	524	881	369	706	316	219	488	214
AAAATTTCTGGAAAGAGCA	CXorf21	Other	257	355	257	869	1856	508	583	765	862	1307	8152	584	919	2049	1879	794	609	1660	182	861	400	137	100	932	123	1009	331	150	144	1078	549	3880	287	286	219	486	898	550	557	1036	1455	362	886	305	430	1161	424
AAACAAAACCTCTCAGATG	MOV10L1	Other	147	270	167	584	1356	281	349	726	457	861	5479	482	705	1456	1350	590	488	1530	137	582	365	118	110	870	112	700	250	156	111	813	470	2965	274	286	183	216	407	487	546	703	953	270	454	311	390	752	283
AAACAAAACGCAAGGAGAG	MREG	Other	138	180	133	451	812	220	204	388	355	26	193	27	264	432	369	251	219	726	3	4	47	9	4	39	3	7	46	2	0	8	10	58	11	0	0	8	28	0	6	8	34	48	30	54	52	248	90
AAACAAACTTTCTCAATCT	OR4S2	Other	64	160	88	312	645	111	229	305	292	414	2773	190	333	685	559	103	92	243	35	267	234	41	52	351	39	260	188	50	37	456	163	1334	91	57	30	160	276	117	208	277	484	179	319	130	129	320	126
AAACAAAGAACAAAGGAAC	SLFN12	Other	250	433	345	1028	1869	346	567	956	885	1452	9071	699	1443	3081	2668	737	702	2046	185	946	541	148	125	922	146	1229	472	175	167	1047	623	4144	323	342	229	408	689	473	453	881	1142	528	934	494	632	1383	480
AAACAACATAAACAGCAAC	KRTAP9-7	Other	211	257	229	697	1591	389	458	744	587	960	6772	500	921	1919	1677	503	323	1164	144	906	347	110	97	810	128	1102	362	133	137	734	506	3552	243	610	386	241	558	586	859	827	1417	339	817	319	398	1041	346
AAACAAGAGACTCCTATAA	OR6K6	NEG	72	84	85	241	438	200	73	165	178	429	2579	189	361	824	776	165	148	296	61	339	204	52	39	231	52	378	216	54	36	307	188	1255	106	208	126	58	102	232	264	290	366	191	250	138	135	310	117
AAACAAGAGCTCCAGTTCC	SULT1C4	Other	113	197	155	465	445	141	125	179	338	588	3683	299	498	1263	1230	325	284	1034	104	616	217	69	60	444	52	396	232	69	60	480	276	1936	138	209	118	273	435	234	257	507	692	283	599	336	261	736	234
AAACAATAACAAACGGGAG	KDM5A	Other	120	168	125	413	652	135	139	378	373	295	1278	292	505	925	721	292	197	528	33	102	277	34	25	94	27	116	275	70	37	221	122	533	104	142	92	198	332	176	168	374	500	290	345	286	225	482	272
AAACAATAATGATAATATA	ACOT6	Other	47	63	62	172	358	38	134	186	195	251	1561	130	204	359	329	135	100	231	51	189	109	40	17	154	34	247	97	32	34	298	136	888	72	49	33	119	179	56	49	175	228	146	250	105	75	290	111
AAACAATAGCTAAAATGTC	OR5T1	NEG	176	331	236	743	1653	513	265	875	588	881	6055	457	865	2082	1942	637	545	1612	159	692	438	109	102	824	81	993	298	137	86	837	428	3346	246	385	179	393	752	470	543	863	1295	376	805	352	425	1022	443
AAACACAAACTCGGGTGCG	PMP22	Other	190	253	157	600	1219	304	484	431	425	890	5317	414	746	1700	1451	472	430	1400	139	676	353	77	95	677	114	721	303	112	105	932	453	3006	189	104	94	222	400	172	221	394	621	148	411	182	283	752	275
AAACACACACAAGATTAAG	C14orf93	Other	60	67	58	185	268	133	4	131	167	222	1443	136	261	521	553	169	163	515	54	232	92	54	25	248	19	122	48	23	16	93	114	695	77	76	61	287	515	104	113	391	628	109	183	93	101	229	110
AAACACAGGATCTCTCAGG	SELE	Other	135	202	157	494	541	103	178	260	429	754	5274	445	693	1531	1254	378	313	1004	119	574	322	116	67	550	72	788	301	81	70	452	328	2364	197	139	107	167	290	245	259	412	549	203	417	260	187	536	240
AAACACCCCGAGCTCCAAG	GOLPH3	Other	203	315	205	723	1313	182	426	705	587	955	6454	458	836	2021	1805	452	432	1373	117	792	432	103	80	689	88	868	364	106	135	867	420	3216	209	464	320	413	739	595	743	1008	1482	348	509	284	338	1011	278
AAACACCGGTAGGAGCGGG	SMC4	CEG	147	217	128	492	725	210	209	306	364	15	111	11	314	711	529	6	1	6	0	3	9	0	0	0	8	51	17	10	2	0	10	54	10	1	1	0	1	0	0	0	1	65	93	74	53	109	89
AAACACCTGCTGCTTCGCG	C2orf15	Other	312	421	352	1085	2226	532	473	1221	848	1297	8479	687	1022	2226	1926	780	662	2153	201	976	488	135	107	1015	158	1281	410	165	175	1133	641	4405	300	383	193	302	578	427	655	729	1233	382	815	374	494	1174	330
AAACACGTGAAATTCTGTG	PCDHA11	Other	242	380	279	901	1469	284	529	656	596	1317	7586	535	1019	2502	2430	607	419	1299	251	1437	547	162	147	1071	135	882	505	114	114	659	647	4049	276	454	256	330	621	608	801	938	1422	582	1199	511	445	1017	420
AAACACTCACCGTGCCATT	PTGES3L	Other	399	596	426	1421	2725	612	742	1371	1112	1937	14301	902	1626	4383	3927	1232	1102	3851	289	1616	785	174	165	1613	205	1804	725	262	193	1563	852	6596	436	676	429	736	1508	679	983	1415	2491	617	1129	590	563	1395	580
AAACACTGCCATGGTCAGC	DPH3	Other	354	492	321	1167	2230	232	858	1140	806	260	1335	431	684	1662	1421	1030	810	3289	30	99	605	86	19	128	23	155	489	103	17	63	89	445	189	142	118	82	89	96	64	178	153	308	746	336	421	955	349
AAACACTTCCCCAAACCCC	MTMR6	Other	209	388	262	859	2248	427	398	1423	772	1271	7863	640	1064	2613	2439	611	463	1676	145	794	508	129	95	613	132	1088	473	187	101	809	473	3304	316	376	245	357	611	405	531	762	1142	526	1055	474	418	941	385
AAACAGACAGCAGCAACAA	PRG4	Other	188	307	257	752	1555	260	296	999	538	1223	6703	528	1359	2565	2406	431	357	1195	180	881	318	134	115	689	92	643	395	81	100	520	487	2733	215	537	264	457	629	745	754	1202	1383	328	646	323	332	802	251
AAACAGATACTTACAGGTA	FREM1	Other	205	284	207	696	1330	283	473	574	639	1019	5992	512	951	2238	2116	602	489	1243	218	977	490	172	138	837	129	713	446	130	118	798	603	3325	302	579	290	313	550	645	764	958	1314	619	1095	488	424	750	388
AAACAGCAAGCTAGCGAGC	TYSND1	Other	206	317	209	732	1474	170	369	935	660	1013	6232	471	896	1998	1999	529	412	1166	129	757	414	103	121	763	92	670	375	131	115	762	457	2952	234	129	89	230	332	230	255	460	587	292	537	248	328	713	327
AAACAGCAGCTAAATAATT	AGTR2	Other	155	332	240	727	1637	390	567	680	666	885	5183	486	1103	2299	2106	527	379	1017	166	720	344	137	70	629	69	519	314	138	88	554	393	2422	275	175	115	464	798	225	260	689	1058	324	524	347	402	827	328
AAACAGCCCGGCCGGCCAA	ZNF593	Other	222	386	233	841	1198	430	322	446	738	745	4280	498	817	1711	1434	617	544	1504	125	583	517	135	68	486	52	438	439	96	47	449	292	1956	231	247	182	300	388	257	243	557	631	240	239	325	228	408	281
AAACAGCCTAAATGGGAAG	LURAP1L	Other	87	146	102	335	681	171	248	262	263	527	3215	246	622	1240	1051	267	289	799	66	402	240	46	36	272	51	358	283	59	39	321	192	1353	105	190	135	176	462	325	317	501	779	284	489	241	166	392	118
AAACAGCGCAAGCACGCTG	FAM72B	Other	301	425	357	1083	2049	473	475	1101	918	1289	8268	661	1282	2929	2823	913	667	3186	195	904	582	150	135	1119	139	977	406	176	146	997	615	3997	326	239	264	629	1007	391	469	1020	1476	359	867	455	504	884	474
AAACAGCTGAAAGCCCCAC	UNC5C	Other	92	150	88	330	707	110	288	309	321	449	3439	225	384	914	875	223	148	556	72	420	188	64	44	478	54	541	190	70	75	554	245	1993	134	230	176	185	373	297	354	482	727	204	549	165	201	435	149
AAACAGGAAACCCGTTCTA	LRTOMT	Other	73	131	112	316	515	134	270	111	265	426	2844	227	386	829	747	452	341	1439	83	371	210	63	54	549	46	416	227	71	88	599	271	1935	134	151	73	56	179	182	178	238	357	153	364	122	191	346	124
AAACAGGAATGTGCACATC	OCM	Other	371	640	428	1439	2352	509	1092	751	1110	2047	14204	984	1736	4311	3665	877	658	2301	286	1643	736	233	154	1561	232	2029	731	215	315	2001	987	7234	448	746	454	897	1884	973	1396	1870	3280	704	1321	576	800	1864	794
AAACAGGCAAAAATATCAA	OR2D3	NEG	123	250	151	524	1556	318	388	850	529	1051	6991	527	696	1377	1103	544	575	1700	98	585	394	117	109	826	125	888	363	144	111	766	443	3065	261	168	97	128	199	201	267	329	466	317	462	290	358	962	323
AAACAGGCATTTCTGTACC	SPRR2G	Other	124	223	179	526	806	202	427	177	391	589	3772	338	716	1695	1519	357	276	1147	60	301	240	75	68	412	71	547	203	106	107	670	306	1930	181	221	149	112	181	304	429	416	610	162	208	140	225	553	238
AAACAGGGAGGTCAAAACG	OR2T12	NEG	210	264	210	684	1017	253	192	572	496	919	5755	454	704	1596	1357	397	374	1359	91	571	375	85	73	475	74	702	316	88	105	777	343	2525	173	205	131	177	320	182	268	359	588	395	586	376	320	793	293
AAACAGTAAGAGCCCCACT	TCN1	Other	151	203	149	503	899	253	109	537	436	564	3707	304	534	1071	965	208	198	628	75	364	244	65	45	368	70	520	233	91	66	430	256	1682	156	218	137	191	374	249	333	440	707	376	727	285	334	692	273
AAACAGTCTACACAGCAGG	CYP21A2	Other	219	316	265	800	1519	154	535	830	651	1202	8033	596	1206	2472	2332	489	419	1396	195	1253	508	149	124	801	141	1085	441	155	139	1046	599	4185	304	335	158	141	255	268	357	409	612	265	464	259	418	1041	461
AAACAGTGACAGCCACGTA	KLK12	NEG	288	418	315	1021	1626	360	548	718	787	1303	8842	569	1137	2871	2621	503	485	1668	213	1279	467	108	110	911	148	1194	358	170	202	1456	673	4840	278	387	228	660	1152	473	597	1133	1749	738	1385	595	344	790	405
AAACAGTGTAAACAACAAC	KRTAP9-2	NEG	84	164	117	365	799	195	221	383	260	532	3648	221	407	909	761	336	249	764	87	452	217	67	54	436	48	458	183	40	39	335	228	1681	107	87	37	66	104	106	129	172	233	205	399	237	112	303	166
AAACATCGCTGAGGCGCCG	NRIP3	Other	181	278	189	648	807	249	303	255	550	989	6216	409	639	1600	1184	442	383	1200	124	624	423	91	103	766	93	813	306	100	125	733	445	2936	191	362	286	144	338	362	455	506	793	389	637	362	215	430	268
AAACATCTCAAAACAGGAA	GKN2	NEG	129	206	168	503	906	145	323	438	405	651	4637	326	647	1455	1276	360	326	872	91	461	296	94	53	517	74	766	311	92	68	645	286	2389	186	178	58	256	402	86	181	342	583	177	310	210	199	690	228
AAACATGAGTGTGAAGGGC	CXCL11	Other	197	329	211	737	1479	409	367	703	610	345	1319	386	769	1421	1276	756	546	1807	85	215	427	120	36	189	26	152	369	71	21	87	168	643	191	150	119	171	152	155	100	326	252	472	764	379	335	717	281
AAACATGGCCGGGAGCAGC	PRTFDC1	Other	256	401	289	946	1871	558	477	836	816	453	1735	356	819	1657	1403	518	439	1385	60	144	432	69	38	108	43	328	341	72	52	251	193	831	141	356	183	165	129	271	191	436	320	252	347	406	158	218	225
AAACATGGCGACCTAGGAG	BTN2A1	Other	413	516	405	1334	1495	341	574	580	998	1592	10447	808	1604	3286	2915	1052	877	2590	253	1331	688	214	161	1162	225	2166	662	244	243	1497	882	6156	458	783	475	716	1169	1027	1283	1743	2452	659	1398	637	827	2297	738
AAACATGGCTCTAACGCGG	DDX28	Other	135	251	154	540	988	223	344	421	467	563	4039	298	707	1376	1224	316	260	632	45	330	288	86	43	281	102	758	217	83	62	614	252	1983	169	405	273	208	389	588	709	796	1098	173	423	155	181	499	224
AAACATGTCAGGGTTCAGT	GTF3C3	Other	270	382	250	902	1331	364	420	547	592	7	19	27	297	523	489	197	53	86	6	18	451	7	0	0	0	1	354	9	1	0	7	19	16	0	2	1	2	0	7	1	9	9	3	38	11	43	11
AAACATTCCAAATGCAGAA	SULT1E1	Other	146	311	200	657	1341	282	366	693	627	970	5706	498	926	1945	1727	582	462	1681	114	727	346	109	103	641	63	590	334	125	124	618	404	2576	234	323	194	357	500	456	565	813	1065	144	314	171	275	585	258
AAACCAAGGTAAGCGCCGT	ZRSR2	Other	160	267	233	660	1063	237	420	406	534	0	0	1	299	638	505	440	442	1561	0	0	307	0	0	0	0	0	239	0	0	0	0	0	0	2	0	0	2	0	0	0	2	0	0	0	0	0	0
AAACCAATGGTTCTCAGCA	EBLN2	Other	235	280	222	737	1659	390	534	735	592	1040	7148	508	1086	2227	1960	554	475	1653	141	912	369	109	113	890	102	1120	377	126	143	907	499	3829	235	682	340	346	557	771	915	1117	1472	332	590	279	396	893	370
AAACCAATTGCCAGTACCC	ALG8	Other	115	220	168	503	990	111	469	410	411	109	318	248	413	618	468	251	211	618	13	37	266	53	12	21	10	62	278	76	21	58	56	178	129	107	51	113	148	85	52	198	200	42	9	210	23	38	63
AAACCACCCTAGTAAGTAA	RASGRP3	Other	143	151	152	446	983	220	518	245	433	536	3308	247	666	1287	1126	219	227	773	82	334	256	52	56	447	67	501	284	76	67	503	272	1785	128	243	136	160	342	286	471	446	813	247	357	199	289	650	190
AAACCACGAATTCTTTCTG	C15orf65	Other	218	300	186	704	1300	153	374	773	599	871	6191	460	774	1757	1681	440	347	963	167	834	427	91	96	990	73	661	315	97	90	615	426	3100	188	258	241	223	473	386	421	609	894	390	680	330	340	724	264
AAACCACTCTTTGGATATT	HGD	Other	117	167	108	392	627	143	215	269	264	367	2656	227	453	973	935	204	143	529	59	407	175	42	32	342	34	402	140	77	53	519	178	1670	119	111	68	181	323	103	116	284	439	129	364	129	258	540	180
AAACCACTTTGATATTGGG	MAN1C1	Other	235	326	209	770	1549	411	394	744	539	1068	6871	622	865	1700	1601	498	483	1146	166	947	471	177	103	805	133	979	382	158	113	967	515	3698	335	380	175	343	529	483	498	826	1027	529	1013	377	371	775	309
AAACCAGCAAGAAGGCGGC	INTS7	Other	55	103	58	216	513	95	115	303	261	5	46	0	86	203	188	12	3	1	0	0	18	0	4	23	0	21	5	0	1	2	5	46	0	0	0	0	0	0	3	0	3	13	7	17	0	0	7
AAACCATCAGAAGAAGCCT	SAMD5	Other	104	120	110	334	588	172	61	355	297	671	3804	266	562	976	1045	221	228	576	117	402	275	52	37	372	76	563	166	68	91	543	321	1880	120	209	109	224	382	257	313	481	695	158	285	184	191	442	215
AAACCATGATGTGGAGAAC	LRRIQ3	Other	247	363	313	923	1526	264	522	740	753	1277	8833	605	1283	2890	2742	950	802	2571	229	1239	486	142	141	1293	130	1269	414	185	147	968	647	4769	327	258	124	347	520	360	391	707	911	552	1190	410	361	1009	448
AAACCCAAGAGAATAAAAG	OR5D13	Other	118	147	125	390	907	172	352	383	267	566	3478	315	521	1080	1061	311	330	1010	59	533	192	62	66	388	57	396	178	110	80	606	262	1923	172	111	63	197	296	182	192	379	488	156	282	154	141	380	117
AAACCCAAGGAACCAAATG	LYZL4	Other	108	147	109	364	689	75	306	308	342	509	2759	255	467	947	855	305	287	1024	113	588	192	82	78	489	44	298	196	49	32	126	267	1501	131	60	43	179	278	74	85	253	363	117	199	128	238	540	199
AAACCCCAAAGAGCTGCAC	OR10A3	Other	245	463	305	1013	1785	438	461	886	721	1321	9071	634	1196	2942	2461	753	558	2163	193	1037	498	129	89	719	123	1136	461	146	154	1289	559	4181	275	465	294	480	952	421	543	901	1495	398	954	450	481	1037	445
AAACCCCAGCAGGAAAGCA	KLHL40	Other	132	278	216	626	1354	271	313	770	462	836	5879	357	796	1891	1654	619	487	1806	99	524	348	85	60	693	65	777	291	79	104	697	328	2691	164	409	131	328	682	385	556	713	1238	326	697	335	330	795	336
AAACCCCATCACCTGGAAC	CCDC58	Other	188	325	219	732	1276	477	232	567	673	1200	7653	644	1083	2480	2152	548	558	1766	193	1057	463	160	104	724	140	977	435	172	107	946	544	3704	332	269	153	251	525	303	361	554	886	456	764	365	321	627	262
AAACCCCCAGTCCTCCAGG	OVOS2	Other	242	336	206	784	1378	362	516	500	693	1144	6850	678	1018	2327	2007	689	563	1499	134	665	450	167	112	651	108	1040	375	145	170	981	524	3337	312	409	282	276	528	518	595	794	1123	396	1186	446	471	1109	352
AAACCCCCCAACAACAGCA	SDF2	Other	177	337	273	787	1203	337	221	645	629	0	5	4	374	754	635	434	424	1316	0	1	203	4	0	0	0	0	210	0	0	1	0	2	4	0	0	0	0	0	2	0	2	4	1	10	0	0	5
AAACCCCCCGCTCGCTGGT	ZBTB4	Other	250	344	248	842	1518	313	551	654	676	35	110	21	299	612	572	587	495	1147	8	5	210	3	2	0	0	11	222	5	5	8	15	24	8	1	18	13	20	5	5	18	25	50	176	73	25	65	51
AAACCCGAGCGAGTAGGGG	FGF2	Other	216	355	240	811	1321	516	259	546	690	92	403	230	691	1111	928	474	442	1350	8	10	376	57	23	77	8	79	424	53	3	48	42	214	110	15	15	63	51	37	18	100	69	336	911	297	209	494	363
AAACCCGAGGCAGCATGGA	CREBRF	Other	216	364	247	827	1521	217	241	1063	687	1096	6948	630	1015	2449	2275	664	433	1179	192	1160	410	215	131	781	94	692	412	166	135	1176	552	3809	381	358	174	221	410	532	629	753	1039	576	1145	488	370	814	426
AAACCCGCCAGGGTCACTT	KATNA1	Other	118	159	153	430	876	151	268	457	341	294	1576	229	369	661	405	252	202	843	46	149	184	54	20	115	24	284	144	67	43	279	133	827	121	306	162	108	136	256	357	364	493	134	231	146	172	422	193
AAACCCTGAGATATGAGGG	FASTKD1	Other	152	190	130	472	804	162	200	442	343	517	3280	331	497	1225	1176	455	320	1099	68	366	302	80	57	498	42	458	173	52	64	296	231	1618	132	87	41	298	483	163	146	461	629	229	358	272	188	635	183
AAACCCTTTCTGCCTGGCA	ZNF785	Other	184	232	216	632	1554	472	486	596	507	883	6221	387	696	1799	1622	420	399	1700	144	635	421	85	87	597	74	1054	302	108	140	882	445	3168	193	261	154	65	161	325	426	390	587	419	703	304	302	755	233
AAACCGAGGCGCGGGACGC	SMAP2	Other	220	313	181	714	663	224	208	231	619	12	40	27	424	833	652	244	124	299	5	18	358	9	1	8	0	0	246	9	0	0	6	26	18	3	1	18	32	3	4	21	36	124	168	132	63	95	113
AAACCGCGTGTTAATGTAA	TLE1	Other	114	158	132	404	862	358	176	328	323	479	2715	227	402	1181	1056	214	224	781	115	400	184	61	69	448	65	388	174	82	55	378	304	1614	143	104	30	310	576	60	56	370	632	226	432	224	118	343	155
AAACCGCTCCGTTACCGCA	SMAD4	Other	231	321	261	813	1233	263	344	626	662	925	7030	606	1161	2514	2184	683	687	2374	121	812	491	130	82	799	90	507	450	136	116	824	409	2942	266	165	114	276	556	145	236	421	792	469	927	447	314	667	322
AAACCGGCGGTGTCGACAG	RSPH6A	Other	106	243	127	476	454	151	134	169	296	604	4073	235	387	963	1099	405	365	1398	96	544	142	52	75	503	61	678	210	77	90	574	322	2299	129	117	75	115	283	98	167	213	450	150	290	125	185	401	168
AAACCTAAAAGGGCAAAGG	OR5D14	Other	306	458	269	1033	1192	358	429	405	893	1491	8989	808	1196	2730	2536	782	595	2085	310	1391	694	211	174	1191	139	1090	517	198	146	963	769	4635	409	245	177	277	444	315	286	592	730	490	773	411	283	634	340
AAACCTACCTCTTGTCTGA	SMIM18	Other	154	289	213	656	1509	424	449	636	467	587	4602	278	603	1508	1263	284	221	689	87	376	264	74	100	787	32	507	286	82	64	534	283	2204	156	201	160	203	351	261	462	464	813	236	566	236	207	366	206
AAACCTAGCCCCAATACTT	CONTROL	CONTROL	330	514	356	1200	2420	582	668	1170	1015	1386	9409	640	1411	3595	3249	711	540	1932	194	1005	674	151	138	1009	160	1545	528	182	154	1362	646	4921	333	538	356	347	753	656	766	1003	1519	432	786	436	536	1540	516
AAACCTATGGAGCTGACAC	C2orf16	Other	46	86	67	199	422	81	94	247	187	247	1486	126	300	675	577	83	81	323	44	141	136	24	23	192	27	207	114	45	25	259	119	799	69	61	25	79	130	32	44	111	174	141	285	125	95	265	129
AAACCTCATGGACATCACT	CREB5	Other	272	390	277	939	1634	299	466	869	848	1389	9404	611	1074	2747	2323	671	523	1815	156	971	518	126	122	1131	149	1256	441	202	185	1375	612	4733	328	484	228	150	350	574	606	724	956	626	993	520	360	723	358
AAACCTCCGAGCCAACCTT	ZNF544	Other	304	350	314	968	1870	377	428	1065	645	923	6943	518	963	2194	2054	781	738	2409	121	833	555	138	94	996	90	764	357	131	120	1054	425	3647	269	309	270	271	564	401	534	672	1098	478	922	444	514	919	482
AAACCTCTTTAAGACACCG	PCDHB16	Other	398	644	406	1448	2986	759	953	1274	1186	1736	11284	732	1487	3772	3373	1151	1059	3497	278	1465	657	209	162	1509	212	1941	522	225	212	1315	864	6230	434	997	581	598	1076	993	1386	1591	2462	802	1254	682	632	1509	623
AAACCTTCCCTGGCATCTG	DR1	Other	284	428	293	1005	2328	614	698	1016	797	41	58	377	505	934	763	724	474	1500	4	11	609	112	2	3	8	9	496	118	6	0	20	23	230	14	24	6	10	4	11	10	21	113	212	256	110	150	186
AAACCTTCTGAGAAATGAC	NIPAL3	Other	226	348	243	817	1949	532	634	783	765	1226	7819	525	1104	2254	1998	590	444	1638	212	903	498	130	114	953	130	1351	434	114	195	1080	651	4287	244	335	268	263	480	554	633	817	1113	346	741	339	557	1103	454
AAACCTTCTGCTTAAAATA	DYTN	Other	91	172	100	363	834	118	114	602	310	484	3331	245	357	1011	975	280	252	756	75	503	230	94	65	473	37	387	219	51	55	337	232	1700	145	112	69	150	313	127	171	277	484	149	245	182	111	268	137
AAACCTTGGAGGACATGCT	CATIP	Other	153	260	132	545	772	160	344	268	453	50	240	125	498	938	669	369	380	1555	7	20	314	36	10	70	2	36	287	32	7	28	26	154	68	19	21	9	19	16	6	25	25	195	323	236	221	359	193
AAACCTTGTCGAAGGACCA	NAT14	Other	202	366	277	845	1288	199	368	721	672	976	7263	486	756	1859	1599	637	509	2376	167	956	430	109	82	704	116	1426	332	154	117	1126	482	4212	263	300	308	536	1150	524	657	1060	1807	462	879	452	435	1010	326
AAACGAGATCGAGAAAGGT	CONTROL	CONTROL	442	737	545	1724	2936	650	743	1543	1381	1917	11217	993	1861	4104	3443	992	890	3063	262	1478	813	247	224	1420	217	1510	757	254	245	1526	948	5934	501	540	358	709	1269	684	810	1393	2079	928	1736	796	765	1892	802
AAACGAGGCCAGTTACCCG	PPP3R2	NEG	125	195	115	435	522	125	235	162	328	515	3287	263	601	1321	1261	204	137	430	75	367	273	45	38	280	54	513	213	71	52	371	219	1531	116	341	216	182	378	344	430	526	808	239	408	253	387	770	348
AAACGCAATGTCAGTTTCC	TRAPPC2	Other	138	206	122	466	638	240	219	179	363	662	3846	322	577	1382	1256	396	312	950	82	431	293	71	61	455	71	536	189	86	37	390	251	1812	157	117	78	125	213	151	176	276	389	203	364	186	182	431	172
AAACGCGCGCTGCCGCCTC	INPP1	Other	207	306	189	702	1442	432	320	690	463	936	5939	385	618	1406	1291	347	282	1129	132	647	336	86	69	535	98	676	330	125	129	712	428	2570	211	210	185	109	258	229	256	338	514	317	507	291	207	416	163
AAACGCTCGCAGCCACAAA	HSD17B11	Other	131	184	132	447	873	308	311	254	351	606	3995	245	458	1069	1023	260	211	622	98	493	338	77	63	548	61	398	193	52	77	625	299	2064	129	272	139	160	277	335	483	495	760	175	303	167	98	259	151
AAACGCTCTCGGAATTATG	MED6	Other	200	247	194	641	1263	271	403	589	511	27	117	17	321	851	685	30	8	4	3	11	205	6	0	4	4	33	205	9	2	37	9	85	15	0	0	6	2	0	1	6	3	6	7	66	17	5	33
AAACGGAGGCGCCATAGCC	RFX1	Other	271	447	253	971	1807	353	557	897	622	1386	9107	653	1124	2434	2560	865	583	1889	190	938	586	152	137	1098	160	1613	544	220	181	1298	668	4947	372	665	423	642	1119	772	974	1414	2093	517	999	481	520	1133	497
AAACGGATCGCGTTGGGTG	ZNF415	Other	365	485	416	1266	2117	529	330	1258	891	3318	18086	1739	3657	7602	6938	1900	1602	4907	524	2414	1539	393	312	1882	311	1988	1151	430	404	2455	1551	8739	823	1202	607	1228	1796	1517	1557	2745	3353	1282	2125	1197	1268	2847	1180
AAACGGGGTGAGGTCACAT	TMEM99	Other	265	332	250	847	1104	179	309	616	626	1126	6874	568	1094	2528	2260	864	767	2623	135	688	479	107	61	627	112	1058	371	158	170	924	478	3297	265	469	235	262	484	513	737	775	1221	270	579	252	361	773	318
AAACGGTACGACAGCGTGT	CONTROL	CONTROL	175	255	213	643	1395	314	476	605	493	745	5077	342	680	1747	1552	241	182	655	79	509	311	82	67	495	117	845	250	124	97	927	360	2776	206	289	130	129	248	284	343	413	591	492	809	383	291	690	262
AAACGGTAGCTTAGGACAG	ATF1	Other	191	287	175	653	1341	348	466	527	500	1012	5979	383	743	1756	1544	258	199	602	138	846	354	97	118	890	146	1044	312	132	162	894	564	3674	229	444	247	297	569	520	727	817	1296	328	614	315	329	750	289
AAACGGTGCCGGAGCGCGC	PLXNC1	Other	116	205	152	473	666	226	234	206	346	416	2751	223	516	1032	974	211	183	649	46	250	149	55	47	336	68	508	104	52	62	493	223	1587	107	140	105	156	302	170	214	326	516	156	247	170	251	514	180
AAACGGTTCTTTCTCCGAG	RSBN1L	Other	85	133	112	330	589	187	233	169	299	391	2788	245	412	844	653	364	300	765	57	344	152	67	56	423	32	275	161	50	26	255	171	1297	117	89	40	173	295	172	233	345	528	236	544	198	147	331	135
AAACGTAGAGAAATAGTTC	CWC25	Other	110	200	160	470	1172	200	526	446	467	132	401	179	393	801	668	496	426	1276	22	43	259	62	21	87	13	32	220	26	9	26	65	188	88	23	15	44	22	25	23	69	45	141	183	193	99	143	213
AAACGTGAGGGGCACAGAG	LAX1	Other	286	424	289	999	1557	511	402	644	754	1358	9054	723	1274	3561	3303	952	663	2983	156	1065	673	169	147	1036	152	1033	523	194	133	1143	588	4277	363	492	269	437	721	585	689	1022	1410	590	942	462	403	1085	387
AAACGTGCACAGGGGAGTG	FLI1	Other	103	207	101	411	612	223	38	351	207	408	2045	249	477	895	768	258	212	649	82	369	210	67	31	295	32	147	159	41	25	101	170	912	108	148	86	121	199	150	176	271	375	238	474	245	150	405	167
AAACGTGGCCCCTTGCGGC	C9orf43	Other	265	434	284	983	1477	226	487	764	738	823	5483	585	811	1856	1670	837	605	1893	162	716	540	164	73	690	95	806	341	132	110	1018	440	3230	296	235	172	433	492	282	238	715	730	525	778	536	464	790	502
AAACTAAACCAGTGGATTA	ZNF772	Other	204	261	167	632	1613	273	762	578	604	888	5790	398	821	1655	1470	504	401	1240	120	657	355	110	122	979	75	542	293	92	132	857	449	3035	202	346	138	91	170	415	472	506	642	359	542	313	329	704	320
AAACTAAATATTGCTGCTT	CD5L	Other	253	298	172	723	1778	447	400	931	673	926	6156	517	761	1762	1641	537	432	1448	126	543	492	115	84	780	110	953	354	134	108	888	428	3164	249	278	188	397	742	317	451	714	1193	285	505	266	278	815	257
AAACTAACTCCCACCACCT	KIF6	Other	175	240	195	610	974	182	274	518	382	413	2143	277	599	1343	981	368	372	1453	57	292	284	77	55	344	34	247	291	79	39	264	185	1147	156	245	180	41	133	230	237	271	370	235	406	238	210	616	231
AAACTAAGCGTCGAGTCAG	PCOLCE2	Other	193	380	266	839	1109	395	324	390	640	910	6660	456	797	2110	1732	423	349	1296	107	663	353	109	96	866	87	839	273	160	119	887	409	3255	269	318	211	300	543	305	506	605	1049	432	826	326	455	861	389
AAACTACGTGAGCCTGGCG	TRIM54	Other	235	292	224	751	1670	477	351	842	573	939	6130	449	926	2191	2089	561	450	1487	195	956	371	99	109	762	92	785	340	113	80	667	476	3170	212	401	308	78	195	560	754	638	949	273	596	341	216	632	245
AAACTAGGATCCCTGACGA	KDM5D	Other	260	330	227	817	1706	429	529	748	699	813	5531	427	1005	2582	2429	412	262	1135	100	577	321	84	66	634	103	982	330	154	137	795	406	2988	238	646	414	181	365	897	1105	1078	1470	295	591	314	274	556	284
AAACTATTCTGTCAAAGAG	FMO2	Other	180	242	189	611	974	380	369	225	434	913	5636	390	610	1381	1402	249	241	1002	132	686	399	75	94	686	71	660	229	81	104	660	401	2692	156	84	81	100	183	169	205	269	388	296	585	247	277	692	220
AAACTCACCCCTGAGCAGT	TCAF2	Other	202	262	185	649	983	293	328	362	491	675	4583	273	724	1801	1629	443	282	1070	68	401	315	68	49	371	78	652	324	75	71	434	266	1858	143	354	233	291	508	484	650	775	1158	283	499	270	328	789	302
AAACTCAGAGGGAAGTGGC	RAB7B	Other	261	378	273	912	1390	194	524	672	694	1152	6446	630	933	2200	1775	588	477	1474	155	663	529	190	119	999	91	681	429	136	140	805	505	3148	326	254	155	168	354	286	323	454	677	450	773	476	360	775	328
AAACTCCACTCCTTCGCCA	RFLNB	Other	191	334	246	771	1553	335	453	765	624	1128	8472	509	837	1948	1869	472	395	1499	167	986	493	100	102	872	106	1007	424	135	150	1386	525	4251	235	301	179	296	557	385	557	681	1114	283	313	210	413	1032	360
AAACTCCGGCGCAGGAGTC	HK2	Other	215	311	259	785	1098	303	226	569	641	662	3299	475	784	1514	1331	267	220	572	79	277	340	102	67	377	47	301	321	100	79	441	272	1396	202	95	57	197	278	118	105	315	383	287	524	259	396	1094	399
AAACTCGACCCCGTCTACC	PUS7L	Other	257	349	257	863	1614	502	412	700	705	968	6193	476	785	1742	1628	631	534	1922	131	791	389	100	107	869	86	952	358	135	111	663	435	3275	235	294	230	398	645	357	543	755	1188	287	652	239	160	354	214
AAACTCGCCTCCAGTTGAG	HCFC2	Other	162	224	150	536	753	364	192	197	404	739	4719	411	675	1687	1540	366	322	1019	124	714	363	68	57	500	72	655	232	96	108	700	361	2569	164	289	218	253	589	416	557	669	1146	435	814	366	285	744	250
AAACTCTACTCCAGATGGG	SPX	Other	215	324	252	791	1495	325	412	758	674	998	5801	429	983	2111	1769	556	509	1245	124	729	405	93	110	696	93	588	360	87	89	689	416	2702	180	447	265	203	456	622	672	825	1128	324	483	313	266	625	321
AAACTCTTGAGCCATGCCG	GLRX	Other	201	319	212	732	1343	350	428	565	594	747	6277	409	677	1641	1394	568	389	1660	100	673	328	91	88	789	112	977	342	124	107	943	407	3382	215	228	117	315	756	216	326	531	1082	393	797	404	212	622	247
AAACTGACGGGGACAGAGG	ARL6	Other	236	277	255	768	1450	407	579	464	556	607	2513	556	627	1594	1360	769	574	1731	53	279	430	125	61	258	60	308	476	152	82	306	256	1151	277	215	138	226	251	249	134	475	385	491	784	531	301	895	350
AAACTGACTATGAAAGTCT	MYLK4	Other	208	294	180	682	1581	405	342	834	563	652	4600	300	822	1811	1573	466	360	1227	101	601	275	92	88	681	71	599	263	67	59	450	319	2331	159	350	238	297	584	415	570	712	1154	360	620	309	251	518	290
AAACTGCAAAGATGTTTGC	HABP2	Other	108	183	99	390	821	225	333	263	348	624	4214	294	556	1299	871	184	203	686	30	331	173	43	25	208	70	648	195	87	118	637	243	1824	130	156	109	48	53	192	213	240	266	219	365	234	138	335	132
AAACTGCAGGCGCACGAGG	CUTC	Other	175	307	222	704	1255	282	456	517	505	813	3836	404	886	1438	1307	404	387	1218	139	547	370	90	97	516	105	494	311	103	92	590	433	2147	193	264	171	467	755	304	375	771	1130	380	590	282	324	582	267
AAACTGCAGGCTCATAGGC	CCDC81	Other	243	367	259	869	1642	591	550	501	615	1211	7511	611	1063	2748	2744	653	393	1324	152	842	470	156	106	952	114	722	502	145	130	784	502	3300	301	339	237	397	835	436	575	833	1410	330	640	342	638	1505	531
AAACTGCCAGAAACTGCTG	PLA2G2C	Other	220	392	296	908	2559	662	538	1359	709	1324	8490	784	1130	2312	1965	639	465	1684	288	1448	554	243	175	937	103	848	535	156	131	1074	697	4307	399	447	391	447	714	709	719	1156	1433	317	654	267	351	870	380
AAACTGGAGCGCACGGGAC	MIXL1	Other	334	477	392	1203	2117	405	423	1289	900	1596	10123	818	1473	3318	2936	1073	779	2399	159	883	606	151	131	1001	180	1485	666	251	211	1492	681	4861	402	207	134	623	1101	312	369	935	1470	788	1733	711	634	1689	666
AAACTGGCACGGTCCGACT	ETV2	Other	312	452	293	1057	1752	679	538	535	893	1517	8927	715	1097	2523	2366	743	546	1908	223	1280	612	165	133	899	129	1008	480	166	211	1298	696	4485	331	521	257	589	1268	634	776	1223	2044	581	1033	506	431	1173	478
AAACTGGCCATCCAACATG	DZIP3	Other	275	397	283	955	1695	294	553	848	765	860	5699	483	955	2104	1695	820	724	2660	150	925	538	132	76	651	82	643	408	143	104	767	412	2986	275	436	171	268	306	406	458	674	764	486	897	537	439	835	502
AAACTGGCGGCGAGGAACT	BRDT	NEG	289	405	291	985	1408	429	373	606	678	1380	9670	735	1136	2415	2415	734	559	1736	201	1039	561	185	101	703	183	1504	424	206	148	1295	633	4541	391	321	164	362	540	313	381	675	921	540	1098	475	467	1261	369
AAACTGGGGGGGCTACGGC	ST13	Other	406	622	414	1442	2756	542	854	1360	995	1992	10163	947	1642	3424	3241	869	791	1818	261	1363	670	172	146	914	207	1231	670	285	297	1391	911	4899	457	491	397	459	677	810	1022	1269	1699	680	1452	553	650	1391	557
AAACTGGGTGAAAGGCTGC	FAM227B	Other	147	264	177	588	1357	366	270	721	508	986	6288	511	742	1666	1400	448	394	1316	163	711	382	116	99	628	95	876	428	108	106	669	463	2884	224	120	102	295	572	142	207	437	779	338	678	270	483	1175	425
AAACTGTCAGGTTGCCGTC	POC5	Other	161	250	192	603	1185	403	243	539	490	633	4316	370	741	1517	1365	513	457	1499	54	392	293	52	60	334	56	526	300	72	61	537	231	1789	124	194	75	256	452	220	210	476	662	236	424	256	212	554	236
AAACTGTCCGAGTTGGCCC	ADAM12	Other	183	356	206	745	942	350	380	212	458	1000	5914	525	802	1691	1509	376	396	1048	145	717	413	139	111	615	135	1015	357	123	95	564	486	2911	262	188	150	312	490	378	378	690	868	245	525	235	191	407	218
AAACTGTCTGGGTCTGAGC	SHC1	Other	186	341	242	769	1446	272	412	762	602	1158	7377	717	1128	2402	2206	600	454	1370	155	809	525	174	166	1319	127	982	397	171	133	1047	581	4157	345	366	251	232	416	516	709	748	1125	326	740	344	395	1013	482
AAACTTACCGGCAGACCCA	GNPDA2	Other	70	87	45	202	225	26	54	145	112	214	1511	98	173	361	322	126	120	483	30	194	77	19	39	247	18	158	91	25	4	204	91	803	44	72	38	53	104	82	92	135	196	97	116	50	80	196	110
AAACTTCAAAACAGCTACA	OGN	Other	101	171	121	393	890	136	326	428	342	533	4003	305	371	1059	923	216	137	557	62	426	254	65	62	342	70	664	186	79	52	533	246	1965	144	197	85	81	183	236	290	317	473	216	398	225	187	586	217
AAACTTCACTGCTGTCCTA	ASB14	Other	201	292	209	702	1189	415	405	369	536	862	6390	371	746	2024	1684	481	355	1442	107	712	312	95	73	909	89	1016	227	81	132	925	401	3562	176	373	197	157	420	347	524	504	944	378	814	295	262	702	259
AAACTTCATCATCTTGCGC	LLGL1	Other	303	419	320	1042	1821	559	303	959	916	1413	7667	695	1302	2452	2110	834	582	2284	227	1213	588	180	161	1098	113	738	425	147	114	709	615	3758	327	321	191	576	1094	408	542	984	1636	375	646	373	410	938	417
AAACTTCCATCTCGCTCTC	SRGAP3	Other	348	515	390	1253	2432	437	799	1196	1110	1848	12222	965	1592	3781	3655	994	808	3525	248	1490	763	240	154	1261	208	1676	666	240	285	1868	895	6295	480	867	444	754	1405	872	1262	1626	2667	576	978	523	562	1389	558
AAACTTCTACAGACAGACC	F2RL2	Other	187	249	166	602	1476	266	628	582	480	555	3291	309	576	1113	972	383	274	977	85	454	370	56	60	305	61	437	266	84	58	375	264	1571	140	246	190	184	276	351	367	535	643	382	724	341	200	451	257
AAACTTCTCCAGCACCGGC	TRAM2	Other	144	210	192	546	1102	189	397	516	504	794	4958	403	701	1476	1218	469	332	991	62	516	407	65	46	432	46	425	358	97	109	592	263	1965	162	445	208	201	367	519	651	720	1018	224	450	217	292	696	306
AAACTTCTCCGCCATCGCC	MED10	Other	223	364	217	804	1740	274	465	1001	579	253	1454	195	525	1156	1031	510	411	1558	54	237	449	60	45	262	23	242	351	56	28	169	150	910	116	67	48	64	113	69	58	133	171	432	632	363	297	637	388
AAACTTGGACAAGTAGAAA	CD300E	Other	72	112	76	260	658	71	181	406	229	361	2427	220	406	769	740	238	194	621	53	305	213	41	41	232	57	470	177	62	48	409	199	1416	103	144	130	121	221	178	270	299	491	41	72	55	151	323	143
AAACTTTAAAAGGAGGCAA	FEZF2	NEG	95	132	88	315	496	188	123	185	243	332	2252	172	374	796	693	128	96	371	54	379	145	51	51	376	27	242	104	44	38	255	170	1252	95	129	51	97	176	129	136	226	312	146	297	152	120	277	85
AAACTTTAGAACGGAAAGA	BDH2	Other	62	129	107	298	410	48	127	235	191	433	2885	184	305	748	669	196	151	483	34	214	168	30	24	274	61	488	152	58	70	348	189	1324	88	205	147	63	172	215	244	278	416	126	202	142	201	328	146
AAACTTTAGGTAAAATATG	LINC00452	Other	127	187	150	464	901	256	291	354	345	572	4056	291	568	1247	1029	354	257	732	74	445	246	85	94	563	71	636	276	83	58	554	297	2198	168	165	103	137	301	189	214	326	515	198	492	181	239	532	235
AAACTTTCACCTCCTCAGC	ZIC1	Other	285	515	322	1122	2099	285	499	1315	860	1498	9545	746	1594	3505	2904	834	593	2027	225	1300	590	170	142	1267	159	1195	481	168	147	1024	673	4786	338	642	321	431	680	736	999	1167	1679	412	777	392	330	784	364
AAACTTTCCCCCAAAACAT	C1QTNF7	Other	75	104	63	242	416	140	126	150	158	275	2187	121	177	405	382	210	151	603	42	237	123	14	17	160	27	463	112	45	60	465	146	1325	59	114	81	74	257	112	275	186	532	95	129	103	113	218	98
AAACTTTCCGCCCGGCCCT	LDLRAP1	Other	185	268	168	621	1208	414	289	505	421	586	4306	284	628	1521	1326	404	281	885	76	530	300	77	60	582	71	562	208	75	59	648	266	2322	152	253	122	394	820	243	332	637	1152	391	730	354	430	1104	431
AAACTTTCGGCCTCCCCGC	LZTS1	Other	272	370	291	933	1419	369	468	582	629	1136	6606	557	1144	2526	2133	632	402	1353	133	822	407	104	135	885	113	836	431	161	135	917	516	3460	265	479	238	359	759	508	565	867	1324	450	916	378	408	765	320
AAAGAAAAAGAAAGGTGAG	CDK15	Other	150	233	199	582	1432	245	671	516	488	100	440	103	440	945	853	462	283	731	25	74	360	30	13	102	4	35	336	23	11	57	53	268	53	6	0	27	13	0	0	27	13	203	242	221	198	441	192
AAAGAAAACCCCTTGCCCT	WDPCP	Other	361	475	346	1182	2061	447	650	964	937	1312	8443	643	1287	3371	2675	664	450	1794	151	927	521	150	135	1064	132	1038	544	155	133	795	551	3824	305	390	148	531	1055	399	507	930	1562	438	966	410	575	1181	486
AAAGAAAATGATCTCAAGT	OR13C4	Other	131	167	114	412	1078	223	225	630	361	713	4834	319	537	1035	985	152	163	527	126	752	249	98	74	624	73	693	271	58	67	427	340	2496	156	108	68	80	110	167	166	247	276	172	366	195	172	466	188
AAAGAAACAAGACCAAACT	OR4D11	NEG	97	171	93	361	949	115	238	596	315	340	2179	179	425	949	852	151	99	542	34	205	153	49	41	348	64	559	161	64	62	450	201	1562	113	114	105	302	433	157	220	459	653	126	225	135	137	304	124
AAAGAAAGAGGAATAGTAG	CONTROL	CONTROL	82	110	119	311	614	191	152	271	215	319	1654	206	326	811	715	116	108	292	29	177	144	50	29	109	13	64	132	48	16	167	87	517	98	93	33	154	371	54	107	208	478	58	79	98	130	290	132
AAAGAAAGTCCCTTCCACA	HMG20A	Other	239	393	260	892	1305	331	542	432	748	962	5883	451	869	1943	1490	426	368	814	159	831	417	106	97	771	73	465	409	105	101	980	430	3047	211	166	127	83	103	203	230	286	333	320	580	372	366	685	361
AAAGAAAGTTAAGCAACTA	EPGN	Other	217	306	218	741	1065	369	410	286	663	686	5206	391	689	1735	1581	381	251	851	108	722	355	99	90	790	57	698	327	95	74	605	329	2815	194	501	364	520	875	588	871	1108	1746	357	563	355	182	347	234
AAAGAAGAACTTCTGTCTC	CD160	Other	288	462	304	1054	2130	469	466	1195	975	1693	10679	846	1399	3374	3227	872	702	2346	284	1390	676	214	162	1280	192	1386	651	187	172	1145	810	5201	401	597	404	633	1134	739	809	1372	1943	401	798	476	527	1337	418
AAAGAAGACAAAGAACGGG	FMO3	Other	214	391	309	914	1724	481	458	785	745	1206	5035	748	1257	1902	1609	975	717	1686	106	472	719	204	136	734	156	714	556	173	177	817	575	2737	377	430	253	602	663	683	522	1285	1185	647	1213	659	519	1070	414
AAAGAAGACAAGAAAAGAA	EVI2A	Other	238	391	287	916	2288	780	480	1028	749	1585	9134	880	1477	2890	2539	835	717	1740	195	916	660	217	155	1237	125	1018	598	212	183	1240	658	4411	429	607	315	319	488	738	953	1057	1441	749	1376	668	508	1023	589
AAAGAAGCAGGCATGTACC	CDX4	NEG	202	288	197	687	609	154	174	281	526	1008	5876	630	990	1674	1537	679	448	1677	122	513	366	135	76	538	136	961	402	174	166	925	500	2937	309	243	167	433	504	461	341	894	845	361	956	270	249	547	317
AAAGAAGCCGTGGCCGCGG	ATM	Other	116	159	137	412	681	71	239	371	386	322	1327	328	538	1022	875	279	145	366	60	215	316	89	45	146	31	140	323	61	29	134	165	635	150	121	92	140	102	150	97	290	199	233	490	222	184	391	229
AAAGAAGCTCCCATTTGCT	CASP10	Other	221	357	260	838	2149	677	482	990	723	1314	8872	576	1061	2235	2087	685	491	1778	177	1036	492	149	121	974	116	947	468	148	135	1090	549	4047	297	478	363	623	1186	618	768	1241	1954	567	1199	506	368	798	385
AAAGAAGCTTCTGTGGCGG	PCF11	Other	151	224	143	518	756	322	132	302	304	836	4062	430	694	1368	1316	461	331	808	63	301	239	96	64	296	86	491	247	88	78	444	291	1532	184	262	213	249	287	340	450	589	737	170	336	186	215	626	180
AAAGAAGGTACTAACAGCC	ZNF330	Other	244	345	252	841	1502	337	659	506	791	1191	6821	596	1108	2549	2315	807	784	2619	120	620	460	116	97	682	108	732	397	121	124	680	449	2714	237	448	237	355	661	485	695	840	1356	549	836	515	324	720	338
AAAGAAGTCCTATGGGGAG	TYRP1	Other	255	426	310	991	2481	568	899	1014	821	1679	8769	1033	1453	2518	2154	1107	862	1936	278	1137	655	286	233	1369	177	1194	585	242	185	1072	873	4772	528	251	265	638	845	419	345	1057	1190	269	585	300	400	779	427
AAAGAATCGGCCTCCTTAG	NUP62CL	Other	277	420	322	1019	1741	503	474	764	787	1170	7648	619	1240	2684	2335	720	545	1986	182	1013	445	153	88	681	179	1447	408	193	136	852	585	3993	346	618	301	335	574	715	936	1050	1510	418	823	321	504	1218	494
AAAGAATTCTAAGAATACT	BMP15	NEG	155	255	187	597	1199	384	305	510	531	697	4233	321	723	1727	1538	462	381	1048	110	449	320	82	97	522	95	597	389	83	62	496	364	2064	165	180	94	341	600	250	400	591	1000	342	506	220	190	411	256
AAAGAATTTCCAGCCTTGG	CPN1	Other	225	343	257	825	1611	569	677	365	709	1103	6321	511	952	2120	2045	430	362	1168	132	698	309	163	108	664	119	943	260	118	123	843	482	3148	281	423	206	184	263	598	557	782	820	465	718	380	432	941	393
AAAGACACCAGGAGTTTCT	RPP14	Other	132	292	168	592	957	359	261	337	512	1	0	1	303	546	571	29	9	5	0	0	47	0	0	0	0	0	63	1	0	0	0	0	1	0	0	30	15	0	0	30	15	4	22	25	8	3	22
AAAGACACGAAGAGGAGCT	KAT14	Other	144	207	190	541	1111	132	242	737	412	168	803	220	288	569	628	173	98	139	14	50	325	54	16	53	35	219	262	59	10	54	75	376	113	76	31	43	165	56	51	99	216	209	328	252	86	110	162
AAAGACAGAACTCTATTTA	PRAMEF26	Other	110	180	128	418	963	373	288	302	426	706	4070	300	499	1218	1152	367	221	714	106	494	354	68	63	451	84	540	281	66	65	472	318	1957	134	160	174	173	300	282	351	455	651	150	297	196	214	472	206
AAAGACAGAACTGCCTTTA	PRAMEF4	NEG	110	220	148	478	1018	327	279	412	464	516	3257	304	533	1335	1258	362	264	969	61	261	257	72	44	322	61	503	215	90	69	286	235	1372	162	281	157	174	258	350	412	524	670	224	445	200	122	353	130
AAAGACAGCTGGATGTGTT	OR52K1	Other	265	365	324	954	1644	524	492	628	723	1368	7203	782	1059	2089	1753	760	537	1597	215	1036	561	197	166	862	101	758	570	192	164	884	646	3540	389	620	445	491	776	940	1103	1431	1879	397	573	410	405	1025	370
AAAGACAGTGAAAAGATCA	PPIAL4D	Other	256	356	313	925	2048	319	657	1072	725	532	2610	375	923	2126	1902	793	633	1776	57	194	553	100	43	354	55	465	477	80	70	293	225	1306	180	140	117	78	111	89	117	167	228	464	749	381	398	844	433
AAAGACATCGGCTCCAACA	LCP2	Other	203	308	191	702	1426	471	305	650	642	1308	8732	570	817	2026	1596	398	295	1068	185	1009	575	146	136	1144	104	969	465	140	194	1271	619	4393	286	424	234	284	618	347	587	631	1205	490	1148	455	343	764	295
AAAGACATGACTACCAACG	EBP	Other	327	480	373	1180	2084	506	710	868	994	1446	11278	646	1166	2978	2602	728	645	2224	201	1650	669	177	172	1429	160	1526	679	190	152	1141	685	5746	367	389	256	657	1459	405	582	1062	2041	589	1110	512	416	962	390
AAAGACCAAAAGCCAGAGC	GAD2	Other	148	223	149	520	1292	231	278	783	435	898	5311	452	684	1226	1211	275	271	679	137	788	330	120	108	750	89	581	306	108	108	824	442	2943	228	166	113	296	524	300	370	596	894	279	439	242	311	747	295
AAAGACCCCCAGGAAAAAG	AADACL4	Other	115	178	124	417	916	149	351	416	382	594	3705	316	698	1301	1140	300	209	604	103	487	282	67	66	498	65	575	234	82	69	361	303	1921	149	250	135	163	372	328	319	491	691	315	583	309	181	399	188
AAAGACCCTTTCCGCCGGC	TRIM44	Other	270	462	306	1038	2179	356	555	1268	672	1393	7581	638	1071	2326	2293	833	627	2043	232	1206	588	143	168	833	125	955	549	159	205	1407	730	4401	302	564	287	415	697	595	806	1010	1503	478	964	578	365	716	430
AAAGACCGCTTGAGCCGGG	RLN2	Other	253	283	244	780	988	318	294	376	639	1119	7164	641	801	1693	1576	634	466	1237	213	1092	383	135	98	665	95	693	355	153	89	687	495	3137	288	154	132	381	718	304	349	685	1067	315	813	335	442	1352	478
AAAGACCGGGCCCAGCCCC	MICA	Other	115	181	107	403	892	240	132	520	359	17	52	19	206	506	416	39	26	24	1	0	40	2	0	4	3	1	55	7	0	0	4	5	9	0	0	0	5	0	1	0	6	26	55	19	1	0	11
AAAGACGACGGAGTTGACC	PPIAL4D	Other	270	396	331	997	1584	410	360	814	679	1341	9109	662	1056	2187	1905	761	697	2209	162	983	543	135	169	1224	100	1060	472	178	191	1309	622	4576	313	566	287	378	634	578	896	956	1530	460	851	448	649	1449	504
AAAGACGCACGTGTCCTGA	C19orf48	Other	237	349	258	844	1537	413	488	636	640	1075	7418	494	864	2271	2278	525	375	1184	123	1063	471	111	98	1021	145	956	414	150	169	1012	535	4052	261	344	199	164	263	352	437	516	700	387	855	314	353	868	347
AAAGACGGCAGGAGGGCAG	EVPL	Other	107	152	95	354	432	90	242	100	265	1	0	34	155	243	192	24	30	17	0	0	148	11	0	0	0	0	96	11	1	0	1	0	22	0	5	5	0	3	0	8	0	46	130	42	20	56	79
AAAGACGTTCAACGACTTA	AFF3	Other	131	157	140	428	1119	183	251	685	375	547	3656	237	548	1113	960	272	273	840	89	562	251	73	61	527	39	357	142	55	64	397	253	1843	128	116	74	150	336	139	200	289	536	289	429	269	197	518	136
AAAGACTACTACCAGACGT	DNAJB1	Other	216	384	272	872	1566	392	368	806	693	915	6171	418	1209	2779	2528	552	460	1541	114	724	370	85	77	721	70	586	278	100	95	454	356	2485	185	144	117	437	711	208	236	645	947	400	850	327	458	952	328
AAAGACTCACAGTCTGCTG	ADH1B	Other	349	592	339	1280	2597	432	866	1299	1038	1699	10888	830	1607	3525	3342	1041	947	3021	190	1185	630	185	140	1547	214	1605	582	202	171	1179	715	5516	387	429	302	386	681	727	744	1113	1425	350	625	330	619	1167	635
AAAGACTGACTTGTAATTC	OR8I2	Other	190	242	173	605	913	418	335	160	473	718	4980	403	732	1715	1676	523	444	1461	127	573	425	109	80	583	81	787	320	93	86	613	374	2556	202	412	252	324	508	521	582	845	1090	332	584	274	243	597	285
AAAGACTGCAGCGTGAACT	SLC52A3	Other	501	707	502	1710	3274	845	843	1586	1312	2732	16568	1428	2573	5049	4694	1791	1385	4842	354	2427	1064	369	260	2057	316	2303	902	408	345	2404	1275	9191	777	776	525	908	1487	1064	1255	1972	2742	944	1542	840	588	1425	616
AAAGACTGGTTGAGCCGGG	RLN1	Other	190	293	217	700	1741	427	642	672	559	863	5051	413	809	1808	1537	489	353	959	131	640	403	81	95	715	117	878	265	106	120	818	463	3051	187	330	170	324	568	403	397	727	965	289	575	294	242	564	297
AAAGAGAAGCCTCCAACTG	PSMB7	CEG	232	327	247	806	1693	376	427	890	683	140	917	70	413	759	692	36	20	60	19	87	90	15	22	125	10	142	85	9	10	95	61	449	24	8	8	59	161	0	2	59	163	76	144	67	57	112	89
AAAGAGACATCAACTCACC	ZNF404	Other	152	277	174	603	969	139	424	406	474	741	5137	429	716	1624	1520	500	408	1107	99	761	363	128	84	613	56	546	313	80	74	532	313	2452	208	277	123	348	732	446	509	794	1241	317	461	268	137	496	172
AAAGAGAGCGCGCAAATTG	EEF1B2	Other	216	319	268	803	1765	161	378	1226	535	465	2037	395	931	2033	1495	657	500	1581	57	238	462	87	43	307	64	296	358	115	69	445	233	1286	202	274	145	136	162	304	211	440	373	371	541	360	412	702	374
AAAGAGCACATATTTCTCC	GJA8	NEG	308	482	400	1190	2467	577	1073	817	1076	1470	9850	745	1518	3200	3113	706	628	1757	232	1313	570	176	160	1218	135	1220	600	177	137	1422	664	5173	353	481	356	433	867	611	830	1044	1697	537	1041	628	651	1362	620
AAAGAGCCAACCTACGCCG	TMEM33	Other	326	394	317	1037	1688	633	206	849	789	1331	6971	785	1069	2573	2128	855	762	2171	177	846	674	196	134	814	119	595	540	170	178	1006	608	3261	366	460	271	366	453	522	633	888	1086	432	819	446	316	746	345
AAAGAGCTAGTTAGCTTAG	LURAP1L	Other	157	229	156	542	1029	300	356	373	442	690	4476	309	596	1626	1397	409	368	1430	120	617	312	112	62	691	67	540	227	73	75	508	324	2356	185	453	281	237	524	596	848	833	1372	375	725	323	295	718	238
AAAGAGCTGCAAAGCAGTG	IGFBP5	Other	128	184	173	485	921	124	518	279	341	538	3455	335	660	1409	1244	542	456	1337	69	461	251	70	50	488	71	500	262	92	66	465	256	1914	162	103	88	375	568	164	181	539	749	300	519	336	280	604	250
AAAGAGCTGGCCCTGGTAA	RGL3	Other	451	705	489	1645	3297	852	938	1507	1272	98	553	105	1023	2201	1833	1345	1058	3069	31	128	777	28	26	56	5	62	731	33	12	102	74	348	61	32	22	34	60	35	40	69	100	168	303	293	261	439	345
AAAGAGCTTTCCAAACTTG	ELMOD3	Other	146	242	181	569	1473	546	366	561	472	737	5016	400	637	1306	1331	344	237	749	95	554	376	73	70	407	86	695	304	100	108	902	359	2558	173	134	130	225	448	205	243	430	691	278	519	337	290	661	385
AAAGAGGAGCCAAACAAGT	ASPM	Other	112	140	98	350	565	109	329	127	310	237	1007	169	413	766	682	117	80	239	20	101	135	28	15	131	23	162	178	54	26	80	84	474	82	177	178	240	382	260	306	500	688	167	163	218	149	170	204
AAAGAGGCAACCATTTGTA	ABCA10	Other	197	317	241	755	1557	237	281	1039	628	1086	6488	599	903	1989	1808	563	472	1412	164	745	514	145	116	942	143	1043	474	173	170	924	593	3654	318	346	199	331	599	397	425	728	1024	420	742	383	361	727	362
AAAGAGGCCTCCGAGCGCC	UCKL1	Other	99	176	125	400	865	353	280	232	281	649	3672	245	453	983	920	224	174	562	81	435	215	54	68	394	71	535	157	74	86	498	306	1862	128	159	71	149	227	114	128	263	355	203	318	200	244	635	227
AAAGAGGGTACTCTCTGGC	DNAAF1	Other	293	448	271	1012	1648	420	621	607	900	1483	9500	769	1188	2455	2398	892	817	2064	188	1018	500	176	162	977	211	1360	521	197	207	1669	768	5024	373	550	348	851	1098	796	997	1647	2095	799	1566	679	379	893	416
AAAGAGGTGTGAGCCGCTG	PHOX2B	Other	105	168	97	370	573	172	160	241	286	584	3220	294	423	870	861	389	351	962	54	327	234	45	49	301	48	361	202	57	48	196	199	1185	102	78	49	327	368	75	88	402	456	134	233	135	153	237	105
AAAGAGTCACACAGATGAC	LY9	Other	219	294	269	782	1679	498	300	881	659	1062	6498	532	1126	2021	1875	808	714	2179	160	826	407	113	73	649	129	1115	332	131	108	725	470	3315	244	496	311	348	508	528	676	876	1184	346	664	353	352	862	355
AAAGATATAGCAAATTATG	CONTROL	CONTROL	90	109	73	272	509	97	121	291	237	395	2383	206	233	607	557	192	143	453	67	525	156	66	61	328	22	169	92	21	19	148	169	1170	87	44	60	151	292	116	176	267	468	269	423	229	118	215	137
AAAGATCAGAACAGATTCA	FGD2	Other	95	134	108	337	501	131	146	224	290	513	3436	237	426	939	800	304	243	877	58	200	239	70	44	379	36	521	141	77	69	466	207	1566	147	77	43	116	302	83	135	199	437	213	347	184	96	139	132
AAAGATCCCCGGCGTCGCC	GSPT1	CEG	187	247	180	614	1279	386	335	558	548	616	3508	404	697	1312	1157	511	350	1095	82	600	307	78	73	554	71	513	311	89	81	451	307	2118	167	216	150	230	338	291	299	521	637	327	591	321	272	636	273
AAAGATCTGCCCCTGATTT	MVP	Other	266	343	286	895	1368	213	411	744	654	1038	6957	579	820	2118	1791	518	375	1365	150	1011	507	122	104	740	105	968	423	148	104	728	463	3447	270	341	268	313	601	515	730	828	1331	298	707	290	392	979	333
AAAGATGCCTAGGAAGGAT	C12orf77	Other	255	430	294	979	1751	544	561	646	800	534	2427	505	815	2002	1843	504	333	1042	81	273	606	119	46	219	64	311	516	119	63	221	254	1024	238	86	86	188	255	69	54	257	309	408	681	418	523	1288	512
AAAGATGGAGGTGTGGGGA	CDK5RAP3	Other	167	282	168	617	925	339	125	461	529	713	2963	393	663	1242	938	474	441	1270	76	297	351	94	95	304	48	405	319	75	81	389	300	1395	169	231	117	223	339	249	272	472	611	258	438	276	269	512	305
AAAGATGGCAATACATACC	WARS	CEG	304	526	271	1101	1943	321	794	828	993	51	227	62	458	998	792	873	800	2428	5	30	413	9	2	32	0	0	291	19	4	2	11	64	28	62	30	0	1	30	7	30	8	108	136	144	117	186	153
AAAGATGGCCGGAGCGGCG	KDM7A	Other	255	362	290	907	1305	212	592	501	578	229	547	441	1015	1544	1244	212	92	155	41	79	504	83	14	58	18	79	403	94	40	59	113	275	177	254	253	216	177	222	191	438	368	295	511	345	297	480	390
AAAGATGGCGGCGCCCAGG	RBM19	Other	156	275	179	610	1338	253	622	463	416	589	2997	378	716	1402	1028	346	252	851	50	164	282	68	47	233	52	531	276	112	67	358	216	1286	180	242	175	228	306	404	354	632	660	249	467	202	194	471	197
AAAGATTGGGGTTCGCGCG	WDR24	Other	223	419	249	891	2259	689	449	1121	593	576	2267	422	892	1843	1432	504	371	855	71	238	462	96	61	277	71	350	470	102	58	268	261	1133	198	177	164	146	115	243	213	389	328	352	506	415	340	551	350
AAAGCAAAAGCCCAAGCCT	UBE2D2	Other	304	448	310	1062	1462	419	273	770	818	1463	8986	675	956	2207	2040	682	585	1700	206	1130	510	160	113	934	178	1469	441	196	189	1125	686	4658	356	299	256	356	623	385	561	741	1184	561	1044	534	405	793	339
AAAGCAAACCCAACCCGTC	GRHL1	Other	200	327	229	756	1399	467	368	564	624	1123	6508	475	1034	2235	2059	473	443	1132	192	819	424	94	117	804	94	712	365	110	117	738	520	3073	204	138	145	296	492	146	261	442	753	469	812	458	394	1084	405
AAAGCAAAGGGCAATGCCA	IFNA14	NEG	108	196	106	410	677	113	263	301	401	552	3397	207	496	1122	964	201	259	794	118	704	184	63	46	326	67	456	232	52	50	321	281	1807	115	66	66	458	804	153	145	611	949	105	278	148	197	387	128
AAAGCAACTTGCCATGGCG	RBM43	Other	126	235	143	504	1097	286	212	599	395	456	2990	259	445	1008	799	327	224	821	63	316	269	89	53	416	28	364	254	53	53	380	197	1476	142	250	160	175	283	268	283	443	566	118	181	117	166	417	145
AAAGCAATGTTTAGGCATC	IL22RA2	Other	204	309	216	729	1819	298	505	1016	560	1060	6611	556	666	1643	1522	727	615	1986	215	1027	463	139	105	1046	77	582	462	138	127	611	524	3266	277	377	266	285	429	518	754	803	1183	376	752	348	223	633	225
AAAGCACCACCTTTGAAGG	LDHC	Other	102	187	139	428	1362	454	225	683	335	775	4811	375	581	1301	1126	464	331	1077	136	591	240	57	60	511	54	414	216	73	73	428	323	1944	130	185	69	160	222	217	250	377	472	144	316	184	180	344	143
AAAGCACCACGATGAGGCG	SIGIRR	Other	333	555	383	1271	2509	416	1112	981	1004	1907	12268	898	1675	4219	3810	1027	825	3455	240	1351	681	199	187	1565	184	1445	692	220	249	1971	860	6332	419	583	233	696	1273	688	943	1384	2216	656	1364	636	664	1360	594
AAAGCACCGCATCTACCGC	MSH6	Other	178	270	178	626	1131	235	306	590	491	751	4953	378	684	1572	1307	428	437	1665	133	735	335	98	101	789	42	544	392	95	53	534	329	2602	193	222	180	241	436	364	503	605	939	465	779	480	290	485	282
AAAGCAGAACCCAGTCTCT	PRH2	Other	221	426	289	936	2245	682	581	982	772	1033	5254	588	1312	2421	2096	944	657	1787	141	769	503	144	115	710	112	642	411	144	123	658	491	2779	288	200	157	423	671	368	281	791	952	512	1171	435	395	981	475
AAAGCAGAACTTGCAGGTG	OR6C2	Other	124	186	118	428	703	257	314	132	335	700	3767	370	493	1003	793	727	564	1637	99	526	265	67	56	482	28	222	202	66	68	431	251	1661	133	127	141	163	251	260	343	423	594	396	650	292	375	912	276
AAAGCAGACGATAAGAAGC	OXNAD1	Other	199	356	265	820	1618	437	411	770	579	248	699	563	605	1081	903	895	775	2163	33	118	424	125	28	132	25	14	470	134	11	20	97	284	259	113	102	110	64	87	50	197	114	380	409	408	312	517	271
AAAGCAGAGACTGGAGTTC	OR5M11	Other	259	354	295	908	2081	333	945	803	748	1531	9347	829	1268	2768	2360	1145	1007	3659	279	1229	688	221	162	1214	152	1365	514	210	165	1106	758	4914	431	484	247	417	535	432	566	849	1101	518	761	464	615	1536	392
AAAGCAGAGTGGCTGCTGC	TMEM204	Other	154	220	215	589	1287	289	404	594	431	946	5500	524	784	1470	1374	642	596	1850	137	767	382	165	91	719	106	807	401	118	144	795	478	3088	283	247	206	511	711	334	395	845	1106	283	509	309	246	422	283
AAAGCAGTAGGATCGGCCA	KDM4A	Other	276	385	246	907	1437	330	460	647	723	1214	5861	650	1196	2450	1845	681	495	1545	143	655	500	159	101	591	138	940	514	193	130	773	512	2959	352	408	236	254	339	421	505	675	844	448	657	434	357	550	354
AAAGCAGTGCCTTGTCAAC	GLTSCR1L	Other	327	531	396	1254	2107	405	632	1070	993	1670	11026	873	1467	3462	3013	769	720	2539	259	1347	732	216	184	1266	142	1242	674	227	205	1575	790	5430	443	683	562	553	1042	940	1322	1493	2364	608	1072	565	468	1195	587
AAAGCATAGTCCCCTGTCT	INTS13	Other	412	462	415	1289	2500	637	420	1443	1024	271	1211	549	780	1666	1523	636	365	892	40	140	843	144	44	223	23	112	698	136	29	124	136	599	280	270	206	195	149	269	225	464	374	445	598	477	413	823	548
AAAGCATGACTCACTCTGA	SHC3	Other	127	202	136	465	573	133	246	194	326	556	4208	242	481	1100	866	220	183	932	88	543	224	43	54	488	59	612	220	68	91	788	292	2431	111	212	135	166	336	246	362	412	698	243	487	253	325	818	225
AAAGCATTCAAGGCCAGGT	MTRNR2L4	Other	156	174	150	480	1234	388	519	327	364	739	4688	355	603	1078	1127	258	235	673	86	506	310	98	94	677	45	426	253	82	94	697	319	2306	180	349	194	162	208	424	576	586	784	220	476	205	270	578	275
AAAGCCAAACAGAAGGCGG	ORM1	Other	120	217	157	494	952	65	344	543	435	852	4206	422	559	999	916	559	592	1557	123	506	290	90	78	338	80	622	208	91	86	415	367	1881	181	222	142	253	339	423	349	676	688	149	384	161	165	261	159
AAAGCCACCAGGGGTCAGT	NT5DC4	Other	274	363	275	912	2166	410	445	1311	868	530	3254	543	1027	2358	1916	699	592	2179	98	602	563	136	38	479	72	551	425	151	79	416	287	2048	287	233	132	45	42	169	160	214	202	670	1801	514	507	2014	375
AAAGCCAGCAGCCTGCAAT	GPR171	Other	140	211	186	537	1024	191	539	294	381	733	4835	399	552	1128	1032	515	451	1557	87	504	291	57	77	449	71	718	251	145	70	619	305	2290	202	57	49	179	289	115	150	294	439	266	508	246	192	304	156
AAAGCCAGGGATGAAGGAT	TBCD	CEG	248	360	281	889	2167	632	711	824	787	3	6	50	413	765	822	220	97	143	0	0	756	3	1	1	0	4	602	19	2	0	3	5	22	1	0	3	3	1	1	4	4	27	38	81	90	299	134
AAAGCCCACTCCAACAGCA	MTX2	Other	164	247	227	638	972	305	323	344	415	19	82	54	307	575	512	433	317	1053	0	0	254	10	0	0	0	0	260	26	0	0	0	0	36	8	2	5	5	5	0	10	5	79	52	143	47	45	72
AAAGCCCAGCCAAATGCAG	NBPF14	Other	258	344	297	899	1936	306	613	1017	691	1179	7438	506	1043	2466	2205	581	568	1896	156	661	499	99	125	867	121	915	399	136	124	829	526	3272	235	354	358	238	526	379	528	617	1054	335	685	349	378	912	334
AAAGCCCCCCAGGCTGAGT	GOLT1A	Other	147	167	132	446	904	212	237	455	289	128	483	238	297	676	629	290	286	735	19	40	257	59	4	34	27	75	236	87	14	45	64	194	146	16	19	1	3	9	0	10	3	161	191	131	92	85	133
AAAGCCCGAGAGTCTCCTC	THTPA	Other	173	302	171	646	1518	153	386	979	462	679	3966	365	658	1373	1210	338	315	862	78	359	348	77	61	488	52	430	286	83	78	446	269	1723	160	326	204	182	334	299	395	481	729	333	717	382	203	492	268
AAAGCCCTAAGGTTGGAGT	C2orf91	Other	207	346	289	842	1789	624	443	722	578	285	1390	346	791	1634	1348	384	385	1002	44	171	488	82	22	91	16	74	433	84	20	145	102	481	166	113	121	53	36	148	134	201	170	215	533	309	253	695	406
AAAGCCGAGCTCTGGGCAG	SEC62	Other	104	171	116	391	705	232	186	287	298	46	183	138	227	423	302	240	247	679	7	0	258	55	0	20	8	13	206	30	7	21	22	54	85	75	80	22	36	111	96	133	132	1	21	23	38	102	25
AAAGCCGCTGCCATCCCGG	TUSC3	Other	229	342	251	822	2006	378	751	877	650	1160	6840	716	1369	2528	2215	818	689	1704	158	786	453	156	92	540	115	902	462	151	143	957	508	3185	307	322	173	423	570	407	521	830	1091	411	934	450	357	788	372
AAAGCCGGGACTGGACCGA	ZMYM2	Other	315	490	308	1113	1634	374	511	749	834	1668	9758	748	1860	3900	3712	667	683	1829	210	1399	543	143	216	1408	152	1393	593	214	198	993	776	5193	357	403	188	331	467	467	447	798	914	531	1005	553	494	985	499
AAAGCCTCGACCACACACA	C10orf25	Other	239	442	304	985	1778	381	606	791	763	1244	6475	571	935	2033	1824	770	627	2228	202	763	674	118	137	830	106	794	588	173	178	1039	623	3426	291	488	291	457	716	434	487	891	1203	593	921	539	413	803	438
AAAGCCTCTCTCCTCCACT	CLEC19A	Other	297	504	342	1143	1758	535	494	729	946	1515	9789	694	1461	3579	3304	853	772	3083	224	1153	576	175	159	1304	139	1224	625	193	218	1373	740	5054	368	578	376	424	915	647	911	1071	1826	517	860	512	367	806	437
AAAGCCTGACGATAGGCCG	MTPAP	Other	293	400	324	1017	1106	298	349	459	709	26	78	309	461	847	783	433	384	956	1	2	344	74	2	0	2	0	390	53	2	0	7	2	127	59	70	10	5	14	3	24	8	101	47	323	90	41	297
AAAGCCTTCTGAATTAGAC	LRRTM4	Other	225	348	224	797	2084	522	557	1005	705	1492	9273	620	1042	2478	2055	813	537	1690	170	792	525	132	98	752	176	1280	424	149	218	1657	662	4481	281	337	213	562	942	422	545	984	1487	408	675	401	397	1113	380
AAAGCGACGGCCTAGAGGA	TARS	CEG	176	263	185	624	1065	242	405	418	457	13	121	12	254	479	441	112	82	167	0	0	93	2	0	0	2	11	45	2	2	41	4	52	4	0	1	0	0	0	0	0	0	13	41	32	10	16	22
AAAGCGACGTAGGCATACT	CONTROL	CONTROL	99	173	116	388	570	198	228	144	292	535	3983	264	426	1031	1064	241	153	654	77	357	206	55	59	537	48	563	144	76	66	533	250	1990	131	488	344	74	174	591	882	665	1056	138	305	81	208	619	166
AAAGCGAGGCCTGCGGGCG	FAM89B	Other	161	246	166	573	960	243	488	229	452	854	5498	378	653	1401	1313	423	403	1148	114	629	261	91	86	760	61	551	267	91	80	597	341	2537	182	508	297	284	521	569	681	853	1202	317	553	296	156	279	183
AAAGCGCGAGACCAACCCT	KIAA0141	Other	290	426	309	1025	1893	516	511	866	806	1361	9274	555	1174	2777	2392	586	463	1434	120	737	483	136	86	643	144	1000	409	122	127	1136	477	3516	258	466	342	417	999	503	889	920	1888	653	1230	547	300	574	304
AAAGCGGCCATGCGTTCCG	QPCTL	Other	220	441	309	970	1429	301	419	709	723	1182	5393	601	1138	2223	2006	576	575	1479	161	771	470	161	93	535	137	679	432	185	173	766	564	2751	346	347	261	337	503	535	701	872	1204	407	849	408	535	1122	444
AAAGCGGCGGCAGATGCGA	FMN2	Other	195	225	161	581	794	202	345	247	477	892	5462	440	693	1579	1183	441	339	966	160	700	266	99	79	557	89	601	306	110	101	730	429	2588	209	133	77	214	375	125	156	339	531	187	273	127	307	783	281
AAAGCGGCTGACAGACAGA	ZNF211	Other	222	348	203	773	1283	190	287	806	577	1178	6238	568	1024	2202	1948	545	459	1366	191	984	420	169	148	920	107	796	313	115	139	755	585	3455	284	415	241	366	514	596	561	962	1075	408	717	419	339	847	318
AAAGCGGTTGAACCAAAGC	SPATA5	Other	269	348	233	850	1194	288	448	458	581	41	172	33	404	758	768	385	229	654	0	0	418	10	0	5	0	7	289	4	4	6	4	18	14	40	11	1	5	32	34	33	39	118	189	136	44	58	86
AAAGCGGTTGTAGGAGAGA	CPAMD8	Other	192	251	186	629	993	270	154	569	491	942	5335	431	703	1641	1608	464	371	926	99	565	305	98	90	597	84	645	321	96	80	535	353	2342	194	310	153	439	688	377	373	816	1061	130	315	113	184	336	147
AAAGCGTCCCCTTCCTAAG	GRIN2B	Other	70	122	89	281	235	54	84	97	216	376	2376	179	312	679	486	194	244	763	82	492	169	59	38	372	33	224	128	33	51	288	204	1376	92	74	77	75	128	90	157	165	285	111	252	134	148	270	97
AAAGCGTGTTTCAAGTCCA	SPATA45	Other	133	261	165	559	788	197	232	359	423	635	3970	290	494	1073	882	489	364	1332	37	373	297	61	71	456	93	566	257	94	84	452	285	1847	155	179	61	197	395	92	152	289	547	168	363	191	211	500	200
AAAGCTAACTAACCTGAGG	SLC17A4	Other	112	218	125	455	812	176	359	277	424	540	2977	313	459	1261	1206	239	179	417	84	382	283	61	58	474	62	315	250	70	44	296	248	1467	131	250	159	46	62	261	308	307	370	246	417	277	291	604	212
AAAGCTAAGGCAAAGGAGG	SCN2A	Other	187	335	214	736	1188	302	337	549	589	424	1235	407	858	1665	1410	402	252	837	78	232	435	104	53	217	38	139	381	114	30	73	199	661	218	246	173	216	235	292	180	508	415	404	727	322	408	751	362
AAAGCTACACAACACTGAA	GBP3	Other	186	310	218	714	1213	528	191	494	678	1037	6570	527	1124	2822	2608	645	633	1925	182	1063	409	142	117	873	99	892	363	144	108	880	506	3708	286	429	222	331	693	398	536	729	1229	471	680	477	354	892	292
AAAGCTACTCCTGTTGCTC	PTPRE	Other	277	414	271	962	1772	266	627	879	808	1223	8097	619	1296	2877	2504	840	598	2193	228	1233	518	169	142	1246	112	877	392	179	133	975	615	4331	348	508	332	441	874	568	758	1009	1632	292	600	343	380	850	363
AAAGCTAGGCCGCGAGAGC	GLUL	Other	62	111	88	261	825	154	238	433	239	424	2512	219	321	583	642	240	134	431	75	351	191	50	38	256	59	410	133	68	72	458	244	1475	118	115	46	147	381	90	145	237	526	133	299	102	144	275	107
AAAGCTATGACTGCGGCCG	GALC	Other	369	560	442	1371	2256	226	934	1096	1136	2084	12622	902	1607	3663	3253	1176	1150	3246	263	1375	656	209	192	1325	179	1471	620	203	225	1392	859	5563	412	634	338	658	1148	693	841	1351	1989	650	1268	614	495	1247	459
AAAGCTCAGATGCAGGAGG	KRT71	NEG	229	302	200	731	1408	216	308	884	568	569	2514	355	614	1396	1200	541	436	1360	78	435	274	72	58	247	36	239	291	64	51	292	223	1213	136	270	168	238	277	430	425	668	702	133	231	185	265	611	275
AAAGCTCAGTCCCAGATCC	TNFSF15	Other	177	322	220	719	1075	280	344	451	537	888	6144	395	741	1898	1640	528	484	1742	125	737	505	121	103	852	110	772	350	91	134	815	472	3176	212	237	93	364	792	266	439	630	1231	330	560	263	288	713	269
AAAGCTCCTAGGTGCGCGG	MED18	CEG	241	380	236	857	1700	296	412	992	600	2	35	28	381	815	655	186	94	171	0	0	340	5	0	2	1	5	326	10	1	27	2	34	15	21	11	8	6	4	6	12	12	61	102	67	14	130	19
AAAGCTCTACAAGATGGCG	SUV39H2	Other	221	350	230	801	1368	428	222	718	625	963	5997	490	881	2050	1853	552	522	1246	64	353	473	106	93	722	122	985	493	128	137	1025	416	3085	234	579	313	307	575	690	937	997	1512	354	647	305	378	892	412
AAAGCTGAGATAGATGTGT	PCDHB6	Other	250	393	292	935	2027	523	743	761	664	1378	7827	614	1387	2985	2503	829	623	1855	209	967	422	120	108	761	138	1031	424	138	152	965	607	3724	258	584	305	281	454	816	1049	1097	1503	605	1114	458	391	1062	350
AAAGCTGCTTTCAGCGCAC	IL3RA	Other	156	178	141	475	1141	205	339	597	385	650	4509	375	573	1577	1488	336	282	772	91	485	284	90	49	361	40	386	247	92	60	488	240	1720	182	236	179	269	510	324	403	593	913	272	573	252	246	430	244
AAAGCTGGAGTGCCCGACC	POLL	Other	233	418	264	915	1864	453	793	618	701	1087	5716	622	1100	2275	2052	553	498	1536	129	529	479	157	106	631	112	764	441	164	169	914	516	2838	321	353	261	247	425	495	517	742	942	432	948	462	366	625	344
AAAGCTGGCCAGCTGCTGG	YPEL4	Other	258	352	227	837	2201	303	977	921	622	39	232	30	454	825	635	438	238	593	12	67	62	5	1	28	5	7	42	3	10	76	28	178	8	6	6	33	14	1	0	34	14	54	124	32	89	275	78
AAAGCTGGCTCCAGGGTTA	GLS2	Other	213	366	245	824	1443	383	364	696	577	1075	7050	482	920	2287	1954	605	523	1659	177	992	376	122	99	661	139	1054	403	139	169	1263	584	3970	261	433	276	344	585	464	610	808	1195	465	921	555	506	1361	433
AAAGCTGGTCCGCCATGGT	POLD3	Other	172	290	192	654	1189	435	159	595	432	12	21	4	215	450	429	8	29	67	4	9	11	4	0	0	0	0	7	0	0	0	4	9	4	1	0	0	0	0	0	0	0	43	163	30	2	10	6
AAAGCTGTGAATGAGAGCT	CLVS1	Other	149	182	128	459	315	65	58	192	354	535	3109	279	556	1221	1003	273	227	698	67	316	131	59	37	261	54	451	132	81	56	398	214	1426	140	70	38	194	363	73	108	267	471	173	388	208	228	537	167
AAAGCTGTTCGGTAGTAAG	MTRNR2L8	Other	310	489	357	1156	1705	331	373	1001	828	1468	9565	790	1390	3076	2621	892	855	2666	222	840	648	173	110	1016	126	1034	576	229	192	1358	650	4248	402	620	366	604	802	706	914	1310	1716	634	1438	560	561	1276	565
AAAGCTTAAAAGAACTTAC	APOL5	Other	173	305	279	757	1624	381	698	545	593	1082	6623	463	855	1896	1773	545	523	1674	148	613	337	101	90	642	91	720	333	97	127	703	456	2678	198	147	129	171	294	229	253	400	547	396	893	364	294	638	298
AAAGCTTCCTTAACTGCGG	NOP9	CEG	154	246	175	575	1328	404	261	663	478	85	371	75	402	879	610	344	199	797	8	20	264	18	10	40	5	34	237	13	0	3	23	97	31	7	12	65	109	8	2	73	111	135	162	198	157	485	194
AAAGCTTGAGTCTCTGACA	ANGPTL7	Other	139	214	189	542	1132	277	284	571	384	649	4670	308	680	1583	1345	372	295	993	94	535	271	62	69	650	83	699	257	100	69	611	315	2495	162	246	175	285	584	287	505	572	1089	303	513	223	262	609	220
AAAGCTTGTAACGCAATCA	CLK1	Other	260	378	226	864	1587	412	357	818	680	931	7134	447	782	2128	2063	565	438	2202	196	1016	441	137	130	1052	126	1275	385	142	123	1091	575	4434	279	584	390	304	676	702	968	1006	1644	408	652	371	292	685	248
AAAGCTTTACAAATGCAAA	LY96	Other	159	388	227	774	1743	442	591	710	728	971	5967	391	1040	2100	1973	549	447	1101	182	964	413	117	114	862	110	904	415	86	63	610	469	3340	203	222	175	382	621	295	315	677	936	371	731	343	307	877	369
AAAGGAAAGGCGCTGGACA	ZNF274	Other	303	452	298	1053	2148	420	892	836	846	1240	7190	638	1305	2975	2404	841	507	2031	156	839	608	174	157	814	94	844	572	151	145	841	552	3338	325	430	284	528	993	459	498	987	1491	551	972	479	523	1253	441
AAAGGAACAAGGGAAAGAG	FLAD1	Other	385	562	384	1331	2188	482	630	1076	941	693	1969	707	1448	2305	1870	486	228	240	71	156	630	119	61	231	75	307	622	157	70	201	277	895	276	137	120	207	223	117	95	324	318	514	786	528	304	650	412
AAAGGAACGGCCTCGAAAG	ZBTB8A	Other	150	230	149	529	1257	162	428	667	368	785	4767	376	533	1489	1215	337	208	697	104	623	328	61	93	632	75	523	226	88	107	636	379	2414	149	297	216	88	239	367	533	455	772	329	650	227	189	370	204
AAAGGACAAGATGAAGTGG	CD247	Other	173	197	187	557	798	231	278	289	496	963	5970	445	678	1614	1452	416	371	994	156	877	353	117	120	825	98	677	278	94	105	805	479	3184	211	204	119	171	318	247	236	418	554	361	637	331	245	433	164
AAAGGACAAGCCGCGCTGA	GTF2F2	Other	270	402	283	955	1879	271	687	921	747	10	173	14	221	486	482	29	14	7	1	6	289	0	0	58	0	0	307	0	0	0	1	64	0	0	0	0	0	0	0	0	0	0	0	10	36	61	12
AAAGGACGGCGATTACCTA	LSM5	Other	135	182	166	483	600	83	185	332	399	0	1	0	215	642	473	3	1	0	0	0	38	0	0	0	0	0	49	0	0	0	0	0	0	0	0	0	0	0	0	0	0	0	6	2	0	0	0
AAAGGACTAGAAAGCAGTG	CDC42EP5	Other	104	165	119	388	624	153	261	210	292	499	3044	333	455	940	881	417	337	1057	103	553	234	84	67	352	51	479	175	89	54	351	275	1735	173	170	149	150	203	261	295	411	498	274	576	216	118	261	143
AAAGGAGCAAGATCCATAG	CD84	Other	142	216	118	476	998	232	388	378	390	745	5245	400	621	1606	1359	333	353	1183	79	474	306	77	80	587	69	699	263	63	71	480	299	2240	140	170	105	164	335	220	293	384	628	210	387	176	215	565	186
AAAGGAGCGTTCGCTAGCA	LRP2	Other	247	366	278	891	1354	311	369	674	657	1148	7175	561	824	1766	1842	562	531	1584	144	825	388	106	104	517	118	1147	387	108	131	671	497	3160	214	293	177	444	804	298	416	742	1220	442	825	360	404	805	310
AAAGGAGGTGGGTCTAGGC	NSMCE2	Other	229	334	226	789	1303	188	262	853	589	815	3969	444	915	1601	1470	396	316	928	105	436	271	99	120	569	68	402	216	110	68	419	361	1826	209	515	302	297	431	580	620	877	1051	401	733	342	357	696	370
AAAGGAGTAGAAACAAGCA	FOXD4L1	Other	107	130	118	355	357	66	267	24	305	522	3479	249	374	837	786	267	225	731	38	202	213	60	42	398	81	643	196	84	99	492	260	1735	144	72	69	163	343	125	112	288	455	211	530	194	148	401	159
AAAGGAGTCGTTATCGTGG	LY6G5B	Other	177	266	171	614	1287	350	379	558	482	1049	5866	439	973	1888	1712	604	481	1546	134	595	414	99	121	660	114	920	357	113	114	693	483	2868	212	314	166	509	780	357	353	866	1133	360	537	279	338	637	275
AAAGGAGTGCTTGTGGAGA	TXNIP	Other	162	249	186	597	1480	349	540	591	488	796	4430	496	657	1345	1265	454	370	1130	103	317	312	116	76	588	101	575	281	134	82	801	362	2281	250	251	185	379	519	355	371	734	890	287	546	227	215	578	185
AAAGGCAATTATTAGAAAG	PTHLH	Other	172	297	197	666	1580	436	306	838	585	679	4374	390	843	1878	1780	471	242	790	99	448	283	97	56	474	69	755	285	122	75	578	299	2255	219	454	276	372	534	659	642	1031	1176	285	514	317	298	519	240
AAAGGCACGGAGCCACATC	CES1	Other	172	225	144	541	883	249	348	286	404	522	3316	246	516	1172	1100	371	269	953	85	416	263	56	59	479	55	453	215	47	70	324	269	1672	103	300	93	138	256	228	272	366	528	255	425	243	158	354	139
AAAGGCAGAGGCGTCCCAA	SH2D4A	Other	276	369	222	867	1451	284	559	608	708	1208	7588	582	948	2393	2116	917	734	2632	155	841	456	153	131	805	142	1189	426	155	119	700	547	3535	308	389	240	292	439	498	759	790	1198	376	715	419	386	813	382
AAAGGCAGATAGATGACCA	CNBD1	NEG	179	265	214	658	1290	369	354	567	650	1197	7888	512	1101	2353	2187	636	398	1241	155	978	393	95	119	998	162	1116	406	137	136	1048	572	4140	232	406	203	289	492	377	488	666	980	395	604	272	320	631	239
AAAGGCAGCCCTGCTCCCT	SH3PXD2A	Other	210	322	202	734	1506	265	543	698	771	229	931	283	733	1488	1331	579	448	1817	20	87	411	58	26	82	30	142	318	101	35	114	111	425	159	248	134	216	247	228	109	444	356	399	633	358	309	650	363
AAAGGCAGCGGTGGCCACA	LGALS9B	Other	161	330	223	714	945	209	168	568	650	282	1635	331	553	1369	1376	570	446	1361	22	61	346	82	12	79	19	203	402	67	27	135	80	478	149	164	84	108	112	152	120	260	232	222	488	222	270	689	255
AAAGGCCAATTCTTGATGG	OR2L3	NEG	161	239	183	583	1351	404	474	473	518	808	5127	421	713	1638	1561	566	423	1165	122	590	293	73	77	474	88	767	323	112	115	753	402	2584	185	275	202	327	520	400	387	727	907	282	712	346	320	865	346
AAAGGCCACTGCACTATTT	MAB21L3	Other	294	466	340	1100	2295	705	862	728	1032	1625	10881	822	1585	3556	3049	1033	797	2966	218	1079	674	205	156	1209	160	1729	663	236	184	1339	718	5356	441	523	272	302	512	651	875	953	1387	682	1166	528	637	1369	572
AAAGGCCCAGGAGGCTCCA	SEMA4A	Other	256	365	229	850	1329	364	280	685	627	32	87	69	351	681	664	75	43	107	7	6	199	20	4	0	4	5	149	9	2	21	17	32	29	11	10	0	0	38	28	38	28	74	143	137	34	45	100
AAAGGCCGTACCCGGCAGG	IWS1	Other	171	228	178	577	1003	239	253	511	393	5	63	8	211	433	339	314	234	815	0	0	35	1	0	0	0	0	27	0	0	0	0	0	1	0	10	0	0	12	16	12	16	1	5	8	4	8	5
AAAGGCCGTTCAGTTCTCC	COL6A3	Other	306	498	308	1112	1753	279	608	866	777	1557	9454	731	1454	3286	2996	931	879	2783	241	1101	498	133	146	1241	197	1221	426	199	182	1134	766	4697	332	438	275	444	708	512	630	956	1338	679	1178	622	557	1447	480
AAAGGCCTATTTGTCTCTT	C2CD6	Other	244	311	238	793	1765	362	423	980	691	1201	7713	639	781	2129	1889	690	447	1620	163	843	514	123	77	550	161	1090	431	195	175	1317	576	3800	318	548	498	383	729	722	944	1105	1673	438	894	399	471	1277	376
AAAGGCCTTAACGGCACAG	TMEM247	Other	243	348	275	866	1360	373	328	659	738	1236	8804	570	955	2231	1836	625	491	1909	127	1003	499	115	86	897	138	1413	318	143	171	1231	522	4544	258	333	247	309	617	444	548	753	1165	376	589	347	307	792	339
AAAGGCGCCGAGGATGCGG	SCN8A	Other	122	197	159	478	1117	378	368	371	394	604	4038	256	656	1540	1372	190	176	636	48	417	331	79	33	367	85	653	223	62	94	573	260	2010	141	204	112	111	140	316	336	427	476	256	348	213	250	725	297
AAAGGCGTATGAGAGTCTA	RFPL4A	Other	323	523	397	1243	1788	428	473	887	911	1397	9206	657	1455	3306	2897	689	589	1790	197	1255	584	162	155	1021	156	1467	455	178	148	1095	656	4838	340	557	387	731	1267	654	892	1385	2159	620	1113	611	551	1360	548
AAAGGCGTCTTCTTCCCTG	HS6ST2	Other	220	312	214	746	1261	493	243	525	504	754	4932	411	787	1855	1719	352	309	1010	81	476	326	116	61	469	79	796	392	103	94	586	315	2327	219	191	71	160	249	249	394	409	643	269	554	224	314	723	304
AAAGGCGTTTGGGATGCCA	SSR2	Other	198	285	175	658	1384	247	516	621	542	173	493	202	459	871	672	422	317	987	22	50	331	34	19	47	19	89	290	48	28	43	88	229	82	106	91	77	85	92	96	169	181	28	2	54	22	27	77
AAAGGCTGAGGAGCCAGCC	TTC17	Other	243	381	273	897	1707	534	600	573	710	1173	7799	623	943	2099	2090	717	526	1988	153	749	435	117	121	932	161	1127	348	222	153	1071	588	3879	339	487	281	472	875	565	654	1037	1529	409	694	397	414	870	356
AAAGGCTGCTGCTCCCGGG	SLC22A23	Other	174	276	187	637	1217	282	368	567	534	721	4046	417	557	1203	1105	600	488	1215	182	773	463	142	111	817	56	441	340	93	62	449	411	2480	235	150	95	136	262	194	246	330	508	399	680	329	490	1231	585
AAAGGCTTAGCCAGCTGAG	C2orf80	Other	93	159	111	363	526	115	155	256	317	414	2782	186	340	769	692	244	215	722	39	256	152	40	21	243	46	395	130	64	60	349	166	1243	104	36	15	241	379	55	51	296	430	107	343	104	132	257	135
AAAGGGAAACTCACGCGCC	ZNF480	Other	298	442	339	1079	1684	411	519	754	937	1142	6716	645	1143	2410	2254	886	740	2099	171	816	594	142	131	671	134	953	440	207	148	979	584	3419	349	276	282	534	943	496	607	1030	1550	338	579	404	565	1083	538
AAAGGGAACAGAAGACTTG	PLA2G10	Other	171	200	171	542	867	155	284	428	388	1003	4903	477	652	1293	1193	493	453	1112	180	813	306	121	145	637	99	576	244	148	131	785	555	2811	269	173	146	89	143	407	393	496	536	253	354	206	156	429	213
AAAGGGAAGGTCAGCTAGA	C1QTNF4	Other	416	502	362	1280	2422	730	745	947	954	1784	10593	840	1364	3029	2529	1129	878	3418	292	1571	662	223	200	1415	197	1393	605	206	213	1329	902	5708	429	619	452	632	1000	843	964	1475	1964	857	1407	691	601	1242	521
AAAGGGACAAGACACATGC	HHLA1	NEG	153	238	181	572	1303	515	166	622	472	986	6368	415	871	1938	1817	476	382	1276	121	564	312	70	60	639	106	736	311	134	118	833	405	2772	204	434	281	306	598	563	726	869	1324	306	470	320	399	728	358
AAAGGGACTCCCGGAGCTA	CFLAR	Other	213	280	244	737	1099	349	340	410	544	931	5726	392	771	1659	1691	529	459	1117	142	868	368	90	70	593	152	959	310	142	166	1032	530	3452	232	218	162	442	667	349	505	791	1172	264	567	265	428	857	416
AAAGGGACTGGAAACAGAC	LHX4	Other	233	304	262	799	1298	458	259	581	720	1264	7696	636	961	2209	2055	519	551	1547	167	875	443	150	167	1060	148	1113	386	180	138	941	620	3989	330	418	211	417	600	437	520	854	1120	530	926	434	300	524	300
AAAGGGAGGTAGCAACTGG	BAG3	Other	254	334	240	828	1505	139	359	1007	584	1052	5539	468	975	2414	2099	571	529	1600	151	835	444	86	90	622	106	734	363	119	111	549	458	2740	205	423	248	194	282	497	605	691	887	330	618	287	363	877	340
AAAGGGATTAACTTCAGTT	OR7G1	Other	187	340	222	749	1377	383	368	626	631	1017	5897	519	932	1915	1659	304	236	746	178	812	399	146	111	705	95	885	332	112	135	865	519	3267	258	281	201	215	383	471	499	686	882	287	594	260	265	751	314
AAAGGGCAAGGCCATTGGG	IFNA5	NEG	279	462	308	1049	1948	444	754	750	817	1310	6552	764	1058	2361	2110	930	761	2708	184	831	622	188	139	909	108	672	519	194	138	794	569	3206	382	347	197	470	740	306	299	776	1039	378	680	427	437	1138	426
AAAGGGCTACGTACCCCAG	NUGGC	Other	165	243	156	564	836	163	260	413	321	589	3467	315	709	1376	1390	305	319	835	46	232	200	49	46	490	71	403	172	81	79	464	242	1589	130	218	104	275	438	133	159	408	597	236	493	240	128	346	128
AAAGGGCTGCACGCCAAAC	HVCN1	Other	167	223	139	529	739	216	263	260	459	641	5135	288	570	1429	1283	246	243	777	82	695	339	74	56	384	48	598	224	70	47	439	233	2116	144	206	162	85	163	289	302	374	465	228	431	229	273	613	322
AAAGGGGAAAAAACAAGGA	ANKAR	Other	94	135	100	329	643	85	186	372	247	518	2799	283	417	1045	979	283	276	517	66	242	175	73	50	216	54	373	145	63	57	460	227	1291	136	222	134	52	62	309	384	361	446	182	456	196	166	430	176
AAAGGGGGATCGAAATCCG	TCF7L2	Other	113	193	126	432	1033	264	139	630	338	592	3290	316	695	1559	1533	299	234	672	124	453	181	121	97	590	41	394	192	47	66	376	328	1813	168	238	134	296	420	362	475	658	895	425	1571	377	228	1252	230
AAAGGGGGCTCAGAGAGCC	PAX3	Other	92	168	125	385	680	23	307	350	254	490	3043	237	463	1100	909	272	205	578	77	445	229	72	52	380	32	365	152	51	88	533	249	1723	123	118	60	64	131	122	186	186	317	232	393	210	129	299	147
AAAGGGTCCAAGGCTCGTG	SCNN1G	Other	255	377	259	891	1487	383	481	623	649	1058	6952	468	917	2120	2015	423	349	1115	155	817	510	129	88	730	130	1071	436	129	105	882	478	3500	258	282	157	338	463	339	499	677	962	432	848	461	256	639	216
AAAGGGTCCGGCTACAGCA	STMN2	Other	49	79	50	178	285	106	103	76	145	207	1482	108	204	516	423	182	129	457	4	18	76	15	11	70	32	192	77	27	21	199	68	479	42	49	51	95	185	106	139	201	324	61	117	82	110	260	104
AAAGGTAAGGATGATCGCT	FMO2	Other	270	436	313	1019	1655	293	598	764	845	1705	11032	914	1648	4233	3684	952	878	2937	239	1403	692	239	165	1154	179	1517	598	238	239	1494	822	5568	477	617	375	446	930	843	1053	1289	1983	934	1668	821	521	1264	517
AAAGGTACGGCGTCTTCAG	STIM2	Other	224	303	229	756	1168	271	319	578	657	1045	6855	463	1083	2358	2133	574	487	1724	175	1036	440	93	113	879	188	1286	339	189	180	1103	656	4304	282	381	224	343	650	507	665	850	1315	450	805	347	551	1083	447
AAAGGTACTCACCATTCCG	DNAL1	Other	150	241	162	553	655	146	206	303	369	672	3923	408	472	1022	846	452	308	956	101	590	252	104	86	504	60	534	230	83	93	564	340	2192	187	212	139	276	452	265	327	541	779	230	360	240	146	367	182
AAAGGTCCTTAGACTCACC	TRIM59	Other	147	332	177	656	1083	174	372	537	509	243	620	283	466	992	861	622	475	1386	32	82	344	85	36	122	24	52	349	63	39	60	131	316	148	259	158	105	86	314	246	419	332	90	81	139	31	27	83
AAAGGTGATCAGTAGCTAC	TMEM269	Other	198	281	193	672	1465	303	491	671	544	870	4745	500	942	2104	1874	580	476	1609	111	586	450	111	86	734	105	774	307	138	134	598	436	2692	249	474	340	220	380	584	826	804	1206	380	771	418	177	566	209
AAAGGTGGCGGCGCTTTCG	TTF1	Other	257	416	283	956	1165	320	477	368	657	185	675	236	593	1070	868	407	292	491	40	120	426	65	17	81	28	100	454	51	18	51	103	352	116	110	161	54	71	151	159	205	230	404	668	378	305	584	360
AAAGGTGTGAGAACCAGCA	RPL10	Other	175	303	157	635	795	138	291	366	474	0	11	0	133	300	217	4	3	4	0	0	1	0	0	0	0	0	0	0	0	0	0	0	0	0	0	0	0	0	0	0	0	0	0	0	13	23	18
AAAGGTTCCAGAAACGGGC	THNSL2	Other	281	379	297	957	2124	435	1004	685	666	1259	6621	627	1422	2572	2413	729	573	1599	217	997	537	155	132	943	99	710	537	142	108	677	556	3327	297	360	289	378	659	571	589	949	1248	564	897	441	360	763	377
AAAGGTTCTAAATGTCTGC	MTR	Other	265	372	234	871	2473	540	1043	890	644	1090	6885	556	1143	2636	2396	536	255	772	183	681	451	130	115	836	70	752	415	129	122	854	490	3123	259	232	180	417	706	357	311	774	1017	308	509	274	375	872	438
AAAGGTTGGTCTGAACAGT	PCDHA11	Other	204	307	200	711	1610	299	531	780	554	916	6272	521	870	1946	1831	514	378	1330	151	761	364	109	75	614	110	996	368	136	110	632	446	3003	245	397	215	242	550	567	682	809	1232	316	611	335	321	746	408
AAAGTAAAAGTTCTGCAGG	REP15	Other	173	250	188	611	1841	358	564	919	510	773	4368	429	694	1383	1196	487	365	900	143	478	300	75	67	408	107	655	266	132	90	821	407	2362	207	88	127	255	459	240	249	495	708	216	480	239	276	627	330
AAAGTAACAGAAGTTAGAA	CD80	Other	229	351	224	804	1506	338	621	547	670	984	6230	516	1202	2468	2258	644	461	1410	175	832	439	141	95	607	113	883	494	133	115	864	498	3186	274	287	194	382	460	468	483	850	943	243	473	251	305	731	296
AAAGTAACGCGTGCACTGA	SLC2A5	Other	166	226	173	565	781	250	207	324	392	588	3914	293	647	1600	1431	360	275	1073	40	256	228	46	36	362	57	538	197	83	76	601	209	1757	129	181	96	91	318	196	326	287	644	187	286	144	153	416	127
AAAGTAACTTGAAAAGTTG	LOC283710	Other	133	254	172	559	1314	281	441	592	456	775	4525	345	482	1214	1145	291	174	576	117	463	345	101	79	402	80	695	258	76	70	690	346	2250	177	298	142	252	428	326	430	578	858	225	505	247	296	620	274
AAAGTAATCAGAACCTCCC	CFAP52	Other	313	445	332	1090	2373	570	624	1179	985	166	434	549	872	1468	1273	903	709	2106	34	77	647	114	13	95	11	44	563	160	14	32	72	248	274	86	67	71	69	60	42	131	111	382	558	516	188	365	303
AAAGTACACACCCGAGAAA	PAPPA2	Other	125	191	128	444	1080	309	284	487	365	614	3756	256	472	1114	1069	315	257	777	90	540	269	55	88	519	46	393	251	59	93	781	317	2233	114	206	149	77	123	348	447	425	570	185	424	196	162	515	182
AAAGTACTTCACTTCTACG	VWA2	Other	215	268	236	719	1348	533	219	596	551	973	6422	431	1000	2196	1952	588	483	1610	105	719	329	95	114	792	72	733	344	82	52	520	343	2764	177	396	277	351	739	538	638	889	1377	241	497	231	330	740	340
AAAGTAGAACCCCAGTGCC	FAM187B	Other	187	265	190	642	1078	380	265	433	487	970	5273	517	712	1610	1439	478	363	1143	131	629	344	113	134	631	85	771	317	107	86	530	436	2561	220	165	136	235	378	235	406	470	784	395	853	341	275	682	284
AAAGTAGACTAAAAGGTAG	DST	Other	98	105	116	319	429	210	174	45	229	427	2805	190	329	791	623	333	188	506	80	383	140	49	34	344	40	312	106	45	38	277	192	1316	94	110	112	64	97	223	240	287	337	92	189	81	142	341	185
AAAGTAGGAAGTACCAAGG	LOC101928093	Other	211	277	212	700	1909	452	537	920	573	914	5043	462	957	1611	1546	832	683	2013	163	687	371	98	83	686	91	651	408	127	92	507	429	2531	225	346	252	203	325	453	522	656	847	439	656	376	536	1104	471
AAAGTATCCGTTCCGCCAA	ATF7	Other	163	203	140	506	1066	284	445	337	417	491	3480	249	569	1334	1108	543	305	1409	64	339	284	70	48	425	67	533	216	60	40	392	219	1689	130	179	117	125	255	232	320	357	575	290	450	261	240	614	172
AAAGTATCTGGCTCTGGAG	RPL7	Other	230	270	267	767	1726	410	627	689	690	17	100	1	444	902	772	16	0	0	0	0	9	0	0	0	0	0	7	1	1	13	1	13	1	0	0	0	3	0	5	0	8	25	50	27	0	0	5
AAAGTATTAAACGTAAGTG	CCDC94	Other	370	428	311	1109	2271	710	762	799	1042	466	2189	489	756	1500	1278	821	641	1628	61	171	593	121	39	247	53	308	403	132	54	180	207	906	253	120	96	35	30	92	47	127	77	419	841	432	479	1055	526
AAAGTCAAATATTACCTGC	SEPHS2	Other	154	192	161	507	1169	490	201	478	410	575	3757	359	616	1419	1228	430	269	811	77	374	306	69	45	292	69	522	241	105	76	568	267	1756	174	173	136	317	703	254	315	571	1018	231	401	208	154	246	167
AAAGTCATAACAACCGCAC	FAM172A	Other	147	237	182	566	1010	184	177	649	407	673	4562	272	649	1702	1467	282	219	582	115	578	266	67	60	461	78	664	275	80	75	556	328	2259	147	235	165	330	672	273	386	603	1058	259	525	244	258	635	249
AAAGTCCAGCTTCGGCGAC	KIF20A	Other	221	277	222	720	816	63	313	440	471	188	425	356	275	568	494	284	238	338	21	46	387	78	13	41	26	106	368	116	41	100	101	293	194	23	26	38	9	37	25	75	34	56	41	117	101	125	149
AAAGTCCCTGAAGAGGAGC	RAD1	Other	166	212	166	544	639	187	75	377	402	112	465	104	436	918	694	368	254	820	2	37	258	17	0	8	15	106	219	28	6	31	23	182	45	55	18	10	4	19	28	29	32	251	470	336	45	111	153
AAAGTCCTAGCAAACAGAG	CXCR1	Other	136	215	141	492	630	169	317	144	395	909	5424	424	756	1519	1335	363	292	864	110	496	346	109	102	531	115	1020	284	128	104	857	431	2904	237	251	148	200	308	283	380	483	688	182	387	223	215	475	229
AAAGTCTAGAGACAGCATG	SEC11A	Other	267	340	266	873	1199	259	242	698	660	735	4540	381	864	1917	1637	580	424	1592	69	438	408	83	57	449	76	629	319	89	60	468	262	1984	172	286	210	254	638	300	281	554	919	262	357	318	341	555	409
AAAGTCTGCATTGTAGGCT	GPD1	Other	457	727	534	1718	3155	716	1048	1391	1227	2447	14712	1364	1963	3978	3675	1192	1080	3931	281	1524	935	329	223	1816	279	1846	756	341	310	2191	1093	7377	670	683	443	766	1104	961	1310	1727	2414	602	1090	605	691	1631	697
AAAGTGAAGCCACCACCTC	UBE2E2	Other	334	527	337	1198	1889	477	416	996	897	48	173	93	607	1264	1042	953	669	2653	17	87	673	24	15	5	1	18	589	28	6	35	39	145	52	63	45	2	2	25	32	27	34	242	277	305	251	384	315
AAAGTGAGAACAGAGCCCG	MITF	Other	227	267	209	703	1485	325	373	787	580	915	5579	444	789	1631	1625	615	477	1277	141	655	424	107	83	700	61	428	357	115	65	752	350	2535	222	383	216	451	621	564	567	1015	1188	286	590	299	287	707	279
AAAGTGCAGTCCAGCTGCC	C2orf88	Other	186	295	225	706	1194	372	261	561	491	979	6009	486	849	1915	1665	523	334	1318	149	819	368	157	117	848	101	587	308	131	107	700	474	2954	288	201	150	172	376	317	393	489	769	368	604	301	202	432	180
AAAGTGCATTGTGTAAAAC	OR2Z1	Other	152	241	155	548	1433	407	503	523	487	836	6011	445	640	1589	1404	428	362	955	150	814	377	104	85	812	106	716	302	146	112	998	453	3340	250	254	151	267	548	315	334	582	882	157	303	170	424	982	346
AAAGTGGGCTCTAGTCTTG	RPEL1	Other	234	345	277	856	1571	188	439	944	646	1017	6178	556	852	2292	2264	655	547	1563	119	698	443	153	117	903	127	1040	389	142	116	827	479	3468	295	262	94	271	443	290	363	561	806	408	713	346	551	1240	491
AAAGTGGTATACCTCTAGT	CLEC2B	Other	157	222	145	524	924	172	196	556	473	735	3970	337	567	1303	1260	336	241	747	82	378	219	67	63	334	72	510	227	85	96	503	313	1725	152	120	57	349	497	158	129	507	626	308	617	260	136	264	176
AAAGTGTCAAGGAATTCTT	OR10W1	Other	222	314	240	776	887	366	286	235	567	1016	7508	471	715	1648	1577	627	419	1657	136	880	346	118	80	646	154	1426	254	147	170	1247	540	4199	265	460	230	291	597	530	756	821	1353	263	478	209	223	616	274
AAAGTGTTGCATCTTCTGC	ZBED6	Other	138	209	135	482	791	274	125	392	325	394	2677	271	467	818	814	251	176	649	78	482	212	67	40	397	37	346	192	83	50	435	205	1660	150	178	105	167	267	200	208	367	475	158	223	149	143	289	145
AAAGTTCCAGCTACAACCC	EGF	Other	173	319	166	658	1211	323	178	710	437	766	6198	462	656	1571	1495	347	328	1200	66	553	323	79	59	738	99	949	256	112	107	702	331	2942	191	264	156	319	636	338	430	657	1066	348	673	253	262	563	260
AAAGTTCCAGGTGTGGGTG	HTR1D	Other	290	485	326	1101	1865	416	694	755	836	1761	9303	919	1622	3471	2838	1306	1111	3172	216	1083	811	247	210	1135	172	1311	494	236	193	1204	791	4733	483	306	194	604	973	386	423	990	1396	415	1089	358	520	1335	516
AAAGTTGCAGCAGAAAGGT	CYP39A1	Other	288	386	358	1032	2122	546	694	882	832	1525	8610	720	1544	3567	3216	808	557	1704	190	873	443	114	111	734	194	1795	356	209	200	891	695	4293	323	563	361	635	1271	802	1022	1437	2293	510	1151	518	348	885	362
AAAGTTGCATCAGCCTCCC	SLC6A9	Other	266	455	289	1010	2149	569	573	1007	717	956	5944	498	1061	2447	2014	495	385	1110	109	681	485	122	68	570	92	767	441	116	123	804	392	2822	238	363	202	333	751	360	443	693	1194	409	740	432	298	773	382
AAAGTTTCTGTCTTACCTG	DEFB131	Other	316	360	280	956	1891	624	462	805	764	1177	7970	650	800	2097	1746	560	452	1090	167	931	522	154	136	1082	99	863	486	145	138	954	540	3830	299	252	145	331	688	306	448	637	1136	404	946	358	336	744	345
AAAGTTTGGCACCCTGCGA	DGKK	NEG	132	240	135	507	1468	247	674	547	378	641	3925	296	548	1325	1095	396	303	713	81	447	263	62	73	433	53	433	231	61	57	469	264	1782	123	92	27	232	390	119	201	351	591	376	848	322	338	862	303
AAATAAAATTGTTTCTCAA	LCE1B	Other	89	131	103	323	555	320	88	147	333	371	2629	215	307	663	666	194	185	476	71	474	176	52	57	364	57	482	162	75	45	264	230	1584	127	124	79	115	279	115	157	230	436	94	135	92	130	281	121
AAATAAAGGCAGATCCCGA	NHP2	CEG	195	283	198	676	1000	263	244	493	456	34	186	34	339	707	592	100	56	96	0	0	242	1	1	22	6	38	183	5	3	14	10	74	6	30	20	1	0	33	55	34	55	0	10	11	40	103	24
AAATAAATAAGGAAGAAAG	ABHD16B	Other	145	199	117	461	1004	306	424	274	440	661	3532	400	514	850	827	380	264	561	60	355	240	101	68	342	105	575	297	91	65	478	298	1750	192	126	72	128	113	146	111	274	224	170	262	126	219	520	270
AAATAACAAGTCATATACC	ZAN	NEG	178	194	153	525	1067	311	316	440	586	865	5575	442	652	1542	1332	555	421	1389	120	729	364	105	99	719	78	646	290	112	80	604	377	2698	217	311	202	335	559	283	401	618	960	284	558	335	270	584	278
AAATAACTTACAAATTCCC	WDR19	Other	152	253	147	552	1100	332	213	555	653	809	5205	378	679	1482	1434	284	230	593	96	418	271	80	69	580	80	613	233	63	93	610	338	2221	143	220	104	211	355	214	309	425	664	218	395	200	223	635	283
AAATAAGCTCTAATAAACA	FCGR1B	Other	129	221	138	488	1538	390	375	773	410	551	3452	278	665	1546	1542	476	386	1313	43	254	236	50	43	340	32	437	201	65	76	572	194	1603	115	109	89	168	364	175	217	343	581	180	306	173	176	339	185
AAATAATATGCATCTCTCG	CONTROL	CONTROL	112	153	95	360	1203	192	355	656	376	424	3033	220	283	569	636	224	180	608	64	372	166	65	33	383	51	468	185	55	47	327	195	1550	120	158	106	173	287	181	234	354	521	159	361	157	137	415	121
AAATAATTATTAATGTTCC	SPTA1	Other	102	177	114	393	961	296	214	451	348	438	2434	193	532	923	823	238	217	431	75	305	214	40	44	323	46	426	131	43	23	250	188	1304	83	39	32	78	129	40	79	118	208	181	424	171	166	312	162
AAATACAAGCTATAGCGAT	CONTROL	CONTROL	242	346	255	843	1468	500	617	351	611	1097	6666	479	859	1820	1634	517	474	1765	207	1023	470	129	96	690	108	826	364	104	116	718	527	3257	233	286	194	273	509	358	485	631	994	374	653	352	466	983	490
AAATACAGCAACCACCGCC	DNAH6	Other	232	364	244	840	1739	560	363	816	672	1131	7531	508	1024	2074	1885	616	525	1861	160	1023	441	140	133	973	107	1009	458	129	139	994	539	3999	269	324	152	339	677	326	338	665	1015	323	651	277	209	507	207
AAATACAGGGTCAAGTACT	LARP7	Other	88	166	104	358	597	104	127	366	331	404	3468	231	475	1167	1024	232	184	715	81	511	190	67	31	456	36	449	146	59	69	572	217	1988	126	169	106	104	157	169	153	273	310	133	140	163	72	121	108
AAATACCCATTAGCCAATT	WEE2	Other	150	286	163	599	926	92	297	537	540	538	4056	278	600	1385	1378	349	278	1013	122	753	349	89	66	739	48	523	344	58	42	329	278	2344	147	157	122	183	350	201	313	384	663	373	747	284	244	666	246
AAATACCTTTCTTGATGGC	TLR7	Other	118	228	137	483	1155	333	263	559	461	668	4393	299	414	1026	884	250	195	636	101	559	173	46	47	425	70	531	181	85	51	423	269	1938	131	333	181	66	191	347	425	413	616	154	255	147	168	387	177
AAATACGGAATGGAGCGAC	SYCE2	Other	203	276	206	685	1016	421	205	390	515	743	5160	412	976	2161	1875	354	340	1089	64	465	358	89	76	572	120	1022	336	140	92	685	352	2744	229	212	142	216	468	358	411	574	879	241	486	236	226	731	260
AAATACGGCGTAGGTAGGT	DOCK3	Other	372	519	418	1309	3439	643	1116	1680	1061	1624	11219	797	1302	3283	2966	713	523	1840	205	1039	690	160	118	1153	145	1448	473	178	160	1068	628	4708	338	390	349	616	1038	495	568	1111	1606	572	1021	536	492	1565	565
AAATAGAATAATCCGGCAA	RTN3	Other	113	146	110	369	805	206	144	455	350	462	2794	222	474	1138	865	263	200	511	53	231	210	29	32	152	63	469	153	73	61	466	209	1318	102	95	25	105	181	100	128	205	309	115	263	163	244	550	201
AAATAGCAGCCACCGCTCC	SAA1	Other	142	287	139	568	1411	166	455	790	380	528	3609	290	520	1255	1061	428	332	917	83	344	251	77	54	403	49	331	224	84	84	592	270	1670	161	129	79	222	361	200	215	422	576	291	468	313	162	414	153
AAATAGCCGACTAAAGAAA	H1FNT	Other	299	487	266	1052	2393	530	343	1520	738	1340	7819	542	1170	2780	2467	533	482	1352	210	871	465	147	135	1073	142	1247	431	159	155	910	642	4101	306	479	312	385	847	609	930	994	1777	452	909	517	309	692	311
AAATAGCTCAAAATTTGTC	OR52N4	Other	149	265	149	563	1260	251	450	559	448	705	4910	340	696	1670	1593	362	332	827	145	483	353	81	78	697	73	805	361	86	90	659	386	2644	167	238	135	345	584	341	383	686	967	251	514	258	187	326	179
AAATAGGAACTCAGTTGGC	OR5AS1	Other	164	207	139	510	986	236	259	491	414	738	4524	315	557	1063	1069	358	263	872	118	565	318	94	103	644	65	546	243	77	91	629	377	2384	171	84	70	442	843	123	157	565	1000	148	251	156	269	767	230
AAATAGGACTTTAAAAACC	TBR1	NEG	122	181	149	452	1666	324	452	890	417	685	4833	340	628	1567	1450	407	321	860	109	552	324	87	82	693	65	752	253	113	85	523	341	2520	200	256	160	244	389	379	504	623	893	341	615	284	207	558	199
AAATAGGGCCTTTCCGCCT	TOPORS	Other	186	248	214	648	892	282	128	482	536	693	4594	329	730	1604	1380	344	229	840	106	621	300	83	74	542	95	798	242	94	71	642	346	2603	177	350	200	323	658	291	425	614	1083	391	792	399	261	683	317
AAATATAGACGAGTTCGTC	POLD3	Other	149	217	153	519	1108	179	363	566	424	12	110	8	161	486	299	26	8	38	0	0	34	0	1	11	7	33	43	4	1	31	9	75	4	0	0	6	16	0	0	6	16	19	8	18	78	186	83
AAATATCTCTTAGGACCTT	PCDHGA6	Other	170	261	164	595	1501	358	370	773	547	663	4385	324	778	1805	1478	314	293	1063	117	585	357	64	54	462	60	565	246	90	71	610	302	2222	154	137	51	232	474	232	304	464	778	223	356	233	229	509	199
AAATATGATGACCTGAACT	OR13F1	Other	217	350	247	814	1366	380	436	550	718	801	6030	421	755	2031	1907	557	494	1646	140	717	420	105	72	797	75	828	372	127	102	641	389	2983	232	319	200	374	713	406	470	780	1183	284	502	238	323	518	307
AAATATGCCTGGAGTGCGG	IL1RAPL2	Other	271	449	280	1000	1902	715	388	799	703	1196	7279	652	1147	2394	2018	718	580	1532	155	753	553	145	83	633	117	981	425	148	150	843	505	3210	293	437	308	209	330	608	809	817	1139	417	797	390	312	668	347
AAATATGGCGGTGGCGCGC	CEP97	Other	203	251	180	634	1108	430	288	390	427	556	3278	342	697	1473	1314	467	362	1240	72	409	334	94	64	518	67	557	259	85	83	397	286	1881	179	156	121	141	276	183	256	324	532	318	596	286	300	682	292
AAATATGTGTCTGAACTCC	ZNF645	Other	125	218	163	506	1346	314	328	704	477	635	4593	330	448	1053	993	368	339	1182	67	443	239	71	35	401	74	664	270	83	101	772	277	2280	154	141	73	149	261	187	199	336	460	161	385	180	174	492	191
AAATCAAAGCCACCCCTCG	C9orf85	Other	96	197	115	408	630	121	142	367	297	386	2120	208	509	1012	870	208	158	502	55	177	221	36	47	312	38	159	168	67	38	184	178	832	103	228	109	56	121	246	279	302	400	179	230	216	128	240	119
AAATCACAATTTGCAACTG	OR6C6	Other	122	234	142	498	1071	216	456	399	427	804	4891	391	598	1197	1131	391	314	1161	94	520	309	79	62	507	105	622	258	103	102	680	363	2329	182	192	171	276	460	289	310	565	770	203	348	165	145	312	156
AAATCACCGAGGCCTCCCT	ZNF721	Other	193	290	227	710	1062	263	411	388	504	784	4580	404	715	1719	1501	501	449	1134	115	618	403	113	94	705	62	393	335	80	100	590	371	2306	193	219	150	205	453	298	454	503	907	224	465	246	247	474	280
AAATCACCTCAAAGATTTA	ZNF585A	Other	26	54	36	116	238	85	74	79	118	196	1260	75	160	367	379	91	60	186	43	144	131	16	17	120	13	94	68	32	19	143	92	501	48	28	19	35	51	34	43	69	94	89	247	70	128	306	137
AAATCACTTATGCTGAAGT	CLEC4A	Other	232	335	241	808	1741	395	352	994	772	1114	7251	519	945	2092	1739	533	422	1350	175	898	399	123	102	1026	121	962	364	152	130	897	528	3783	275	478	287	349	723	512	596	861	1319	351	718	289	261	470	275
AAATCAGACGGCCGGAGAG	WNK4	Other	140	212	180	532	911	307	218	386	437	798	4616	442	1161	1824	1665	437	481	1108	120	680	398	94	69	504	91	752	350	152	134	801	414	2737	246	238	151	273	314	528	617	801	931	165	356	163	191	584	199
AAATCAGAGGGATTGAATG	HPSE2	Other	183	340	188	711	1404	458	205	741	529	950	5574	507	794	1682	1403	474	396	1143	121	554	376	116	81	655	99	721	382	90	124	612	425	2542	206	386	210	455	780	535	673	990	1453	270	521	247	329	624	297
AAATCAGCATCTGGACCTC	OR10V1	Other	369	584	412	1365	3779	755	1011	2013	1036	1851	12444	927	1705	4163	3814	978	761	2877	271	1464	699	206	180	1508	146	1356	666	214	227	1747	824	6075	420	689	406	757	1608	756	960	1513	2568	762	1546	726	635	1241	732
AAATCAGTGAACAGATCCC	ZNF749	Other	129	239	181	549	1110	307	400	403	515	719	4617	312	737	1840	1667	579	424	1686	93	577	292	61	74	536	83	758	161	67	89	573	339	2444	128	277	136	298	433	279	355	577	788	280	591	239	326	594	360
AAATCATAGTTTGGTGAAG	TSGA13	NEG	140	219	110	469	1144	196	295	653	408	610	3978	344	630	1278	1180	454	280	975	96	513	268	102	49	483	76	744	207	88	85	523	306	2263	190	435	287	86	195	632	812	718	1007	275	523	271	259	548	192
AAATCATTGCTTATGAGGA	PMFBP1	Other	119	204	166	489	1334	364	367	603	486	628	4232	256	473	1078	833	384	281	1175	71	397	269	64	81	653	82	730	240	77	67	575	301	2355	141	198	127	314	586	324	373	638	959	226	420	199	189	434	202
AAATCATTTGAACCAAGTT	CXorf66	NEG	139	251	159	549	1513	463	368	682	594	827	5042	420	548	1250	1080	304	226	912	143	693	321	131	84	746	67	535	336	78	85	564	379	2538	209	213	120	225	642	286	269	511	911	175	268	203	265	520	279
AAATCCAAGCGCGACAAGA	MRTO4	Other	162	348	237	747	1579	131	617	831	576	27	165	18	241	790	721	385	220	559	0	0	40	3	0	0	1	35	44	12	16	85	17	120	15	0	0	0	0	0	0	0	0	39	82	30	72	106	74
AAATCCAAGTAGCAGAAGG	POU6F1	Other	140	197	117	454	803	124	388	291	400	748	4019	359	651	1402	1167	380	340	900	155	819	262	139	119	809	60	381	260	46	39	257	373	2266	185	181	82	215	341	339	279	554	620	240	417	175	175	488	177
AAATCCACTCCTGGAGCCC	FADS1	Other	251	286	216	753	1052	196	264	592	561	173	1072	178	538	1204	1113	654	494	1700	19	146	360	26	29	137	14	163	360	44	31	192	93	638	70	117	96	41	70	179	99	220	169	350	576	310	220	523	195
AAATCCAGAGAGGATGAAG	OR8I2	Other	44	99	102	245	347	45	4	298	195	19	154	34	133	263	287	178	152	411	8	24	128	10	2	1	0	51	118	11	6	54	16	130	21	0	3	7	9	0	1	7	10	74	184	140	59	96	83
AAATCCAGCTGCTGCTGCG	USP11	Other	187	291	206	684	1229	232	559	438	632	1050	6322	423	657	1553	1442	554	510	1475	140	695	381	114	86	714	115	950	288	106	125	818	466	3177	220	154	84	311	607	225	372	536	979	278	615	245	325	682	292
AAATCCCAGCCATGGTTCG	EPHA4	Other	168	240	202	610	1355	341	265	749	469	895	6161	422	551	1398	1280	485	348	1355	127	778	391	100	78	725	50	760	302	90	92	471	347	2734	190	123	107	266	624	188	288	454	912	252	431	190	206	473	215
AAATCCGCCAGCAGCAGTG	BOLL	Other	133	212	116	461	637	216	193	228	367	90	376	133	384	701	534	398	443	1351	5	54	184	33	11	38	8	91	146	20	8	66	32	249	53	65	36	93	74	100	108	193	182	73	100	122	30	70	121
AAATCCGGCTGAGGCCAGA	C19orf38	Other	148	274	198	620	849	170	305	374	504	66	321	70	312	766	601	416	315	1133	4	24	227	21	6	24	8	4	194	23	1	0	19	52	44	66	52	30	15	31	50	61	65	229	526	257	267	739	264
AAATCCTAGTAAAATAAAC	OR4L1	Other	98	206	132	436	1144	310	300	534	392	594	3402	294	569	1170	986	169	107	293	103	511	254	53	59	414	68	393	217	68	83	457	313	1775	121	216	183	98	212	273	336	371	548	301	593	287	185	350	187
AAATCCTCTCTGTGCCCGT	APOC2	Other	203	303	185	691	862	246	36	580	406	834	5661	380	712	1601	1412	355	289	1191	159	836	316	87	57	643	88	1048	293	139	157	1091	461	3618	226	169	119	223	451	220	227	443	678	285	382	199	193	471	203
AAATCGCCCAACAGCAGAG	MTSS1	Other	148	213	144	505	791	315	233	243	415	546	3810	293	479	1237	1219	382	267	1047	123	625	252	84	57	397	44	611	150	57	53	561	277	2194	141	179	123	258	465	215	415	473	880	262	597	225	167	306	194
AAATCGGCTGATTCTGCAT	APOD	Other	158	234	150	542	1031	234	220	577	416	711	4594	374	578	1326	1209	364	334	1036	108	597	247	86	75	489	78	738	210	83	71	439	332	2263	169	193	126	180	319	263	323	443	642	191	375	203	269	579	290
AAATCGGGGCTCGGCCCCG	GMIP	Other	88	120	79	287	699	99	256	344	218	271	2321	118	260	580	454	167	148	548	45	263	105	37	26	332	30	417	54	28	27	207	128	1219	65	165	110	61	132	149	173	210	305	89	154	52	97	239	72
AAATCGGTGGAGTCGAGAG	SPRED2	Other	78	131	88	297	697	119	137	441	219	280	1747	133	386	694	549	202	153	516	53	224	135	47	44	434	15	137	96	29	39	178	151	973	76	96	60	152	258	105	163	257	421	214	334	107	127	265	118
AAATCGTCACAGAGACCTC	ZNF585B	Other	281	301	264	846	1877	376	588	913	718	845	6305	449	755	2153	1868	340	317	1279	115	675	410	94	74	617	92	755	286	126	117	1165	398	3212	220	253	68	313	639	328	249	641	888	374	633	374	210	619	249
AAATCGTCCCAGGCGCGGA	ARL6IP5	Other	244	352	257	853	1322	270	279	773	569	936	5117	481	727	1718	1519	448	366	1228	170	702	468	110	105	694	98	719	332	134	100	591	473	2706	244	193	115	130	274	260	337	390	611	336	546	279	367	842	477
AAATCTCCTTTCTATTTGA	SLCO1B7	Other	113	171	126	410	600	181	254	165	340	595	4256	343	422	996	956	346	295	887	71	483	269	96	77	655	66	658	222	77	69	457	283	2253	173	136	48	95	165	178	189	273	354	283	722	217	113	254	152
AAATCTGCAAAGTCGGGGA	CMBL	Other	194	274	233	701	1448	512	333	603	648	1017	5400	539	915	1868	1651	545	450	1230	113	533	358	137	77	468	99	666	335	130	139	783	428	2450	267	328	234	181	264	547	712	728	976	344	583	344	315	603	314
AAATCTGCCTTCTCACCAT	C10orf99	Other	180	274	187	641	1125	180	400	545	550	823	6000	418	760	1548	1273	500	463	1941	148	851	332	150	96	888	59	807	316	77	100	761	403	3307	227	337	215	183	445	441	578	624	1023	208	433	217	258	667	226
AAATCTGGAAGCGGATCGC	ZNF83	Other	212	317	208	737	1370	398	440	532	612	821	5937	427	1039	2358	2020	569	504	1698	105	505	367	106	88	952	84	722	309	78	82	639	359	2818	184	293	133	324	599	382	447	706	1046	387	898	369	380	989	424
AAATCTTGTCTTAGTGTGT	DPEP2	Other	136	222	193	551	1159	279	392	488	433	571	3577	283	614	1477	1295	324	328	1197	106	399	278	72	74	470	55	534	255	81	54	394	289	1797	153	158	86	239	418	223	314	462	732	193	418	161	175	283	118
AAATGAAAACAGAGGCTAC	ITGB6	Other	184	228	194	606	787	253	269	265	372	587	4077	331	777	1350	1366	420	418	1226	68	558	275	72	46	402	62	512	229	89	84	526	260	1998	161	196	125	391	751	231	369	622	1120	203	436	184	113	271	83
AAATGAAAGAAGTACTAAA	ADGRG4	Other	101	91	83	275	515	0	222	293	225	308	1741	168	323	639	618	159	159	482	25	133	122	43	10	80	27	258	72	46	52	166	114	637	89	43	17	185	331	64	67	249	398	101	286	127	76	159	56
AAATGAACAGGGCTCTTAC	TMEM265	Other	206	357	177	740	1376	373	419	584	749	781	4946	425	887	2018	1875	466	474	1659	106	555	342	94	81	580	88	744	364	125	96	695	371	2574	219	191	100	201	427	258	265	459	692	317	570	330	337	924	326
AAATGAAGTGACGAATGGG	TUBB	CEG	215	353	259	827	1486	344	419	723	583	1152	7007	548	1131	2569	2408	574	384	1416	192	866	390	138	145	927	130	1102	347	142	120	716	587	3611	280	570	318	655	1273	729	888	1384	2161	376	596	363	406	780	426
AAATGACCACAGGAAAATG	HIST1H2BI	Other	227	311	197	735	1054	288	206	560	532	910	5748	449	723	1771	1418	519	462	1424	164	753	391	104	76	737	113	1009	319	124	97	634	450	3133	228	268	135	233	388	288	373	521	761	417	895	354	328	784	373
AAATGAGCACGTGTGTGGA	PRSS45	Other	253	273	227	753	1169	282	372	515	602	825	5540	466	903	1984	2070	485	483	2169	168	796	426	184	86	820	98	786	308	81	81	473	433	2875	265	230	141	330	674	264	381	594	1055	394	738	404	356	868	344
AAATGATAGGGACAAAAGC	MEI4	Other	159	258	160	577	1030	191	441	398	492	740	5197	371	635	1359	1217	471	364	1389	94	556	292	91	102	828	84	510	255	101	81	662	361	2556	192	241	166	212	461	306	382	518	843	280	603	251	186	474	188
AAATGATCATATATAAACA	OR8G5	NEG	21	37	34	92	360	82	171	107	91	129	598	73	107	187	136	183	137	287	21	57	103	11	6	73	19	120	30	34	24	104	70	354	45	59	53	36	62	90	108	126	170	91	147	79	19	48	23
AAATGATCCAGATGCAAAA	C7orf69	Other	204	372	250	826	1558	528	433	597	695	1139	7730	478	969	1969	1884	742	606	1934	132	646	499	107	102	863	103	1202	517	128	158	1214	495	3925	235	239	201	500	1045	314	437	814	1482	302	492	342	286	651	339
AAATGCAAAATGACCCTCT	GNAL	Other	310	512	371	1193	2824	434	875	1515	1024	1446	10821	720	1376	3341	3130	929	731	2558	213	1246	682	157	128	1203	136	1532	543	199	175	1309	652	5290	356	820	469	698	1354	963	1182	1661	2536	610	1003	558	612	1569	629
AAATGCACAGATCGCTGAT	CONTROL	CONTROL	221	300	226	747	1630	370	654	606	550	959	6643	450	838	2059	1756	510	456	1632	87	533	355	93	103	698	125	1111	272	114	127	975	442	3317	207	392	265	436	756	384	541	820	1297	252	573	277	290	639	268
AAATGCACATCTTCCAAAC	OR52N1	Other	193	352	197	742	960	205	334	421	560	871	6247	427	870	1874	1831	411	405	1431	164	688	396	112	63	975	68	732	382	129	123	990	418	3385	241	284	213	513	692	480	498	993	1190	320	634	379	372	953	417
AAATGCACTCATGCTGCTC	LRRTM2	Other	310	495	385	1190	2445	652	633	1160	991	1460	9479	678	1239	2973	2476	897	811	3656	139	801	634	122	87	890	194	1682	562	190	181	1208	601	4581	312	465	310	666	1246	545	734	1211	1980	667	1158	503	676	1266	555
AAATGCAGAAACAAAACCT	CDKL4	Other	171	269	187	627	1650	545	350	755	448	851	6622	399	680	1570	1545	465	300	984	98	576	380	88	88	798	76	762	289	107	78	746	340	2882	195	313	182	298	569	290	496	588	1065	206	348	246	296	662	270
AAATGCATTGTTCTGTTCT	OR11H6	Other	366	588	403	1357	2801	733	985	1083	1087	1758	12255	880	1624	4110	3677	811	575	2149	244	1360	783	267	213	1619	182	2170	814	211	202	1577	841	6726	478	641	393	673	1328	726	1029	1399	2357	766	1588	662	707	1643	703
AAATGCCTCAAGCGAAAAT	MCM8	Other	196	218	205	619	1647	519	176	952	502	2	7	11	185	413	394	301	226	961	0	1	173	3	2	5	0	0	127	3	0	1	2	7	6	0	0	0	0	1	3	1	3	89	185	88	45	64	91
AAATGCGAAGGTATTTGAA	CNPY4	Other	192	248	164	604	777	271	235	271	424	797	5169	421	619	1444	1426	429	288	969	110	540	318	76	107	749	92	710	294	113	74	637	383	2636	189	140	121	207	405	190	313	397	718	375	617	275	273	664	258
AAATGCGGCGCGGGGCACA	ERP29	Other	169	247	210	626	1074	201	310	563	404	748	4840	340	650	1557	1214	410	337	1144	108	595	277	67	75	693	63	475	231	65	83	748	329	2511	132	285	229	95	102	332	301	427	403	333	704	307	307	771	223
AAATGCGGGAATCTTAACG	IKBKB	Other	189	258	220	667	820	343	288	189	451	554	3625	241	631	1407	1255	403	261	853	79	392	283	69	53	434	68	548	217	60	53	474	253	1848	129	182	128	144	327	264	271	408	598	256	490	216	161	516	175
AAATGCTCTGCAAAGAAAT	F8	Other	198	232	205	635	1486	526	334	626	712	838	5034	387	853	1692	1702	390	299	831	138	739	408	91	91	796	100	650	305	88	79	570	408	2755	179	268	213	304	490	474	536	778	1026	323	570	239	297	813	320
AAATGCTTCCTTTAACTCA	FSD2	Other	220	300	245	765	1223	163	458	602	502	927	6797	469	825	1988	1733	451	396	1388	169	889	432	121	77	799	82	820	316	131	105	924	433	3432	252	268	162	351	661	305	527	656	1188	237	464	294	309	713	301
AAATGGACTAACGTGATGA	OSBPL9	Other	120	154	126	400	763	83	161	519	388	382	2819	214	596	1204	1231	300	291	967	63	529	201	36	27	357	28	287	192	36	51	439	169	1612	72	81	42	139	316	102	130	241	446	220	405	201	110	204	85
AAATGGCCCCAGAAGAAGG	MAGEC2	Other	70	116	84	270	582	175	223	184	257	338	1608	209	381	626	541	156	121	222	57	181	127	45	33	290	26	131	117	61	54	278	170	880	106	190	118	106	85	333	388	439	473	242	337	175	83	208	93
AAATGGCGAGTGAGGCTGC	SNX17	Other	259	422	320	1001	1995	256	802	937	650	1263	8097	689	1135	2473	2341	670	529	1748	176	1041	595	167	141	1148	113	887	449	154	133	966	563	4042	321	794	330	307	514	737	989	1044	1503	499	1000	480	515	1078	476
AAATGGCGGAAGGATCTGG	PSORS1C1	Other	164	273	173	610	1215	276	408	531	472	809	5365	421	795	1830	1515	424	304	912	136	628	421	142	93	614	79	640	355	127	131	1030	439	2912	269	368	251	235	437	539	699	774	1136	393	642	264	298	536	296
AAATGGCGGACACAATGAG	WDR82	Other	104	200	119	423	1383	500	359	524	354	97	579	64	265	512	399	308	175	694	4	40	140	18	14	31	18	86	107	15	15	96	51	253	33	47	29	44	41	75	87	119	128	216	329	227	147	375	198
AAATGGCGGCAGGGGTGGC	ASNA1	Other	82	135	83	300	315	40	63	212	223	438	2819	248	395	741	623	195	161	551	67	331	140	44	55	357	59	426	194	62	37	351	218	1465	106	168	113	160	213	326	311	486	524	174	383	166	180	315	142
AAATGGCGGCGCCGAGCGC	CASP2	Other	221	360	230	811	1564	244	540	780	645	927	5907	416	1062	2219	1971	514	417	1397	143	796	386	118	132	797	77	497	444	95	104	779	456	2869	213	404	288	277	492	425	630	702	1122	264	542	287	459	1217	408
AAATGGCGGCGCCTGAGGA	FAF2	Other	253	387	292	932	1707	576	349	782	569	67	360	56	312	972	804	494	373	1289	8	77	385	14	5	8	15	110	312	14	10	52	38	247	28	13	4	17	8	6	0	23	8	43	79	122	78	103	131
AAATGGCTGCGAGACCCTA	DIDO1	Other	294	360	287	941	1841	305	615	921	707	1105	6626	537	882	2067	1637	716	509	2060	141	843	461	87	94	686	120	922	434	170	127	867	482	3318	257	286	278	376	635	365	497	741	1132	445	846	493	298	741	339
AAATGGCTGCTGTTGCTTC	CNOT6L	Other	213	398	255	866	1473	292	631	550	656	1175	7325	618	998	2070	1702	656	446	1516	162	798	507	162	93	761	139	1052	379	156	179	1211	573	3822	318	200	142	303	430	304	317	607	747	455	873	463	430	1042	447
AAATGGCTTCTTCACAGTA	POTED	NEG	194	287	230	711	1355	212	545	598	547	1182	7290	565	760	1948	1866	565	443	1462	149	699	426	116	93	830	85	890	351	128	107	773	434	3192	244	414	302	471	907	454	662	925	1569	400	849	355	364	884	331
AAATGGGAAAGGTAAGTCC	CRYGB	NEG	190	290	231	711	1504	305	480	719	520	1610	9835	767	1476	3027	3011	830	659	2162	202	1017	515	135	156	1155	203	1436	378	192	164	1236	725	4844	327	673	520	576	1099	854	1057	1430	2156	697	1493	592	683	1693	687
AAATGGTAGCGATGGCGGC	SELENOF	Other	117	192	123	432	780	207	228	345	358	583	3281	294	497	924	866	445	382	1238	95	280	244	86	68	431	60	558	230	98	88	546	311	1815	184	171	68	158	258	215	275	373	533	161	367	270	262	524	207
AAATGGTATGCATGCTGCT	PCDH9	Other	265	418	309	992	1570	365	548	657	762	1170	7897	587	1086	2381	2163	579	458	1731	222	1033	491	151	110	935	126	1217	398	159	105	817	563	4002	310	346	280	291	477	608	762	899	1239	278	448	276	342	624	266
AAATGTCGGCGCCCAGAGG	FIZ1	Other	292	490	329	1111	2496	659	613	1224	994	1220	6703	685	1242	2845	2409	541	443	1268	151	755	529	166	110	662	124	890	443	200	164	1046	549	3353	366	472	399	640	909	687	736	1327	1645	507	1104	493	623	1665	584
AAATGTCTACAAAGGAGAG	OR5M1	NEG	163	294	169	626	1234	420	386	428	551	624	3167	363	629	1355	1177	395	229	733	101	433	266	69	42	328	52	331	299	82	48	285	243	1377	151	233	171	314	351	431	417	745	768	228	406	240	282	594	295
AAATGTGGTCGCGGTTGGT	GATC	Other	137	202	145	484	988	268	354	366	388	308	1444	270	600	1077	808	352	288	977	44	175	247	41	29	167	42	211	164	89	36	351	151	904	130	193	83	130	107	188	125	318	232	163	188	186	85	183	96
AAATGTTCAACTTACCACC	SLC12A1	Other	303	527	352	1182	1721	423	741	557	1008	1557	10755	690	1600	3605	3147	835	636	2313	283	1623	756	161	159	1424	105	1089	585	156	189	1424	736	5560	317	674	363	299	513	740	1154	1039	1667	739	1586	747	711	1543	578
AAATGTTCCTCAGACGCGG	ZNF699	Other	225	433	272	930	1510	346	655	509	633	1502	9148	744	1113	2317	2100	546	394	1445	205	1191	590	176	144	1179	148	1095	389	191	140	743	637	4208	367	319	213	397	677	457	574	854	1251	132	150	232	161	143	212
AAATGTTCTTGAGCTAGGA	LYZL1	NEG	233	316	247	796	1370	352	434	584	748	1146	7684	631	979	2258	2082	462	365	1238	180	1022	459	155	111	1032	107	1032	420	173	154	1091	552	4177	328	310	209	159	308	419	512	578	820	368	648	302	267	684	327
AAATTAAAAAAAGCTAAAC	EPHA7	Other	28	54	28	110	258	0	56	202	127	153	828	63	157	283	287	61	31	76	18	97	100	17	22	100	22	186	67	19	22	111	84	494	36	33	44	45	70	60	70	105	140	8	23	11	88	214	102
AAATTAAAACCAATTCCCA	ANXA13	Other	65	102	85	252	509	144	269	96	193	315	1960	176	299	589	524	131	124	283	43	197	163	29	34	241	23	250	118	38	39	285	139	973	67	95	76	163	311	117	95	280	406	139	303	142	108	199	98
AAATTAAAACGTAAAAAAC	RBM3	Other	71	128	95	294	550	30	104	416	299	290	1837	136	244	485	486	198	159	471	51	243	123	37	16	172	27	272	131	47	24	77	118	764	84	72	47	103	143	90	95	193	238	161	349	98	178	379	159
AAATTACGGTGTAAAATAG	XKRY	Other	181	259	186	626	1290	265	367	658	581	814	6693	442	610	1480	1309	395	299	1300	185	1057	406	121	80	970	52	743	314	122	75	590	392	3360	243	94	53	264	574	84	136	348	710	166	366	156	208	508	241
AAATTACTCCTTCACTCAC	UQCC1	Other	200	324	199	723	1147	138	416	593	514	361	2250	330	737	1575	1296	452	435	1824	48	283	284	67	27	219	53	378	254	116	55	407	183	1287	183	248	143	182	244	197	214	379	458	172	288	247	272	609	269
AAATTAGCTAAGACTGGAG	CDKL4	Other	101	180	119	400	810	126	290	394	406	521	3999	302	496	1092	938	254	227	704	56	324	245	73	39	399	44	455	203	71	65	489	204	1667	144	94	60	184	332	97	169	281	501	205	377	183	173	403	170
AAATTATGACAAATATTCT	NPVF	NEG	41	73	34	148	2305	674	744	887	180	207	1214	118	203	461	427	114	92	243	58	171	113	36	31	216	15	111	84	26	18	178	122	676	62	77	48	63	109	112	124	175	233	131	229	104	101	109	37
AAATTCACAAGAAAGTGTC	OR10W1	Other	86	149	79	314	521	128	182	211	255	326	2214	154	260	582	585	140	112	356	59	334	153	53	44	337	15	171	128	20	24	196	142	1038	73	63	28	37	64	78	81	115	145	104	148	90	99	181	104
AAATTCACCAGAAGTTCCT	C8orf89	Other	296	451	314	1061	1660	191	560	909	873	1326	8896	646	1119	2702	2222	796	610	1953	136	879	558	174	106	1104	150	1258	419	149	128	768	520	4009	323	410	310	562	1132	614	674	1176	1806	490	933	479	459	1020	393
AAATTCCCCACCGGGCACC	PTGS1	Other	182	265	207	654	1453	288	485	680	518	418	1845	260	377	755	730	265	206	611	61	215	231	63	37	227	27	140	217	69	41	210	166	792	132	52	42	131	165	55	47	186	212	275	388	225	173	324	206
AAATTCCGAAGACTACATG	FABP12	Other	196	297	197	690	952	154	329	469	663	1041	7089	522	844	2095	1942	475	460	1592	156	778	393	145	101	726	110	1060	298	116	85	684	452	3248	261	539	223	244	391	554	656	798	1047	330	580	304	404	980	346
AAATTCCTCTTGGAAATAG	CALR3	Other	151	196	131	478	779	220	71	488	372	507	4217	288	458	971	888	307	230	816	73	377	335	70	37	465	59	813	267	75	84	645	253	2300	145	187	145	68	107	254	315	322	422	112	202	91	259	559	232
AAATTCTGTCGCTGCATAT	MPLKIP	Other	197	295	159	651	1560	462	584	514	499	428	2171	285	398	795	799	329	245	882	84	319	356	55	68	448	39	296	252	83	39	226	230	1289	138	163	94	149	224	228	172	377	396	276	381	237	324	633	316
AAATTCTGTGCTAACAGAA	MMP27	NEG	83	157	113	353	887	209	103	575	368	371	2662	159	355	851	772	157	105	515	51	341	151	39	25	362	34	315	121	46	63	319	173	1337	85	127	88	120	309	123	135	243	444	148	303	91	112	380	127
AAATTGAATCTGTGTTCAG	FSD2	Other	73	111	77	261	502	1	254	247	255	286	2287	184	286	582	557	204	131	474	34	261	132	37	23	220	62	543	99	72	53	506	172	1530	109	156	90	55	105	155	216	210	321	105	172	124	59	148	76
AAATTGAGCGGAGAGCGAC	CDK1	CEG	262	481	323	1066	1272	455	339	478	770	3	34	1	304	627	610	3	0	10	0	0	21	0	0	0	0	0	36	0	0	0	0	0	0	0	0	0	1	0	0	0	1	3	1	8	9	34	6
AAATTGCGAGAATTTGGGA	SLC38A9	Other	118	182	122	422	1438	227	408	803	388	422	3119	173	522	1102	992	332	275	1024	66	361	265	43	30	315	31	379	214	37	31	384	158	1439	80	119	97	187	375	168	215	355	590	258	474	179	168	423	227
AAATTGCTGAGATCCTGTG	GLRA2	NEG	287	434	233	954	1929	398	397	1134	816	916	6604	489	797	2287	2157	501	453	2068	128	829	469	133	96	1067	94	794	404	92	86	784	404	3474	225	467	238	338	584	550	611	888	1195	441	824	396	383	861	335
AAATTGCTTGTGGACGGTG	EAPP	Other	85	146	81	312	600	102	180	318	217	27	72	39	160	353	354	69	37	142	7	16	82	10	2	3	5	29	91	14	6	11	20	59	24	9	7	7	5	6	5	13	10	5	1	27	23	39	40
AAATTGGAAACATGGCCGT	GRPEL2	Other	219	266	208	693	1453	166	343	944	593	818	4752	384	780	1778	1592	373	321	1106	138	519	376	102	117	676	59	666	255	84	117	679	431	2540	186	423	233	294	510	617	643	911	1153	253	499	261	315	674	256
AAATTGGCTTTCGTTCGTG	CONTROL	CONTROL	199	305	212	716	1150	183	394	573	571	787	5447	444	713	1843	1571	592	490	1988	109	703	291	89	94	758	84	846	252	160	72	538	359	2845	249	174	104	113	242	281	369	394	611	361	635	281	270	583	252
AAATTGGGGCGCGGGAGAC	ARMC7	Other	176	269	200	645	1645	476	485	684	457	35	205	60	293	448	369	445	403	848	5	12	345	11	12	44	1	5	330	15	0	0	18	61	26	9	18	8	13	34	23	42	36	92	92	169	109	149	147
AAATTGGTGACAAGGTGAC	ICAM2	Other	238	332	228	798	1892	460	501	931	639	701	3655	529	763	1324	1097	613	569	2000	101	481	405	124	75	516	70	497	287	114	75	348	321	1842	238	252	169	216	329	287	286	503	615	424	666	385	261	559	421
AAATTGGTTTCTTCGAAGC	COLEC10	Other	71	92	94	257	385	44	107	234	204	348	2010	179	259	662	688	225	161	436	60	269	104	42	36	328	22	125	71	40	36	246	154	968	82	45	70	128	217	137	116	265	333	80	150	81	134	290	95
AAATTTAATCCGCTCGCGG	HUNK	Other	184	205	185	574	1017	273	477	267	551	781	4143	359	416	1037	969	442	319	811	114	494	279	120	60	545	63	417	279	85	65	370	302	1826	205	199	128	110	212	376	377	486	589	263	598	275	103	198	123
AAATTTATTTGGTAGATTG	NEB	Other	207	248	190	645	1147	237	371	539	601	760	4952	428	678	1460	1340	382	329	757	136	567	312	108	91	842	61	721	229	120	77	483	365	2613	228	301	156	189	426	427	465	616	891	494	791	403	221	485	239
AAATTTCAGCAACTCCTGG	TMC1	Other	281	465	287	1033	2266	346	792	1128	954	47	68	500	787	1537	1256	721	576	2031	5	21	617	146	4	13	9	21	561	131	6	0	24	55	277	13	15	12	4	13	1	25	5	70	126	329	78	103	335
AAATTTCCTGACCCCAGGA	HYAL1	Other	158	178	143	479	1978	485	704	789	287	297	1494	168	305	531	449	192	149	389	50	127	156	48	23	171	36	213	170	31	29	168	138	679	79	54	56	69	75	87	68	156	143	80	81	97	79	76	158
AAATTTGCGTACAAGAAAA	C6orf229	Other	83	113	75	271	551	169	164	218	261	269	1990	151	307	739	638	157	141	395	30	178	178	27	21	207	29	285	128	53	57	306	137	976	80	149	83	83	236	149	206	232	442	99	135	68	91	216	157
AAATTTGGATTTATCAGCC	SULT6B1	NEG	170	295	203	668	1308	377	469	462	559	631	4201	302	662	1411	1263	239	198	570	113	541	285	86	43	437	46	518	206	50	32	308	234	1804	136	208	152	177	390	287	284	464	674	325	707	223	149	466	199
AACAAAAAGCCAGCGTTAA	USP50	Other	177	215	183	575	1017	251	228	538	582	698	4554	352	698	1514	1290	352	275	942	84	540	260	66	49	523	67	692	214	122	98	508	298	2263	188	249	147	53	165	236	326	289	491	174	305	127	209	492	165
AACAAAACGCAAGGAGAGG	MREG	Other	139	181	144	464	530	99	268	163	377	115	521	153	289	655	507	146	156	457	23	75	215	44	20	59	17	182	180	36	11	69	71	385	80	48	36	17	4	30	39	47	43	278	552	224	280	645	274
AACAAAAGCAGCAACGCTA	TMED10	Other	145	182	174	501	1241	337	447	457	475	764	5069	365	803	2030	1952	276	130	214	118	663	278	82	35	421	66	702	228	95	91	828	310	2614	177	157	28	146	257	253	247	399	504	247	569	200	155	384	137
AACAAACAAATCGGCCAGA	NLRP11	Other	170	256	179	605	708	263	262	183	383	846	4820	432	659	1475	1411	389	265	1090	98	580	336	99	83	607	48	347	242	98	75	464	304	1998	197	252	170	457	605	419	314	876	919	414	624	370	332	768	323
AACAAACACTCGCTTAGCA	DDX3X	Other	150	196	113	459	676	144	226	306	358	172	879	181	347	642	452	136	102	151	24	110	232	45	7	65	21	131	168	58	25	169	77	475	103	163	115	56	98	164	125	220	223	146	299	168	147	236	154
AACAAACGGTGACGGCGCC	EPG5	Other	180	320	217	717	1261	405	255	601	536	921	5584	486	822	2017	1795	527	379	1380	170	972	420	139	125	804	72	729	361	145	92	746	459	3251	284	416	252	574	1111	463	611	1037	1722	261	454	268	441	650	339
AACAAACTCTCAATTCTGT	KLRB1	Other	167	250	176	593	1277	263	495	519	553	879	5956	471	717	1808	1656	438	357	1097	158	833	396	117	86	668	74	566	278	95	74	657	392	2724	212	432	276	270	597	473	591	743	1188	273	496	356	227	576	287
AACAAACTTTCTCAATCTC	OR4S2	Other	192	273	191	656	1723	347	523	853	629	1027	7868	415	809	2030	1882	459	359	1258	171	911	499	132	110	933	89	833	358	86	128	1140	498	3817	218	274	220	89	269	404	539	493	808	305	689	325	307	791	373
AACAAAGCACCCTCCCCAC	CD4	Other	406	635	462	1503	2446	493	500	1453	1222	998	4580	807	1485	3198	2409	1084	815	3411	137	478	731	181	87	458	129	744	671	266	128	640	481	2320	447	402	263	351	416	344	223	695	639	711	1361	688	638	1396	576
AACAAATCAGATGGCATCA	FNDC8	Other	150	214	180	544	1041	259	325	457	468	654	4879	318	747	1860	1596	253	213	512	111	549	308	78	62	605	64	809	293	98	76	709	313	2672	176	319	164	290	655	347	416	637	1071	371	669	302	319	777	358
AACAAATTTAGGCTCTAGA	CHAT	NEG	133	210	141	484	1467	527	412	528	451	662	4977	343	598	1326	1252	394	299	871	144	792	421	117	102	769	53	684	318	82	48	410	347	2655	199	126	76	181	365	118	212	299	577	163	333	160	281	543	198
AACAACAAAAAAAGGCGAG	NEIL1	Other	59	100	77	236	367	93	179	95	151	319	2149	144	243	504	358	103	78	230	26	117	101	20	19	136	24	234	107	39	39	269	108	756	59	96	120	43	62	294	400	337	462	87	238	76	53	96	58
AACAACACCTTCTCCCCGG	RBBP5	Other	270	456	383	1109	1999	552	564	883	853	32	183	46	573	1256	1066	583	297	765	5	30	217	3	4	24	3	2	221	16	5	52	17	108	19	0	0	0	3	0	8	0	11	51	102	103	29	53	81
AACAACATGGCGGCGGAAA	PPWD1	CEG	119	185	119	423	752	71	50	631	405	14	59	34	181	454	365	256	188	548	5	32	131	8	1	5	0	0	135	9	0	0	6	37	17	58	23	2	1	68	104	70	105	98	193	127	133	162	158
AACAACCACCTCTGGCCCT	AGAP2	Other	363	453	365	1181	3102	881	714	1507	1091	1714	12741	864	1575	4100	3707	920	794	2914	247	1652	734	176	212	1775	176	1669	662	225	191	1502	826	6598	401	734	588	556	1030	931	1343	1487	2373	599	1179	553	570	1223	482
AACAACCCCACGTGAAGCC	UBXN8	Other	184	275	193	652	1034	222	209	603	507	693	4905	360	652	1490	1435	402	262	1007	95	706	388	76	64	699	45	376	275	94	77	744	281	2525	170	165	94	118	260	210	322	328	582	245	479	200	225	422	245
AACAACCGGCCCGGGATCA	CFAP69	Other	88	118	76	282	302	55	188	59	175	104	324	105	166	328	221	247	177	609	8	13	155	23	6	9	4	29	145	36	10	74	28	125	59	67	49	35	51	33	7	68	58	100	347	132	108	301	105
AACAACCGTAGCCCAAACG	SELENOF	Other	178	249	192	619	871	315	244	312	530	725	5079	388	775	1973	1623	501	378	1508	86	659	284	106	73	486	78	584	266	92	102	822	339	2551	198	380	239	229	338	474	714	703	1052	297	609	231	278	534	297
AACAAGAGCGATCACGTGT	GPR32	NEG	178	244	234	656	1194	264	499	431	468	763	4792	352	717	1580	1378	410	432	1281	108	673	272	81	84	670	75	540	310	88	116	832	383	2715	169	134	84	203	307	161	166	364	473	293	499	307	274	644	251
AACAAGCATTGCATTGCAT	UGT2B4	Other	266	402	291	959	1579	529	564	486	855	1107	7325	536	980	2445	2274	535	466	2065	139	779	386	102	87	806	119	1259	350	150	156	1217	501	4061	252	514	377	445	922	552	742	997	1664	417	715	258	416	823	414
AACAATAATGATAATATAG	ACOT6	Other	55	103	44	202	476	49	127	300	159	252	1555	90	211	323	352	125	83	136	60	266	147	27	22	209	31	200	132	24	42	248	155	923	51	103	58	116	189	172	160	288	349	74	166	68	83	146	90
AACAATGAAACCTTGACCA	OR2T6	Other	130	253	131	514	792	114	295	383	331	643	4822	302	610	1290	1211	238	142	754	74	500	227	64	56	492	86	778	230	94	134	918	350	2688	158	321	185	224	448	364	471	588	919	298	550	182	309	783	340
AACAATGAGCAAAAAACCC	MYT1L	Other	228	309	204	741	1383	305	375	703	614	969	6381	454	976	2232	2059	647	489	1380	170	1008	349	98	74	670	145	966	310	140	115	799	504	3443	238	363	276	158	305	483	503	641	808	268	495	253	350	809	353
AACAATTTAATGATTAAGT	PAQR7	Other	105	127	88	320	472	33	161	278	262	419	2566	244	336	675	720	131	93	188	51	401	203	42	48	335	45	390	119	65	65	365	209	1491	107	70	24	163	325	76	71	239	396	144	384	148	165	400	156
AACACAACATCCGACGACG	AKAP8L	Other	339	414	295	1048	1654	439	678	537	633	1568	10124	840	1348	3138	2552	803	634	2385	191	1047	565	152	146	1220	193	1500	564	203	154	1137	684	4904	355	595	451	239	558	857	985	1096	1543	616	1136	580	511	1171	500
AACACAAGAGTGGCTTCAT	DMP1	NEG	173	265	169	607	906	275	184	447	449	760	4749	333	732	1773	1693	519	410	1427	94	528	386	94	82	579	74	526	288	57	79	568	329	2201	151	346	196	428	881	449	648	877	1529	294	676	246	255	508	219
AACACAATGGAACAGGATA	KLRF1	Other	238	380	237	855	1757	467	579	711	701	1022	6343	438	1110	2767	2494	544	499	1969	103	720	288	83	87	694	77	591	260	109	93	798	360	2803	192	272	167	385	656	360	418	745	1074	325	621	400	486	1084	456
AACACACAAAAAAGTCCAA	C22orf42	Other	139	258	163	560	826	254	355	217	512	759	5416	402	733	1701	1575	465	397	1280	114	733	421	90	73	620	68	503	364	67	66	727	321	2583	157	235	146	168	383	204	251	372	634	248	481	191	411	839	379
AACACACAACGTGTCCAGT	PCDHGA10	Other	202	333	269	804	1133	361	226	546	704	1204	7575	551	994	2615	2557	556	513	1824	135	792	381	144	119	1018	100	761	346	131	105	897	459	3468	275	332	271	229	347	472	704	701	1051	312	521	386	286	760	246
AACACACGACAACTCCGCG	UFM1	Other	171	227	185	583	963	177	335	451	397	329	1651	228	356	776	618	381	327	1185	60	189	384	54	18	133	23	271	343	51	43	231	144	824	105	255	150	78	101	203	208	281	309	107	102	131	78	145	151
AACACACTTTGCCTTCTCT	RAG1	Other	163	237	180	580	983	290	303	390	460	735	5840	339	688	1671	1668	419	389	1485	99	615	292	77	68	645	67	562	260	62	62	511	296	2333	139	238	137	178	322	233	263	411	585	310	452	238	312	773	325
AACACAGGAGATCAAGGAG	SNAPC4	CEG	108	182	118	408	260	137	32	91	280	274	1347	196	359	759	637	172	171	364	44	242	135	73	35	233	25	149	170	57	34	128	138	752	130	98	67	83	128	148	132	231	260	193	391	178	127	240	119
AACACAGTCACCATGAAGC	FCRLA	Other	287	351	262	900	1350	365	519	466	732	1076	7239	588	1073	2551	2279	609	519	1907	162	981	623	122	118	922	129	1038	394	191	155	1029	564	3970	313	321	182	368	589	294	383	662	972	620	1338	559	564	1363	493
AACACCAACAGCTCTGACC	GZMH	Other	254	341	298	893	1710	582	698	430	731	1323	8714	674	1085	2559	2370	766	573	2509	233	1312	510	179	133	1141	161	1299	466	155	160	1131	687	4883	334	554	336	458	907	611	887	1069	1794	420	712	419	346	740	415
AACACCATGCCCGGTCCGG	UBE2F	Other	238	291	212	741	1663	418	568	677	495	1000	6004	516	669	1508	1444	808	639	1903	135	721	426	133	98	699	101	902	357	127	101	609	435	2931	260	479	324	238	476	809	944	1047	1420	368	756	411	410	921	345
AACACCATGTCACTCTGGG	RBMS3	Other	192	340	222	754	1243	258	449	536	549	843	5170	391	785	1836	1665	401	304	1159	136	567	324	85	67	574	84	773	364	116	115	733	402	2647	201	350	215	202	322	473	504	675	826	247	489	233	304	693	306
AACACCGACATCACAGCCG	CENPM	Other	136	166	165	467	1191	227	310	654	346	3	10	14	195	448	414	164	41	138	0	0	194	2	0	0	3	10	170	3	0	0	3	10	5	205	56	239	384	170	313	409	697	35	43	84	9	23	52
AACACCGCCTTGCTCCGCA	CCDC116	Other	158	217	192	567	558	232	93	233	456	109	349	203	335	679	558	296	200	586	18	13	287	52	10	24	10	32	217	52	10	5	48	74	104	82	41	58	41	61	66	119	107	76	106	141	97	234	137
AACACCGGGTCGGATCCTG	TRIM63	Other	103	171	112	386	659	105	284	270	299	538	3278	295	505	1164	947	289	204	739	103	479	165	69	63	376	49	422	136	53	48	326	263	1603	122	167	103	145	240	171	219	316	459	152	339	162	217	396	313
AACACCTTCATGAGTCGCA	GRHPR	Other	108	196	91	395	735	133	177	425	268	548	3396	279	490	1030	974	230	200	550	80	493	213	40	35	279	74	674	189	114	99	511	288	1957	154	418	209	197	247	403	524	600	771	210	603	243	227	561	184
AACACGGAGCACAGGTATG	LPAR5	Other	109	176	108	393	491	76	171	244	289	619	3536	282	605	1536	1300	360	205	878	90	369	256	76	74	432	56	419	192	53	81	477	301	1697	129	165	69	343	628	206	348	549	976	342	771	362	347	774	321
AACACTAAGTTCCAGGCAC	ROPN1	Other	222	338	317	877	2363	419	476	1468	713	496	2708	365	713	1523	1269	534	375	1513	82	396	489	106	56	346	40	373	420	97	44	285	222	1400	203	143	120	68	108	129	138	197	246	340	705	339	285	617	305
AACACTCACCATGATTGCG	SEC13	CEG	243	357	294	894	1650	298	437	915	748	0	0	1	285	556	530	24	18	39	0	0	12	0	0	0	0	0	16	0	0	0	0	0	0	0	0	3	13	0	0	3	13	91	287	46	4	6	5
AACACTCACCTCCTGAGCT	FCHO1	Other	220	288	256	764	1964	378	516	1070	581	1099	7496	577	972	2671	2089	738	564	2335	152	897	369	118	93	757	124	1041	384	172	139	978	508	3673	290	238	152	372	659	299	417	671	1076	511	1026	370	221	443	267
AACACTCATTGTGTGGACG	MUC5AC	Other	281	380	221	882	1467	250	683	534	642	1100	7170	590	970	2511	2226	531	327	1245	158	805	352	132	107	868	101	1026	377	148	143	752	509	3451	280	242	239	313	495	315	471	628	966	439	783	399	445	1118	467
AACACTCCGCGGTCTCTCA	ZNF776	Other	150	247	181	578	1031	312	486	233	480	829	5471	369	822	1696	1497	528	405	1494	113	477	293	77	90	628	93	911	271	100	93	716	389	2732	177	335	238	430	960	346	584	776	1544	335	677	289	314	709	287
AACACTGCCTGAAAACAGA	PCDH17	Other	159	145	164	468	823	321	182	320	471	690	4767	331	517	1210	1125	397	269	1044	112	619	340	72	59	616	77	791	293	95	96	679	344	2705	167	257	176	169	344	387	446	556	790	227	445	272	215	439	217
AACACTGGGGCCCACTACC	GGCT	Other	225	279	204	708	1280	213	297	770	538	984	6470	516	761	1861	1724	489	442	1553	192	1039	411	91	98	970	93	694	460	146	131	919	514	3622	237	399	222	423	733	526	546	949	1279	288	611	273	312	945	292
AACACTGTATTGTTTAGCA	KIAA1683	Other	154	185	157	496	769	198	387	184	361	577	3878	323	470	1115	963	279	241	709	82	474	255	85	87	563	82	674	174	91	78	720	329	2431	176	282	116	45	109	243	311	288	420	229	463	231	200	536	251
AACACTTACCGAGAAGGAG	RPL32	Other	159	273	167	599	905	268	191	446	489	0	0	1	242	613	633	4	0	1	0	0	2	0	0	0	0	0	0	0	0	0	0	0	0	0	0	0	0	0	0	0	0	0	1	2	1	1	4
AACACTTCAGGCCCAGAAA	MYO3B	Other	119	209	143	471	871	253	314	304	293	659	3781	380	735	1356	1228	374	354	642	74	328	223	58	39	294	55	410	223	134	110	703	278	1735	192	145	123	39	58	264	252	303	310	244	435	234	186	532	245
AACACTTGGCTTGCAGGCT	NR1I2	Other	206	296	254	756	1057	278	306	473	670	897	6446	430	846	2382	1892	670	514	2338	145	682	347	124	83	933	134	1085	311	124	110	630	472	3330	248	404	293	187	362	457	569	644	931	264	434	255	350	762	339
AACAGAAGCGTCTTCAGCT	OR5K4	Other	197	292	215	704	1113	440	253	420	482	994	5408	393	1088	2380	2008	515	436	1591	114	633	374	94	83	508	115	822	325	124	126	655	438	2618	218	230	92	403	590	366	392	769	982	364	543	290	294	726	337
AACAGAAGGAAAGAAAGTC	KCNK9	Other	114	196	130	440	970	214	353	403	382	753	4389	399	762	1268	1354	485	375	1110	66	282	214	103	57	566	65	649	257	95	117	746	305	2243	198	414	260	184	303	662	602	846	905	328	692	282	245	775	207
AACAGACAAGCAGGTTGTC	TLR1	Other	219	219	144	582	1369	270	373	726	451	616	4345	337	649	1729	1651	454	387	1469	87	479	242	54	57	621	46	477	247	82	48	355	238	1932	136	294	123	217	328	359	417	576	745	268	554	219	228	445	181
AACAGACGCTGCATCTCCA	HMGCS2	Other	149	219	174	542	765	92	256	417	354	636	4103	366	555	798	796	523	422	1465	82	417	249	75	65	523	78	661	167	76	94	646	319	2247	151	144	99	138	180	124	174	262	354	241	399	192	215	409	235
AACAGAGAGAACACAGAAC	RUNX1T1	Other	294	438	299	1031	2020	655	292	1073	971	1128	6510	659	1155	2399	2101	817	790	2811	153	800	697	182	141	877	96	815	621	159	106	551	496	3043	341	336	236	573	813	428	464	1001	1277	616	1063	533	670	1397	647
AACAGAGAGGGCCACCATG	FAM47B	NEG	108	153	126	387	577	316	137	124	261	721	4320	341	838	2329	2683	409	349	1120	94	502	216	70	84	552	77	519	201	83	64	417	319	1990	153	271	140	376	822	382	448	758	1270	765	3300	468	307	1759	197
AACAGAGCACGTAACAGGT	PRODH2	Other	205	296	208	709	1327	309	258	760	489	869	5872	397	715	1755	1696	515	334	1326	196	1620	376	104	113	703	93	727	337	106	149	885	551	3935	210	413	268	314	581	687	638	1001	1219	270	603	282	348	879	303
AACAGAGCGAAACTCACCC	ZNF765	Other	66	103	53	222	321	137	57	127	177	248	1825	160	238	636	583	151	142	359	58	367	123	51	37	243	14	216	122	34	27	232	136	1058	85	181	88	106	205	181	199	287	404	139	231	125	85	221	105
AACAGAGTGCGTTTCCTCA	KRTAP8-1	Other	98	182	112	392	324	165	142	17	227	524	3433	219	453	1025	990	207	180	517	52	350	242	46	46	361	40	238	157	50	60	451	198	1400	96	171	75	109	197	148	199	257	396	96	228	134	175	270	139
AACAGCAACAGCGAGCGGG	NTNG1	Other	228	301	236	765	1724	303	609	812	513	1324	8121	552	1145	2404	2253	518	380	1096	181	840	431	160	149	1024	136	1174	375	139	162	1392	628	4430	299	402	276	256	423	458	552	714	975	289	571	327	317	731	371
AACAGCAAGGTTTGGATGA	ZNF654	Other	219	270	238	727	1052	379	301	372	591	962	6305	514	875	1820	1643	575	461	1235	177	1097	359	132	132	991	102	781	413	162	130	802	541	3671	294	327	178	480	859	388	419	868	1278	360	805	326	432	949	356
AACAGCACCAGGACTGCCA	TMX1	Other	217	265	165	647	1010	245	376	389	488	916	5715	404	980	2179	1676	464	301	1294	122	602	375	78	93	425	120	872	265	118	129	870	464	2769	196	166	156	360	717	263	306	623	1023	300	563	294	253	802	268
AACAGCACCTGGCAAACAA	CEACAM16	Other	178	256	168	602	688	186	259	243	515	823	5737	453	742	1936	1687	570	533	1916	75	455	346	84	62	529	86	952	300	122	94	855	317	2791	206	252	182	560	1159	316	396	876	1555	240	477	267	259	673	237
AACAGCACTCCCAAAGAAC	CCL20	Other	177	329	206	712	1328	258	676	394	608	1015	6165	533	1207	2585	2481	579	510	1689	165	1011	477	154	144	899	81	597	426	116	112	686	502	3193	270	393	217	402	637	530	610	932	1247	365	797	360	309	758	317
AACAGCAGAAATAAGAGCC	CAMK1D	Other	183	199	172	554	1148	230	308	610	450	834	4083	353	729	1359	1216	414	314	817	87	422	295	93	83	385	91	487	217	92	116	688	377	1982	185	293	134	206	316	298	347	504	663	320	649	328	123	270	174
AACAGCAGACAGACAGACG	ZNF821	Other	163	259	157	579	725	232	197	296	449	126	342	372	615	835	459	341	207	275	18	17	329	94	16	104	5	29	296	80	12	8	51	158	174	101	50	50	23	47	9	97	32	127	182	163	143	165	293
AACAGCAGCACTCAGCTAA	CYP3A5	Other	110	188	86	384	889	374	273	242	296	562	3521	258	526	1208	1148	401	353	1249	68	366	236	61	41	376	51	482	176	77	100	719	260	1943	138	100	109	57	105	112	171	169	276	241	378	178	247	595	220
AACAGCAGTGAGGATGGTG	DEFA6	NEG	362	474	351	1187	2124	446	827	851	919	1693	10140	1009	1800	3702	3218	1139	822	2480	225	1250	836	228	185	1349	184	1548	778	288	231	1580	825	5727	516	393	208	491	805	477	569	968	1374	778	1308	650	450	940	465
AACAGCCCCAGCGCGCGAC	ABI2	Other	201	331	195	727	1262	165	457	640	422	830	5823	403	833	2032	1863	742	557	1923	135	776	379	98	83	700	101	703	353	106	83	861	402	3040	204	224	181	551	1045	246	310	797	1355	230	414	199	278	599	337
AACAGCCCTAGTCCTAGTA	FGF20	Other	197	334	193	724	1250	400	366	484	566	984	6327	528	892	1979	1689	546	506	1552	149	750	396	123	118	937	106	967	481	143	136	822	509	3476	266	361	193	213	359	387	557	600	916	430	902	343	353	772	333
AACAGCCCTGGAACAACCG	ERGIC2	Other	148	223	169	540	1364	298	508	558	429	784	4476	405	743	1954	1740	296	281	990	142	606	413	91	59	476	86	681	345	120	93	485	380	2248	211	181	162	217	345	246	299	463	644	219	317	174	202	510	214
AACAGCGCGAGCTGAGGCT	FLYWCH2	Other	243	362	272	877	1649	351	646	652	735	1399	9114	707	1595	4007	3907	828	611	2144	144	818	588	135	88	768	129	1194	511	183	114	604	475	3384	318	479	286	628	1309	605	1106	1233	2415	642	1408	492	513	1246	458
AACAGCGCGCTCGCAGCGG	ACADS	Other	218	310	266	794	1718	300	318	1100	650	1206	6927	579	1043	2142	1979	638	440	1508	184	858	453	124	136	828	114	819	453	157	95	620	529	3125	281	451	280	227	352	500	701	727	1053	413	812	405	495	965	408
AACAGCGCTGACCTCCTGT	MALRD1	Other	113	217	149	479	1009	185	161	663	375	703	4538	359	559	1196	1065	359	337	1123	96	403	216	76	50	518	72	731	269	86	73	610	291	2262	162	264	117	236	396	223	312	459	708	165	225	186	229	539	233
AACAGCGGCTGCGGTTGTT	SH3BGRL	Other	150	232	171	553	1129	399	246	484	446	888	5259	371	692	1666	1603	357	311	925	108	653	343	94	79	593	64	556	303	76	105	667	356	2469	170	244	154	335	557	361	464	696	1021	274	584	241	182	511	155
AACAGCGGTAGCAGCCCGG	ATP1A1	Other	105	120	98	323	1408	400	490	518	242	216	877	247	360	592	394	85	42	36	21	87	155	49	29	137	21	91	198	42	13	80	84	395	91	85	19	68	109	60	39	128	148	131	287	156	175	421	238
AACAGCTCAAGCAGCCTCC	GIMAP7	Other	116	203	158	477	1182	379	392	411	426	843	6016	433	1180	2592	2296	369	311	1107	126	777	356	89	77	615	132	1187	219	142	130	1031	465	3610	231	224	127	252	434	294	343	546	777	331	775	263	279	806	252
AACAGCTCCAGCCTGACCC	OR52N2	Other	190	259	203	652	1292	209	599	484	481	866	5768	460	915	2168	1844	456	353	1101	140	925	369	112	103	896	108	687	410	156	130	662	481	3170	268	274	212	351	695	282	342	633	1037	416	828	361	280	475	236
AACAGCTCCCGATCAGGAA	SLC8A1	Other	86	102	114	302	798	329	216	253	246	344	2665	211	280	857	700	212	161	524	51	314	145	32	37	189	53	477	183	58	36	469	177	1449	90	162	68	105	198	244	292	349	490	155	276	130	147	321	146
AACAGCTGAGCCGTCTGGG	BBIP1	Other	162	238	152	552	983	209	288	486	393	835	5289	412	862	1553	1501	551	374	1001	129	543	430	108	98	763	93	718	361	122	145	979	465	3003	230	239	196	143	200	294	270	437	470	297	565	296	205	529	215
AACAGCTGCCCCCTTTCCA	MOB2	Other	226	351	249	826	1398	265	428	705	538	950	6147	482	902	2078	1790	588	466	1213	155	638	534	136	95	784	92	783	419	110	125	1058	467	3263	246	410	176	346	771	404	513	750	1284	335	720	327	324	771	350
AACAGCTGGGCTTCCTGCA	GPR68	Other	130	224	161	515	1257	162	425	670	461	264	1339	267	475	914	876	294	372	1231	35	140	209	84	31	195	18	163	188	65	17	95	101	593	149	152	118	144	115	164	131	308	246	217	393	231	286	490	300
AACAGGAATGTGCACATCC	OCM	Other	137	193	168	498	932	203	194	535	357	728	4940	374	596	1129	1042	301	257	786	79	711	302	85	69	446	111	710	301	112	102	814	361	2681	197	213	169	152	326	403	555	555	881	224	458	265	336	787	277
AACAGGAATTTCTGCAGTT	OR4C45	Other	140	196	110	446	841	194	408	239	275	472	2558	252	430	912	787	355	274	818	66	265	154	70	28	240	28	327	213	49	33	265	155	1097	119	83	50	84	186	82	96	166	282	217	464	206	128	290	129
AACAGGACCATCTTCCATT	ASB11	Other	156	228	142	526	816	271	217	328	400	753	5040	389	676	1564	1509	523	395	1438	111	555	337	61	100	626	73	809	310	123	91	732	375	2722	184	178	118	120	208	176	248	296	456	278	563	215	399	639	319
AACAGGACGAGCAGAGCAA	PIGT	Other	189	273	232	694	1211	283	172	756	487	687	3831	395	833	2052	1672	487	293	1086	121	366	354	101	69	352	69	448	318	109	93	527	352	1693	210	422	239	324	542	411	586	735	1128	424	710	296	457	872	421
AACAGGAGCAGCGATAGCT	PDE11A	Other	233	430	329	992	1990	433	599	958	787	780	3268	604	1126	2143	1833	984	793	2696	71	333	510	130	43	230	100	485	422	150	87	402	301	1450	280	257	199	161	205	549	478	710	683	396	819	485	552	1102	439
AACAGGAGCGGTGCCAGCA	MAN2B2	Other	161	251	172	584	650	73	140	437	296	667	4488	339	661	1866	1808	357	262	1039	115	549	220	93	52	400	85	715	202	103	104	643	356	2307	196	156	100	265	561	228	427	493	988	274	661	207	251	685	246
AACAGGATGGGCTCCAGTT	OR2Y1	Other	164	242	186	592	979	309	261	409	436	846	5815	431	841	2344	1994	539	457	1601	124	580	337	90	81	510	61	611	340	106	105	722	371	2423	196	143	119	257	515	193	279	450	794	285	532	248	321	744	325
AACAGGCAGTCAGTTCTCA	ADGRF4	Other	160	248	168	576	786	173	288	325	480	769	4731	427	733	1621	1367	386	345	1177	89	514	350	103	96	610	80	625	359	131	117	801	382	2550	234	400	178	243	349	456	651	699	1000	289	576	301	263	630	267
AACAGGCCCGCAGATGCCG	SUPT4H1	Other	192	248	216	656	1457	321	517	619	503	325	1163	461	627	1042	969	648	523	1696	35	140	365	70	25	119	31	124	419	90	30	133	121	516	160	229	115	151	92	240	131	391	223	372	793	359	292	632	257
AACAGGCCGGGTGACCGCG	SLC5A1	Other	232	420	282	934	1214	250	366	598	602	108	397	112	545	1361	1131	604	547	1348	9	20	483	18	5	27	12	59	382	36	5	23	31	129	54	4	3	17	14	0	5	17	19	310	446	346	214	433	289
AACAGGCGCAGCCGGCGCG	FAIM	Other	83	118	96	297	753	274	135	344	199	488	3259	259	431	793	724	191	116	344	79	363	159	74	47	412	52	385	145	68	56	376	234	1536	142	120	76	95	204	191	223	286	427	197	349	206	180	352	163
AACAGGCTCTGATCACCTT	TIMM21	Other	145	207	137	489	848	229	271	348	464	522	2810	337	697	1293	1234	240	198	727	79	349	356	65	49	329	46	389	289	98	98	558	272	1625	163	189	136	130	154	250	326	380	480	154	287	216	161	454	172
AACAGGCTGGTTGCTTGGC	IFT46	Other	217	314	211	742	1342	346	132	864	592	760	4961	393	791	1578	1325	426	416	1535	110	573	443	102	78	471	59	526	290	80	64	607	311	2177	182	221	106	274	613	217	310	491	923	325	603	303	278	641	273
AACAGGGAAGATGGCGGCT	DPF2	Other	207	295	224	726	1614	503	488	623	530	693	3094	407	512	1134	771	341	319	969	95	299	363	113	118	489	24	200	382	66	89	410	326	1398	179	251	139	190	296	323	344	513	640	137	222	202	131	92	140
AACAGGGTAACCGGCTGAG	LCA5L	Other	182	267	210	659	1059	301	544	214	431	2	16	16	368	777	626	238	205	446	0	0	141	6	1	1	0	0	76	1	0	0	1	1	7	0	8	4	0	0	2	4	2	46	88	28	13	39	33
AACAGGTAAGTGGGCATTA	REG1A	Other	224	301	237	762	1736	246	564	926	530	1586	9281	841	1792	3815	3167	1036	893	3245	200	1163	599	190	156	1158	125	980	571	204	168	1139	649	4440	394	611	367	424	630	548	740	972	1370	743	1602	634	676	1184	596
AACAGGTCAACAATCATCT	OR4S2	Other	159	184	187	530	1117	247	251	619	394	681	4973	392	634	1381	1268	369	355	1091	139	784	354	128	66	680	59	545	288	83	86	560	350	2569	211	447	237	325	542	532	649	857	1191	343	659	250	265	654	207
AACAGGTCATTGCCGAGAA	ARHGAP15	Other	166	236	217	619	1408	305	553	550	476	814	5256	432	628	1434	1211	672	583	1905	114	688	433	133	94	744	89	756	374	128	141	903	438	3091	261	277	115	277	469	382	504	659	973	323	521	275	361	801	276
AACAGGTCTATGCAGCTAC	ENPP3	Other	206	309	202	717	1200	230	402	568	561	861	5502	366	873	2077	1935	473	389	1597	146	905	354	78	124	834	72	671	430	108	96	425	438	2835	186	359	194	193	363	428	594	621	957	394	789	370	310	740	320
AACAGTAAGAGCCCCACTA	TCN1	Other	177	297	189	663	1115	165	663	287	601	794	5050	380	897	2144	1942	416	373	1095	110	592	400	101	87	682	93	802	344	118	99	785	389	2861	219	539	385	394	735	595	737	989	1472	407	703	394	251	568	247
AACAGTACTGCTCAGCCTC	STARD4	Other	337	421	271	1029	2227	481	525	1221	791	1288	8805	668	1342	3240	3017	670	502	1934	182	957	512	158	132	1105	111	878	502	178	176	1215	601	4155	336	448	230	343	645	382	576	725	1221	472	1092	502	428	942	383
AACAGTAGCTACAGCCCCG	XPO1	CEG	242	389	260	891	1189	394	285	510	590	40	122	32	315	727	553	38	36	95	0	14	45	2	0	0	5	36	48	5	0	0	5	50	7	0	0	13	13	0	2	13	15	51	74	59	63	129	80
AACAGTCTTCAGTTCTTCT	TXK	Other	315	392	296	1003	1440	436	524	480	880	1330	8642	683	938	2398	2148	742	657	2131	200	1092	587	176	148	1283	121	1062	554	194	178	1098	647	4535	370	608	331	430	671	524	688	954	1359	780	1597	759	484	1161	478
AACAGTGAAAATTCACATT	RORB	Other	196	286	173	655	1391	268	273	850	554	817	5534	410	838	2009	1942	535	454	1260	97	504	376	73	81	594	100	658	273	107	62	690	340	2446	180	124	81	244	371	140	198	384	569	370	666	316	336	824	299
AACATAACTGAGGCTGCTG	CFAP70	Other	235	322	269	826	1622	335	661	626	647	1107	7455	512	1080	2393	2296	497	395	1417	130	649	441	105	102	847	118	1025	382	147	122	806	472	3327	252	495	290	426	940	605	766	1031	1706	440	800	366	297	703	297
AACATCACGAAATCATAGT	TSGA13	NEG	115	279	169	563	1357	213	435	709	452	639	4191	324	707	1684	1549	434	415	1087	99	444	332	72	52	497	62	566	196	75	81	600	294	2107	147	165	117	260	486	227	241	487	727	199	314	168	198	375	154
AACATCCGCGTGGTTCGTT	WDR75	CEG	274	459	310	1043	2189	488	575	1126	829	0	0	2	309	851	645	18	9	15	0	0	1	0	0	0	0	0	6	0	0	0	0	0	0	0	1	1	3	0	2	1	5	96	135	65	23	55	20
AACATCCTTTGCAGCTACA	SLC7A13	NEG	179	222	169	570	806	223	150	433	457	720	5246	350	587	1542	1168	426	289	1039	100	552	221	85	66	551	76	681	198	77	97	693	339	2477	162	291	190	200	330	403	519	603	849	164	268	181	225	548	255
AACATCGCAGTGCTGCTCG	KIF20B	Other	179	179	189	547	891	280	362	249	349	338	2200	184	299	726	597	215	148	596	35	227	200	39	20	174	49	358	191	76	59	376	163	1135	115	124	76	97	106	143	146	240	252	34	14	50	52	119	90
AACATCTCGTTAGGGGTAT	CONTROL	CONTROL	197	269	214	680	724	159	221	344	557	824	5692	402	673	1608	1523	387	269	954	86	577	324	83	94	626	137	1018	289	123	83	727	400	2948	206	329	164	214	541	367	421	581	962	270	583	235	235	613	211
AACATCTTCATCTTCTAGC	TMCO2	Other	225	298	184	707	1790	263	445	1082	606	884	6016	479	781	1965	1649	477	496	1578	113	618	339	74	75	786	96	1047	261	133	134	817	418	3268	207	427	245	332	562	532	635	864	1197	284	552	308	279	562	358
AACATGAAAGCCAAATTAC	MEPE	NEG	206	371	232	809	1656	444	381	831	656	803	6100	330	724	1679	1411	493	339	1379	150	673	452	74	88	731	77	788	395	102	114	858	429	3050	176	325	224	187	363	434	666	621	1029	448	899	339	241	554	350
AACATGAAGAAGCTTCATG	CFI	Other	282	401	284	967	2049	315	613	1121	775	1098	7246	580	1098	2487	2316	705	558	1627	173	843	560	160	124	1067	98	745	449	122	119	792	514	3447	282	579	360	257	478	722	914	979	1392	406	767	425	368	969	394
AACATGGATCAAGAAACTG	ALOX5AP	Other	132	199	147	478	844	86	315	443	333	633	4175	312	468	1205	1083	318	300	936	96	533	330	55	48	405	101	652	203	102	74	418	319	2008	157	129	103	270	648	186	262	456	910	188	304	184	324	790	281
AACATGGCAGCAGAATGAG	GFOD1	Other	229	391	275	895	1335	414	112	809	687	1592	8276	751	1562	2695	2321	779	709	1832	226	1188	438	220	186	991	126	1097	392	194	160	861	698	4137	414	266	271	558	738	602	578	1160	1316	512	933	532	482	1115	476
AACATGGCCCTGAACGGAG	SSSCA1	Other	264	449	283	996	1893	445	688	760	795	404	1128	526	646	1028	671	617	519	1470	64	119	523	128	35	136	43	79	586	148	48	268	190	602	276	54	32	90	143	19	3	109	146	287	490	290	247	345	362
AACATGGCGACCTAGGAGA	BTN2A1	Other	342	488	373	1203	1635	392	722	521	879	1820	11408	872	1919	4224	4268	749	656	2090	283	1609	655	192	177	1344	197	1486	527	257	232	1377	889	5816	449	1028	570	704	1195	1266	1776	1970	2971	451	819	468	507	1085	563
AACATGGCGGCGAGTCAGG	LRCH2	Other	248	359	247	854	2114	336	691	1087	563	967	5319	602	874	2378	1942	637	549	1998	138	798	465	137	100	539	100	742	373	171	126	803	464	2882	308	321	184	373	475	486	672	859	1147	307	505	350	228	549	201
AACATGTTCCCGACTCACC	PNLIP	NEG	205	327	231	763	1262	331	331	600	577	905	6079	455	850	1706	1464	400	300	1118	100	519	357	78	75	645	109	1115	291	152	111	891	395	3170	230	260	194	312	654	338	413	650	1067	281	456	245	253	511	302
AACATTAACTAAATCACCT	CYP3A43	Other	45	63	47	155	266	71	60	135	109	134	869	71	168	448	291	51	59	151	17	91	49	9	15	111	16	123	63	36	23	217	71	542	45	99	42	90	127	112	116	202	243	56	103	49	109	193	97
AACATTTCACTGGACAGCC	GALR3	NEG	181	292	149	622	1251	257	418	576	414	715	4997	313	718	1347	1132	527	462	1486	93	506	234	62	77	601	105	884	231	107	111	807	386	2798	169	175	200	252	492	273	323	525	815	187	299	153	380	807	252
AACCAAAGGAGGAATTTGT	GDF9	Other	182	275	167	624	980	258	140	582	531	938	6170	462	926	2093	1887	442	379	1116	135	723	441	79	76	469	113	869	295	162	183	1330	507	3391	241	103	86	277	505	230	224	507	729	458	785	454	305	955	272
AACCAACAGGAGGCGCCGA	FDXACB1	Other	204	278	194	676	811	148	161	502	573	961	6016	494	879	2048	2017	476	418	1596	155	934	366	142	100	785	95	894	355	139	122	846	472	3459	281	301	198	282	434	310	374	592	808	427	787	346	406	1127	287
AACCAACCCAGCTTCTGAG	OAS2	Other	347	533	396	1276	2874	550	931	1393	973	1645	11005	828	1324	3394	3112	776	652	2024	198	1245	731	185	195	1233	209	1643	617	211	211	1776	813	5897	396	615	461	363	556	811	1138	1174	1694	583	965	530	606	1437	493
AACCAATCAAAATGTAGAT	CCNB3	Other	209	383	254	846	1225	316	427	482	671	1272	7730	590	1074	2293	2100	556	537	1457	126	706	468	132	110	962	100	743	439	146	157	790	493	3201	278	207	151	458	754	165	264	623	1018	427	739	405	341	808	377
AACCAATCAGGAAACGGCG	SERTAD1	Other	68	124	91	283	664	252	104	308	198	397	2325	177	427	936	892	247	202	530	54	232	169	39	42	339	61	380	123	55	79	529	236	1480	94	160	106	271	508	189	280	460	788	151	328	115	212	475	162
AACCAATGACTCAGAACTG	OR5B3	Other	216	333	239	788	1581	381	565	635	589	1003	6908	483	1026	2685	2478	496	405	1181	155	890	448	103	106	866	102	843	413	128	130	936	493	3535	231	339	244	463	894	406	511	869	1405	402	597	299	486	1047	454
AACCACACAGGTGAGCAGC	FXYD3	Other	188	305	196	689	948	323	223	402	535	1087	7494	556	765	2109	1774	602	576	2316	130	664	415	113	116	950	115	1113	408	134	131	1047	492	3774	247	208	212	257	446	281	418	538	864	443	856	369	352	741	278
AACCACATAGACGTGAAGG	CD200R1	Other	157	168	141	466	920	85	338	497	415	646	3514	330	572	1271	1192	372	285	1056	88	346	299	80	94	525	58	405	214	87	49	427	289	1703	167	301	198	131	217	345	414	476	631	314	447	221	161	321	129
AACCACCAAGGAAGTGGCA	ABCC11	Other	103	171	131	405	1203	356	159	688	249	450	2336	211	482	1003	946	286	221	692	49	295	234	43	34	216	29	226	237	65	44	239	156	976	108	96	84	151	285	210	220	361	505	114	166	161	116	218	151
AACCACCAGCAACCAGCGT	DNAJA3	CEG	120	136	91	347	956	240	191	525	279	0	0	2	224	517	447	16	3	2	0	0	143	1	0	0	0	0	139	0	0	0	0	0	1	0	1	0	2	0	0	0	2	0	0	0	0	0	1
AACCACCGGCTCTTGAGCG	ANKRD20A1	Other	368	558	462	1388	3012	754	952	1306	1120	1833	12221	962	1678	3499	3109	857	652	2017	304	1597	689	271	190	1462	203	1654	630	194	215	1593	912	6306	465	617	388	505	864	824	936	1329	1800	772	1675	788	633	1248	640
AACCACCTGAGGTAGGCAT	BPIFB2	Other	209	352	214	775	1465	434	731	300	611	1017	7571	477	812	2037	1912	511	396	1284	129	850	448	103	75	655	143	1255	338	151	187	1445	534	4205	254	450	288	557	1246	651	696	1208	1942	505	872	443	368	1148	399
AACCACCTGCACGCCTGCC	AHSG	Other	110	187	168	465	658	222	163	273	307	613	4741	309	591	1257	1301	466	333	1278	91	817	233	95	84	925	66	629	210	63	57	443	298	2814	158	215	135	60	105	265	367	325	472	234	524	203	184	416	148
AACCACGGCCGCGATCCCC	KANSL3	CEG	284	386	269	939	1950	719	380	851	825	4	0	0	420	879	612	97	14	26	4	0	75	0	0	0	0	0	72	0	0	0	4	0	0	0	0	8	18	0	2	8	20	24	52	25	13	58	32
AACCACTACCTAGCAAAAT	NAV3	Other	69	112	80	261	232	39	23	170	245	209	1314	97	185	485	353	125	130	316	39	167	74	26	39	298	24	158	96	29	26	126	128	749	55	78	64	114	206	81	89	195	295	83	181	54	123	222	89
AACCACTTCACACGTGAGC	HUS1	Other	163	273	123	559	719	117	338	264	456	88	295	258	300	650	581	156	97	142	24	82	284	46	11	47	19	39	388	66	9	14	63	182	112	2	2	3	4	0	2	3	6	62	182	111	25	48	84
AACCAGAAAGGGGCTCAGT	PTH2	Other	151	211	158	520	1120	243	463	414	431	700	4056	359	626	1604	1506	704	519	1985	104	464	371	100	84	497	54	399	246	90	77	552	319	1912	190	154	66	217	304	198	154	415	458	339	642	332	267	466	302
AACCAGAAGACCTCTGAGT	PPBP	Other	208	288	208	704	1704	358	473	873	606	1441	7401	696	1470	2550	2304	908	631	1864	211	866	515	216	180	1052	140	916	428	162	139	972	670	3806	378	236	166	484	673	490	513	974	1186	190	366	242	403	768	335
AACCAGCGCGGACACCACA	AOX1	Other	151	205	138	494	767	329	320	118	356	605	4041	300	567	1619	1391	92	52	138	72	490	281	82	34	339	41	389	194	57	73	460	220	1678	139	274	223	97	146	346	443	443	589	253	411	210	271	779	238
AACCAGCTGCAGCTCGGAG	APRT	Other	236	360	213	809	1944	275	660	1009	712	1129	6455	570	1021	2020	1637	616	468	1355	191	969	470	160	128	891	95	681	387	114	126	688	540	3229	274	239	154	310	366	354	449	664	815	290	529	294	248	534	283
AACCAGGACTACATAGATC	C4BPA	Other	201	302	245	748	1321	294	431	596	527	951	6326	467	714	1579	1389	494	397	1317	117	742	392	100	112	719	77	712	276	129	99	735	405	2908	229	294	162	399	622	413	556	812	1178	356	553	369	322	651	281
AACCAGGCAGAACAAGCCC	ZNF620	Other	143	171	139	453	1266	161	545	560	362	966	4509	443	887	1516	1350	415	492	1321	113	564	315	125	138	492	72	462	276	84	116	497	439	2015	209	274	205	243	355	516	533	759	888	291	537	204	222	332	172
AACCAGGCCAGTGACAGAA	AKR1C2	Other	165	261	201	627	1177	123	342	712	532	1029	6606	442	986	2164	1953	656	585	1576	135	765	350	96	71	550	173	1183	379	124	139	1062	518	3560	220	345	214	233	398	489	653	722	1051	398	769	303	329	912	325
AACCAGGGAGATGAACTCC	HSPA2	Other	69	110	73	252	784	276	225	283	180	338	2481	169	315	610	526	154	119	632	74	570	96	59	53	416	43	353	123	33	28	195	198	1534	92	119	94	89	117	122	268	211	385	196	315	186	60	109	63
AACCAGTACCTGCAGCAGG	PCID2	CEG	231	384	249	864	1770	377	359	1034	620	117	347	146	480	981	852	159	82	178	9	24	379	25	12	49	2	6	311	23	7	34	30	113	48	44	49	207	217	69	48	276	265	427	815	464	337	760	292
AACCAGTCGCGCGTGGTCC	TBX2	Other	227	291	237	755	1439	256	403	780	496	499	2160	456	1002	1628	1363	378	334	991	69	240	387	74	75	348	50	303	380	133	71	267	265	1158	207	142	130	130	169	139	109	269	278	387	519	333	370	1003	326
AACCAGTCGGGGCGGCTGC	COL5A3	Other	96	164	115	375	761	135	110	516	277	367	2134	140	430	1148	1079	304	270	1082	68	253	177	43	58	316	62	466	146	43	77	518	265	1553	86	149	67	133	227	206	196	339	423	167	337	157	101	283	116
AACCAGTGCCCTGAGTTCT	KNG1	Other	235	266	246	747	936	267	394	275	574	891	5889	465	902	1911	1855	490	427	1354	89	547	358	93	81	596	114	803	343	123	155	849	439	2795	216	304	240	120	267	569	785	689	1052	341	606	307	275	711	279
AACCAGTGCCGCAGGGCTG	GLTPD2	Other	271	353	255	879	1979	711	502	766	745	1552	10136	698	1188	2665	2443	526	465	1281	264	1537	564	190	172	1385	138	930	441	163	137	1098	711	4950	353	522	403	425	697	673	1009	1098	1706	538	1167	451	456	1076	491
AACCAGTTCCACGAACACT	IRAK1BP1	Other	249	353	213	815	1544	265	725	554	670	1070	7302	460	1033	2508	2148	375	329	1179	137	800	249	71	60	622	133	1059	296	123	168	859	498	3340	194	283	219	216	392	421	527	637	919	285	607	300	386	984	390
AACCAGTTCTCTGTTTGTC	ABCA6	Other	208	319	223	750	1463	219	347	897	637	1099	5928	522	836	1763	1632	594	486	1239	192	948	406	161	114	736	101	543	323	110	105	716	512	2943	271	244	161	367	583	447	443	814	1026	474	824	421	357	1053	351
AACCAGTTTCATATCTGTA	VRTN	NEG	123	212	158	493	1204	264	206	734	395	71	177	146	177	468	405	319	292	893	3	1	171	41	3	5	19	80	170	42	11	19	36	105	83	30	18	21	5	22	4	43	9	43	23	89	27	31	38
AACCAGTTTGGCCGGTCCG	ATP8B1	Other	258	337	272	867	1640	289	598	753	669	1210	6901	636	1026	2555	2468	689	568	1121	172	930	426	201	132	778	145	985	451	145	107	865	556	3558	346	372	297	269	447	595	581	864	1028	250	576	274	348	762	399
AACCATAAAGGAAAAGTCA	SUN3	Other	143	237	141	521	644	112	322	210	437	705	4430	332	596	1483	1369	361	202	638	111	523	289	117	85	393	63	747	323	102	122	641	381	2304	219	359	285	288	552	531	668	819	1220	220	473	227	292	778	247
AACCATAGGCGAGGATGAC	DDX27	CEG	83	175	114	372	449	104	248	97	254	0	0	0	156	250	337	6	0	0	0	0	11	0	0	0	0	0	4	0	0	0	0	0	0	0	0	0	0	0	0	0	0	0	0	0	0	0	0
AACCATCTGTTCTAAAAGA	NNMT	Other	142	245	160	547	1182	278	378	526	524	868	5510	353	555	1284	1098	417	354	1123	118	561	366	85	65	556	104	809	241	81	98	627	385	2553	166	305	223	310	623	306	522	616	1145	264	639	249	182	395	218
AACCATGGAAACCAGCCCG	BSCL2	Other	170	238	165	573	1126	200	371	555	463	783	5586	402	810	1991	1911	296	279	1036	115	659	328	108	120	835	59	530	286	86	111	765	405	2789	194	242	189	203	540	379	541	582	1081	201	542	236	313	808	312
AACCATGGCGTGGGTACCA	GEMIN2	Other	304	395	250	949	2220	479	584	1157	774	0	0	33	390	772	835	161	29	31	0	0	526	7	0	0	0	0	558	7	0	0	0	0	14	0	0	0	0	0	0	0	0	3	1	5	0	0	0
AACCATTCAGAAGCCAACA	RIOK1	Other	105	191	125	421	1082	181	241	660	374	12	7	5	146	453	429	21	11	6	0	0	44	3	0	3	1	1	36	1	0	0	1	4	4	0	0	2	1	0	0	2	1	8	3	15	2	2	18
AACCCAAGCCTGGCCCCAG	CHRNA2	Other	122	161	129	412	733	104	435	194	328	487	2794	272	434	1194	998	350	231	856	74	370	251	51	38	275	70	400	191	94	54	405	236	1450	145	196	114	159	319	255	328	414	647	206	363	221	197	550	187
AACCCAAGGAGCAAAAAAA	OR1B1	NEG	110	131	99	340	432	76	137	219	235	395	2496	192	362	814	875	243	162	565	48	246	177	57	51	515	38	286	148	46	43	278	180	1325	103	80	32	186	357	70	77	256	434	229	430	200	125	288	153
AACCCAAGGAGGCCAGACA	FMOD	Other	237	329	285	851	1699	449	365	885	593	41	255	95	344	782	742	140	62	62	14	61	385	15	10	81	1	29	275	12	0	2	25	173	27	9	1	0	3	4	2	4	5	113	225	155	131	231	141
AACCCAAGGCCAAGAGACC	SPATA17	Other	238	341	258	837	1943	584	646	713	574	810	5631	471	888	2160	1819	542	443	1514	112	491	477	82	65	407	98	1013	453	162	110	703	385	2614	244	262	153	286	489	258	361	544	850	359	600	351	348	710	367
AACCCACATCCCTACAAAG	MYEOV	Other	136	253	164	553	780	180	104	496	463	488	3532	244	487	1159	1067	185	141	510	41	209	299	47	40	428	41	547	262	50	57	554	179	1738	97	208	159	234	345	293	431	527	776	233	405	235	163	480	173
AACCCACTTTCCCAGGCTG	LSAMP	Other	102	147	93	342	774	268	88	418	304	224	1170	167	428	997	798	187	143	414	23	79	176	26	21	117	31	168	104	45	24	188	99	552	71	39	35	64	83	50	46	114	129	136	280	90	114	220	141
AACCCAGACTAGTGGGTCG	ZBED9	Other	144	215	181	540	1288	425	292	571	478	885	5240	367	883	1997	1959	424	339	971	152	743	324	65	66	449	93	713	299	102	109	575	420	2480	167	330	247	258	458	461	562	719	1020	217	374	247	251	675	216
AACCCAGGAATAAGGGAAA	OR6K2	Other	59	95	57	211	359	124	56	179	186	240	1522	109	227	435	463	126	158	450	39	230	114	27	20	176	20	135	166	34	25	137	104	678	61	71	30	10	16	87	88	97	104	113	312	114	46	53	30
AACCCAGTTCAGGATCAAG	UQCRH	Other	107	255	137	499	566	165	165	236	458	708	4707	336	626	1670	1445	365	241	730	80	389	285	65	46	400	67	704	305	66	58	439	251	1932	131	130	126	291	562	227	311	518	873	166	297	246	263	796	275
AACCCAGTTCGTGGATTCA	EN2	Other	132	190	148	470	1030	220	252	558	349	622	3860	310	445	1067	953	297	285	737	130	662	229	75	59	453	63	484	218	72	40	279	292	1878	147	158	95	156	371	255	277	411	648	195	438	168	180	490	232
AACCCCACGTGAAGCCATG	UBXN8	Other	224	370	231	825	1787	410	538	839	685	882	6282	471	923	2214	1845	663	580	2045	123	913	440	120	85	712	107	1050	436	100	124	825	439	3500	220	459	348	355	846	522	748	877	1594	519	895	417	345	988	428
AACCCCCAACCCAAATCTG	NTF4	Other	250	367	243	860	1763	382	362	1019	700	1127	6608	571	1072	2414	2301	575	387	1142	136	865	417	100	94	614	77	650	290	113	126	693	433	2822	213	555	348	306	539	650	897	956	1436	299	573	260	339	730	325
AACCCCCGGGCAGGAATCT	ZBED8	Other	196	285	288	769	1296	404	285	607	658	210	1144	159	611	1435	1190	380	240	745	22	70	149	26	23	63	28	186	119	36	17	151	90	470	62	59	38	119	204	73	27	192	231	318	610	277	288	585	327
AACCCCCTGCCCTCATCCC	HPCA	Other	198	343	240	781	1421	314	541	566	543	13	36	9	250	638	550	27	1	0	4	3	9	3	1	3	0	11	10	2	0	0	5	17	5	0	0	5	16	0	1	5	17	26	30	41	5	4	16
AACCCCGGCCTTGTCTCAC	CC2D1B	Other	365	597	477	1439	2747	549	1026	1172	945	1903	11181	940	1975	4065	3312	1254	1071	3200	255	1304	757	195	177	1209	177	1363	647	201	157	1146	766	5022	396	681	335	603	1042	785	914	1388	1956	593	1235	583	464	1266	474
AACCCCTCCAGAGCAGGAG	HCN3	Other	151	222	154	527	824	163	335	326	415	62	159	75	412	768	834	499	443	1331	15	40	238	24	19	66	0	8	229	12	0	0	34	114	36	33	38	55	59	74	76	129	135	210	360	221	225	351	241
AACCCGAGCCGCACCCGCC	HRAS	Other	240	347	240	827	1606	409	385	812	580	1137	7313	478	1076	2504	2026	455	420	1318	177	1024	438	138	105	831	149	1081	409	127	135	963	566	3899	265	548	374	445	723	667	942	1112	1665	321	634	257	194	530	262
AACCCGCAAGACGACCGCC	SRBD1	CEG	157	282	194	633	888	240	192	456	467	0	0	0	147	506	500	30	1	18	0	0	35	0	0	0	0	0	39	0	0	0	0	0	0	0	19	0	2	12	8	12	10	40	34	23	7	8	0
AACCCGCAGCGCTTACCGC	DHCR24	Other	125	216	158	499	1125	239	365	521	402	439	3141	239	394	890	841	260	258	1098	55	323	217	70	39	401	54	335	211	60	65	449	213	1508	130	206	109	390	738	193	331	583	1069	216	362	242	168	221	178
AACCCGCTGACTGGACCGT	TRA2A	Other	267	391	303	961	1915	555	504	856	747	1142	7568	693	945	2606	2297	776	606	2596	227	1081	580	164	137	1077	109	1100	517	169	132	897	605	4155	333	433	396	552	985	580	829	1132	1814	477	745	435	393	838	311
AACCCGGCCGCGGCAGAAG	RAB11FIP5	Other	109	134	120	363	917	174	164	579	191	233	580	277	334	556	438	192	161	377	31	118	223	80	42	87	23	108	195	82	40	62	136	375	162	133	234	96	102	239	176	335	278	375	777	306	180	452	185
AACCCGGGACCAGGTAAGG	ARRB2	Other	78	115	101	294	571	45	321	205	209	57	261	30	381	630	607	296	145	283	13	63	128	10	16	60	0	7	130	5	2	17	31	147	15	0	2	15	31	0	0	15	31	163	401	288	206	475	189
AACCCGGTCCGACTGCAGC	DCTN4	Other	172	291	193	656	1043	141	195	707	431	23	66	28	541	904	864	132	34	71	0	0	202	12	0	0	2	5	204	5	1	20	3	25	17	0	0	3	0	0	1	3	1	101	141	108	100	155	224
AACCCGTTCAGCTCTCCAG	TOM1	Other	238	340	224	802	2029	805	334	890	673	1136	7390	431	1066	2650	2357	528	431	1473	161	929	432	108	93	766	128	1090	410	108	115	742	497	3527	216	176	167	225	432	296	362	521	794	491	970	428	267	675	291
AACCCGTTTCTTAGGAAAC	TTC33	Other	88	141	93	322	565	181	310	74	213	339	1919	189	439	849	825	139	142	287	49	305	128	29	17	77	38	269	132	45	39	191	143	842	74	118	47	192	329	166	206	358	535	81	120	132	60	92	88
AACCCTAGAAGGGAAAAGG	LGR4	Other	183	211	191	585	1236	224	198	814	457	82	388	100	344	824	608	121	115	333	6	44	193	9	5	32	2	14	173	31	4	8	17	98	40	46	17	2	3	47	30	49	33	67	89	85	69	192	90
AACCCTCACTTCCTACCTG	CCDC153	Other	203	350	244	797	1667	352	712	603	674	978	6831	545	912	2177	2051	612	514	1846	105	730	352	96	74	570	111	902	274	132	144	788	434	2990	228	518	292	306	485	649	820	955	1305	390	802	392	340	704	355
AACCCTGAAAGCGACTAAA	TOP2A	CEG	111	194	95	400	989	227	295	467	295	5	7	0	141	330	216	152	90	203	0	0	116	0	0	0	0	0	103	0	0	0	0	0	0	0	0	0	1	0	0	0	1	47	75	25	36	108	23
AACCCTGGAGAGCCCAGGA	ZNF77	Other	253	311	220	784	1418	286	292	840	659	28	125	107	391	870	744	476	317	854	1	0	395	18	1	12	12	32	304	38	4	37	18	81	56	7	3	26	39	7	4	33	43	148	260	200	160	355	255
AACCCTGGGTGCCTGACCT	TEP1	Other	199	395	242	836	1557	289	487	781	643	1007	6999	510	977	2402	2277	505	375	1339	144	860	391	135	92	801	104	1096	359	134	123	806	463	3563	269	390	255	304	613	365	498	669	1111	309	564	263	330	643	342
AACCGAAAGCCAGCCGAGC	CR1L	Other	136	268	171	575	806	209	303	294	407	567	3687	279	733	1781	1609	306	269	810	46	290	275	76	46	391	80	786	198	86	106	600	278	2067	162	194	108	351	570	226	284	577	854	277	564	273	138	368	190
AACCGAAGCGGAGCGGGAG	FLNB	Other	172	244	197	613	1064	141	379	544	433	11	30	0	277	497	485	26	3	0	0	0	3	0	0	0	0	1	11	0	0	0	0	1	0	0	0	1	11	0	0	1	11	10	27	7	0	0	7
AACCGACACCTAAAATGCC	SEC61G	Other	153	193	159	505	926	164	225	537	354	2	0	3	175	511	422	1	0	1	0	0	89	0	0	0	0	0	94	2	0	0	0	0	2	0	0	0	2	0	0	0	2	21	89	33	26	51	35
AACCGAGATGGCAGAGCAG	CYB5A	Other	122	173	159	454	1398	325	229	844	329	656	3936	342	615	1156	1058	293	218	794	85	497	224	88	64	488	46	328	213	76	70	489	265	1802	164	198	136	232	314	316	374	548	688	216	494	227	220	597	244
AACCGAGCAAGGCCAGGCA	SCRT2	NEG	108	241	160	509	787	252	134	401	323	638	3895	306	732	1499	1092	198	86	361	65	395	340	60	69	463	89	668	242	96	88	566	311	2092	156	203	190	132	235	231	290	363	525	305	643	315	208	547	181
AACCGAGGGAGCCATTGGA	CALN1	Other	158	201	192	551	801	210	210	381	300	590	3342	321	481	1083	936	355	336	1331	77	391	299	66	64	280	65	313	302	89	73	559	279	1543	155	314	228	234	371	394	646	628	1017	331	589	292	160	392	155
AACCGCAATCACATCCACG	MOSPD2	Other	315	508	344	1167	2252	561	592	1099	756	41	55	282	509	1192	1118	653	548	1992	8	2	634	97	3	11	3	18	515	64	8	4	22	35	161	9	5	7	0	2	2	9	2	71	174	106	52	197	226
AACCGCACAGGGCGTCCAT	ABCC3	Other	225	389	250	864	1325	387	441	497	645	201	977	222	516	1200	1042	589	412	1897	23	130	273	41	15	81	22	72	221	36	23	95	83	378	77	209	144	68	106	161	172	229	278	171	205	287	183	176	173
AACCGCAGTACTGAGTCCT	TGM1	Other	121	182	128	431	815	240	263	312	302	638	4354	328	543	1277	1030	238	175	503	91	521	219	60	105	584	54	389	171	78	82	673	332	2167	138	166	49	154	335	128	193	282	528	249	478	229	231	538	196
AACCGCCACTGCCACGCAC	ULK4	Other	145	188	171	504	803	219	279	305	280	762	4689	393	603	1354	1212	293	286	1075	135	632	348	63	77	620	84	537	283	92	78	572	374	2361	155	220	121	304	591	245	333	549	924	172	409	143	291	576	181
AACCGCCGCCGGGCGCTCC	PSD3	Other	68	75	63	206	251	145	85	21	179	10	3	19	43	133	92	130	80	314	0	0	52	0	4	0	2	3	32	3	2	0	8	3	3	2	2	7	4	2	1	9	5	32	85	52	33	65	42
AACCGCCGCGGAGGGCGCT	GTF3C4	Other	114	196	142	452	866	223	178	465	371	16	31	102	270	451	418	140	123	396	4	0	102	32	0	1	2	9	130	33	3	4	9	14	65	8	8	35	29	2	5	37	34	46	68	124	103	107	152
AACCGCCGCTGCCGCTCCC	SRCAP	Other	152	254	197	603	1226	366	438	422	377	27	119	50	181	526	511	259	190	971	4	44	212	9	4	10	9	16	250	12	0	0	17	70	21	2	4	12	4	2	2	14	6	165	328	169	147	254	172
AACCGCCGGCAAGCCCAGC	CD1D	Other	163	203	150	516	837	109	327	401	406	417	3029	179	367	831	663	179	160	647	66	279	197	34	44	288	46	482	147	45	45	436	201	1485	79	211	116	131	304	220	352	351	656	321	643	251	163	346	160
AACCGCCTCCGAACGCCAG	RPL39L	Other	120	168	106	394	445	82	84	279	262	556	3624	366	493	1135	1044	303	280	1112	54	442	218	62	33	257	53	537	144	86	54	366	194	1602	148	164	106	139	276	226	269	365	545	162	309	136	221	453	190
AACCGCCTCCTCAGCCTCT	NFXL1	Other	300	424	278	1002	2013	658	574	781	836	1221	8462	651	1323	2867	2590	657	539	1544	177	1244	662	151	130	1196	138	976	631	157	159	1024	604	4440	308	560	389	507	851	664	921	1171	1772	527	947	431	427	801	401
AACCGCGAGTCTCCGGAGT	TSTD1	Other	104	146	82	332	818	132	411	275	228	382	2401	183	457	938	821	278	278	639	52	275	205	63	64	412	31	231	204	30	27	162	174	1080	93	175	77	113	233	278	360	391	593	115	248	77	142	421	167
AACCGCGGAAACTGGAGAG	FAM47C	NEG	211	329	250	790	1580	367	504	709	530	1083	5201	572	1081	2074	1825	864	696	1980	159	680	511	148	115	631	151	983	470	130	139	520	564	2814	278	290	173	505	702	414	377	919	1079	437	709	428	326	758	338
AACCGCGGCTGTGACCCAA	AVPI1	Other	200	352	242	794	1819	459	357	1003	575	859	6418	471	966	2444	2254	743	526	1791	160	1130	435	161	117	945	82	778	396	109	113	912	472	3765	270	254	99	328	666	177	259	505	925	562	900	532	357	1024	321
AACCGCTGAGCCATCCATG	SCUBE2	Other	180	308	190	678	939	287	217	435	529	667	3305	467	973	2114	1891	507	498	1890	117	418	412	121	76	370	65	454	363	91	75	416	333	1658	212	306	221	456	549	311	330	767	879	279	447	350	454	925	370
AACCGCTGGTTCTCCAGAT	CXCR4	Other	83	176	128	387	698	164	211	323	313	448	3277	220	345	1066	915	312	260	1055	68	333	147	46	42	444	52	487	149	47	25	306	187	1570	93	256	134	91	157	192	262	283	419	72	176	82	77	240	117
AACCGCTGTAGAAATAGCT	LRMP	Other	166	225	170	561	1366	301	332	733	401	641	4320	344	771	1662	1549	262	193	697	78	412	245	62	56	507	54	463	258	77	96	744	284	2126	139	149	90	167	229	173	192	340	421	411	642	401	313	723	218
AACCGGAATCCTGACTGTT	CRADD	Other	213	285	219	717	1467	440	432	595	680	1196	8085	517	1035	2324	2191	528	410	1442	94	607	364	91	87	755	156	1120	337	142	140	985	477	3467	233	313	219	459	854	394	456	853	1310	344	661	364	396	992	378
AACCGGAGAAGGGAAGGGG	ENSA	Other	286	467	320	1073	2077	352	672	1053	776	626	2535	610	965	2169	1593	839	617	2082	73	192	698	179	54	253	71	334	557	150	76	397	274	1176	329	174	155	262	243	191	112	453	355	614	1016	500	552	1279	475
AACCGGAGAGTCTGTCCAC	FAM111B	Other	95	175	103	373	578	213	178	187	273	469	2998	212	436	959	937	268	246	677	51	286	199	53	45	294	52	405	224	63	67	380	215	1365	116	119	113	221	345	238	306	459	651	135	378	186	130	401	138
AACCGGCACAGCCCTCCCC	SLC25A36	Other	201	283	232	716	1489	403	355	731	664	8	19	37	329	918	829	146	43	57	5	18	240	9	0	0	0	0	275	9	3	1	8	19	18	6	4	0	1	4	0	4	1	131	140	186	68	121	171
AACCGGCCCTGAGGAAGCG	CCDC170	Other	81	125	89	295	338	101	75	162	206	223	854	217	366	688	617	181	158	444	32	91	192	36	23	129	13	44	168	47	34	171	102	435	83	35	31	103	60	52	17	155	77	103	163	82	80	240	127
AACCGGCCTTGGAACAACT	CHUK	Other	182	294	194	670	992	375	228	389	502	1073	7446	501	635	1700	1450	511	378	1246	96	696	407	98	115	798	115	831	389	139	178	1212	504	3537	237	205	187	104	201	276	343	380	544	310	565	296	409	902	421
AACCGGTAGCGCTTGCAGC	CALM2	Other	212	290	210	712	1309	338	358	613	520	624	3822	324	812	1707	1622	566	338	1208	99	475	346	89	56	353	65	445	306	69	113	765	333	2038	158	125	74	424	754	162	181	586	935	291	586	260	364	760	289
AACCGGTATAGCATTTGGA	THEG5	Other	98	101	96	295	476	11	244	221	217	400	2396	174	299	618	538	206	176	449	86	559	98	55	64	316	44	238	143	26	39	289	233	1402	81	104	93	73	135	101	158	174	293	128	252	124	140	330	140
AACCGGTCTCTTCCTCGGA	CLN6	Other	184	276	221	681	1579	359	595	625	572	1044	5990	514	942	2002	2039	477	426	1117	115	572	447	125	135	779	102	670	362	95	110	832	462	2853	220	144	115	370	594	267	276	637	870	234	429	268	265	529	247
AACCGTAAATGGTCCCTCA	PDE6C	Other	116	140	94	350	517	215	101	201	250	528	3111	254	370	936	932	245	161	644	96	415	230	42	29	298	20	285	167	57	71	534	216	1532	99	207	92	200	250	185	239	385	489	124	199	159	83	175	63
AACCGTAATACTCACCGCA	DHRS2	Other	168	248	213	629	1013	323	266	424	489	837	5965	361	831	1799	1681	307	263	912	141	604	421	83	84	735	49	518	331	95	54	663	328	2520	178	150	210	168	261	222	268	390	529	438	830	407	261	462	270
AACCGTCGTCTGTCCGGGA	PTP4A2	Other	179	239	174	592	839	140	146	553	373	0	1	1	181	465	332	5	3	5	0	0	9	0	0	0	0	0	10	0	0	0	0	0	0	35	15	0	2	53	42	53	44	10	3	4	5	6	7
AACCGTGATAGTAGCAGCT	SUGT1	Other	201	295	287	783	1443	306	301	836	593	5	89	3	221	463	349	68	18	11	5	74	313	0	0	14	0	0	261	0	0	0	5	88	0	0	0	0	1	0	3	0	4	0	0	2	8	9	47
AACCGTGCCGGGAGAGCGC	TMEM74	Other	112	142	103	357	842	249	419	174	329	364	2605	217	497	1073	1004	221	152	482	40	230	168	38	41	331	40	303	162	82	58	506	179	1370	120	246	142	246	451	269	388	515	839	169	415	178	246	531	190
AACCGTGCTAACGGCCACA	LNP1	Other	277	392	230	899	1525	401	434	690	604	246	594	457	918	1513	1086	636	451	1675	25	56	462	129	28	19	21	41	379	114	53	99	127	215	243	155	124	146	93	133	36	279	129	361	366	519	353	317	386
AACCTACCGGCGCCGCCGC	CCDC71	Other	158	234	181	573	890	164	149	577	373	696	4748	358	586	1471	1275	364	322	1028	86	491	263	40	38	368	122	845	214	92	77	538	323	2242	132	162	163	185	296	194	313	379	609	263	448	262	172	502	184
AACCTACTTCAAGGGAAGA	GNRH1	Other	100	132	102	334	742	268	200	274	302	480	3067	241	416	920	796	219	225	850	66	312	213	80	46	361	74	560	150	58	51	404	237	1637	138	197	109	123	176	229	218	352	394	211	458	257	139	330	126
AACCTAGAAGCCATTCAAC	PCDHB12	Other	140	217	139	496	648	141	227	280	398	636	3775	254	536	1258	1097	229	169	742	79	400	219	50	49	393	68	435	205	102	82	358	278	1586	152	223	87	196	331	257	348	453	679	281	555	216	199	647	162
AACCTAGTGCCCTAGCCCG	SRA1	Other	208	375	246	829	1719	223	560	936	713	1149	8537	531	957	2350	2294	510	583	1818	119	688	383	108	96	843	158	1409	346	132	202	1259	575	4199	240	415	182	330	670	333	553	663	1223	387	663	388	332	761	333
AACCTCAAGGCCGAAAGGG	NOX5	Other	148	216	188	552	814	99	259	456	374	796	5166	431	1002	2129	2234	521	389	1404	124	673	382	96	84	617	71	689	330	116	88	644	367	2623	212	157	133	239	420	255	406	494	826	331	891	270	300	917	285
AACCTCCGAGATGAGGCGA	DHRS7B	Other	183	245	161	589	917	200	193	524	404	635	3694	335	736	1622	1309	394	280	964	133	416	263	65	65	313	68	511	219	106	96	719	362	1959	171	245	116	238	380	280	380	518	760	368	673	279	179	513	270
AACCTCCTCGCGACTTTCC	TDRD3	Other	219	281	237	737	1620	449	462	709	549	977	6187	419	936	2352	2315	292	244	995	111	698	348	69	81	709	114	817	292	120	101	776	407	3000	189	195	144	185	431	211	404	396	835	262	462	267	259	628	307
AACCTCGCCCCTTGCAACA	PTN	Other	189	284	206	679	962	240	621	101	434	853	5930	448	749	1887	1794	488	490	1865	98	509	375	91	102	752	108	881	339	113	106	913	414	3055	204	281	191	183	492	249	294	432	786	256	408	264	317	772	328
AACCTCGCGCGTGTCTGGC	ABCB4	Other	200	266	246	712	1627	344	694	589	570	1063	6342	489	797	1753	1631	513	366	1207	197	802	378	129	113	741	86	848	329	82	62	589	458	2980	211	483	244	102	185	550	757	652	942	409	745	366	281	587	241
AACCTCGGAGCGCCTCCCG	MVB12A	Other	150	224	154	528	845	167	431	247	429	19	122	51	197	373	326	140	162	532	5	5	257	13	0	0	6	32	195	20	6	40	17	77	33	0	0	0	0	0	0	0	0	18	25	138	9	3	81
AACCTCGGCTTCAGAACCC	SART3	CEG	143	203	158	504	951	306	295	350	403	3	22	12	273	639	548	36	6	20	0	0	269	2	2	3	0	0	191	7	1	19	3	22	9	0	0	0	1	0	0	0	1	1	0	14	0	1	3
AACCTCTACTCCGGACGCA	THBS1	Other	206	322	267	795	1290	282	436	572	605	1069	7362	542	926	2238	2024	637	565	1944	142	854	416	125	120	961	151	1047	402	134	104	792	517	3654	259	461	389	294	541	529	741	823	1282	490	850	401	512	1358	454
AACCTCTCTGCTGGGCCCG	MTPN	Other	188	366	187	741	1326	413	293	620	534	286	757	392	738	990	782	402	363	945	49	81	418	75	36	89	24	79	403	95	48	147	157	396	170	122	104	116	152	98	96	214	248	95	94	171	122	167	158
AACCTCTGCTGTATCAGAG	BOD1	Other	60	140	101	301	457	6	100	351	265	11	41	98	205	337	268	90	73	80	5	35	158	28	2	0	1	0	98	29	0	0	8	35	57	17	16	4	0	1	0	5	0	42	79	135	42	109	84
AACCTCTGTCGACCTCTGC	RBBP8NL	Other	101	133	117	351	496	225	234	37	313	440	3106	177	401	924	931	199	104	376	52	275	156	38	43	255	47	565	181	59	62	442	204	1537	97	204	162	118	285	349	461	467	746	100	178	78	135	275	128
AACCTCTTAAAGGGCGAGA	EPB41	Other	176	260	191	627	1067	309	365	393	457	225	930	233	519	952	774	496	374	1262	26	75	320	64	20	153	25	178	250	73	21	77	92	483	137	88	69	89	162	74	149	163	311	120	153	137	72	192	144
AACCTCTTCTTCCTGCCGG	GFER	Other	113	199	110	422	898	348	319	231	343	22	187	14	138	288	263	57	16	16	0	9	268	0	0	0	0	3	232	4	6	6	6	18	4	0	1	14	7	0	0	14	7	18	12	69	4	10	57
AACCTCTTTAAGACACCGT	PCDHB16	Other	124	215	150	489	735	141	241	353	347	538	3898	290	509	1061	972	270	207	682	34	307	189	82	32	449	83	651	174	93	71	637	220	2044	175	157	51	141	283	138	184	279	467	222	384	230	201	514	218
AACCTGACAAGTGGCAGCC	CLEC17A	Other	160	243	181	584	729	212	193	324	512	779	5011	451	546	1552	1426	278	236	685	66	497	298	79	50	386	93	598	312	104	128	732	337	2213	183	194	151	165	451	203	262	368	713	262	438	207	235	510	292
AACCTGACCCAGGCTCTGT	MAGEA1	Other	303	372	302	977	2128	583	567	978	783	1304	8706	716	1179	2753	2589	607	534	1427	260	1209	625	178	130	1259	127	1216	566	168	177	1267	694	4951	346	358	225	354	605	416	496	770	1101	355	640	372	522	1053	430
AACCTGACGCCACATCGAG	SIDT1	Other	125	195	130	450	524	69	49	406	325	591	4143	260	575	1235	1272	436	399	1453	64	282	256	59	68	581	58	439	268	45	64	565	254	1867	104	252	135	166	312	253	344	419	656	272	567	220	258	680	253
AACCTGCACAGACCACTCG	CXXC1	Other	178	237	243	658	1056	233	314	509	432	6	0	5	300	585	510	59	14	45	6	0	38	5	0	0	0	0	32	0	0	0	6	0	5	0	0	0	0	0	0	0	0	0	0	0	0	0	0
AACCTGCAGTTCTGAGTCA	OR5B3	Other	164	233	173	570	946	179	436	331	506	734	4883	399	710	1515	1452	434	350	1248	89	511	304	66	94	693	78	641	281	137	86	569	347	2414	203	233	209	145	287	385	586	530	873	237	520	260	290	646	274
AACCTGCTGCAGCAGCCGC	RARS	Other	201	351	207	759	1834	550	509	775	560	23	96	4	355	940	849	18	3	13	5	5	160	2	3	13	7	39	134	1	2	7	17	64	3	7	0	0	2	2	1	2	3	52	25	73	44	53	104
AACCTGGACAGCACAGCCA	LILRB2	Other	83	138	64	285	395	107	77	211	213	172	1204	75	348	1015	817	189	120	353	26	171	127	14	25	151	29	258	124	27	16	137	96	717	41	64	24	105	151	73	96	178	247	118	227	125	96	243	64
AACCTGTAGCTCCTGACGA	OR5M9	Other	346	492	361	1199	2369	566	782	1021	988	1584	10089	716	1275	3098	2819	727	624	2125	202	1008	514	157	126	1091	154	1407	469	149	180	1262	662	4768	306	416	178	503	883	389	552	892	1435	491	997	560	561	1169	498
AACCTGTCAAAGAAGAGCT	TAT	Other	201	320	232	753	1362	242	632	488	568	1259	7963	584	1063	2661	2574	814	612	2458	116	621	420	112	84	839	138	1166	402	153	142	850	480	3476	265	549	327	384	655	611	679	995	1334	335	626	383	383	818	366
AACCTGTGAAAATGCTCCC	HAO1	NEG	254	426	330	1010	2198	527	853	818	836	1264	9193	649	1125	2964	2899	721	590	1932	216	1307	423	138	154	1199	128	1304	416	180	149	1292	647	5102	318	326	175	333	696	503	445	836	1141	570	1342	557	650	1686	582
AACCTGTGCCCCAAAGATG	SLC23A1	Other	241	421	275	937	1668	436	643	589	748	1369	8725	598	1033	2447	2144	825	535	2106	202	1056	527	133	168	1120	129	1203	505	156	179	1161	678	4540	289	520	265	206	390	548	792	754	1182	278	509	187	392	806	340
AACCTTACCATAGGGGTCA	TMPRSS5	Other	251	347	234	832	1129	377	425	327	735	509	2551	375	821	1574	1508	438	292	1125	89	310	386	88	55	272	41	226	351	94	47	353	232	1161	182	220	120	131	239	212	222	343	461	328	505	358	248	434	238
AACCTTATCTGCACAGTCC	PRY	Other	143	222	152	517	794	127	144	523	454	659	4246	307	691	1319	1248	300	342	1234	91	416	294	70	54	368	65	560	217	81	64	472	274	1816	151	195	132	218	496	236	315	454	811	282	501	238	166	434	221
AACCTTCCAGAATTTGCGG	HIKESHI	Other	59	60	70	189	518	102	51	365	183	160	847	111	211	440	347	64	54	83	47	106	106	25	22	107	16	92	108	22	13	151	98	456	47	121	63	99	126	137	161	236	287	69	124	69	109	202	113
AACCTTCGCGGAACCCGGC	TBCK	Other	165	282	175	622	1054	205	212	637	507	807	4147	389	664	1470	1121	496	406	1299	130	578	328	95	72	576	54	459	238	88	96	507	352	2120	183	145	84	104	105	181	174	285	279	158	283	214	202	374	205
AACCTTCGCTTCCCCCACG	PAFAH1B3	Other	172	290	178	640	1195	326	354	515	446	901	5343	369	567	1275	1159	610	487	1679	201	920	402	99	103	819	75	631	298	109	112	641	491	3011	208	213	118	244	575	261	220	505	795	414	773	282	326	741	325
AACCTTGGAGGACATGCTG	CATIP	Other	188	319	212	719	843	149	337	357	524	753	5367	380	759	1641	1466	618	420	1835	121	505	341	106	94	834	69	695	249	95	97	646	381	2680	201	256	113	128	351	320	398	448	749	369	688	344	337	815	315
AACCTTGTTGAATGGCTTC	PCDHB12	Other	239	314	233	786	2169	333	799	1037	588	863	5869	455	871	2191	2004	506	358	1398	85	464	411	90	67	724	104	894	320	127	126	915	382	2997	217	587	301	143	430	612	827	755	1257	274	491	280	365	805	288
AACGAACCCGAACCGAGAC	C7orf43	Other	230	315	278	823	1142	372	376	394	621	1082	6252	454	972	2195	1977	563	426	1310	121	472	443	89	82	492	137	894	358	130	158	1042	498	2900	219	531	357	156	265	721	810	877	1075	438	1016	492	280	917	321
AACGAACTGAGAGCCGCGT	PSME4	Other	96	104	107	307	786	310	205	271	289	467	2865	185	509	1137	989	200	212	695	89	405	247	56	54	356	43	363	146	71	77	326	263	1450	127	245	150	80	156	356	541	436	697	175	206	175	93	297	112
AACGAACTTTATTAGTAGC	RAB23	Other	119	264	189	572	1164	202	462	500	461	601	3208	298	697	1237	1025	271	250	612	85	482	251	63	76	376	67	379	182	83	41	382	269	1619	146	233	123	86	112	309	360	395	472	204	339	132	202	519	187
AACGAAGCGCCCGCGGTCT	UBN1	Other	184	225	174	583	946	184	403	359	453	635	2833	385	613	1315	1020	403	253	980	103	452	275	73	61	332	57	328	280	95	65	288	286	1400	168	181	119	206	322	231	244	437	566	283	543	308	350	685	330
AACGAAGCTGACAAGAGCA	GRIA3	Other	168	210	187	565	1117	363	391	363	429	819	4811	375	926	1955	1803	400	301	1139	84	565	453	74	66	409	115	635	321	119	122	759	387	2368	193	257	112	199	324	328	418	527	742	445	853	415	361	756	390
AACGAAGCTGGTTGGAACG	CERS3	Other	260	433	243	936	2138	339	850	949	799	1320	8212	678	1140	2817	2491	1094	879	3181	178	959	466	134	93	747	131	1144	389	157	129	764	531	3614	291	299	241	633	1061	417	455	1050	1516	455	852	483	504	1071	439
AACGAAGTTGAAGACAACT	FCRL6	Other	168	271	182	621	1306	232	163	911	537	729	4448	332	669	1511	1396	308	268	797	123	637	294	86	76	511	92	618	328	99	78	488	369	2254	185	271	174	309	601	412	396	721	997	220	500	262	262	753	321
AACGAATTTAGATAGTGAC	RAB3GAP1	Other	138	203	128	469	729	280	107	342	282	413	2545	257	492	856	745	381	303	763	76	416	297	77	48	408	67	413	273	86	68	424	259	1661	163	167	95	101	137	225	225	326	362	201	276	175	182	216	142
AACGACAAGAACCGGAGGA	KHDC1	Other	213	317	188	718	1217	106	537	574	713	323	1567	541	831	1594	1259	973	847	3026	34	207	458	117	35	293	26	138	401	149	33	140	128	778	266	273	221	173	159	333	289	506	448	345	655	302	407	993	396
AACGACAGCAAGGAAGAGG	SLC12A6	Other	160	265	192	617	1156	480	332	344	526	8	82	16	277	691	538	592	518	1524	0	0	313	2	0	0	3	8	256	5	0	0	3	8	7	0	0	2	1	0	0	2	1	76	94	66	16	51	89
AACGACCCAAAAAAGGCCG	RAB27A	Other	85	142	124	351	673	41	119	513	298	527	2980	190	520	886	909	143	85	251	49	220	165	46	44	247	68	494	152	49	88	681	249	1642	95	178	188	167	295	375	382	542	677	147	228	121	268	605	245
AACGACCGGGAAACACCGC	SMARCC1	Other	102	131	119	352	543	87	181	275	249	173	838	178	280	647	548	131	128	280	25	80	212	40	13	66	18	127	201	39	30	153	86	426	79	79	32	48	61	81	42	129	103	39	77	103	66	69	75
AACGACCTGATGCACCAGC	ELFN1	Other	173	241	210	624	1126	203	438	485	480	708	5323	337	1001	2428	2113	675	677	2469	89	473	346	57	80	607	94	1168	359	115	94	741	357	2989	172	278	242	295	441	323	525	618	966	387	767	383	264	559	253
AACGACTGGCAACTGGCAA	ZNF79	Other	230	402	259	891	2086	636	573	877	633	1349	8878	629	1191	2832	2545	585	482	1898	181	1229	518	158	163	1468	150	1108	472	200	221	1436	715	5241	358	386	284	389	685	526	710	915	1395	515	813	399	327	710	371
AACGAGACCCGCGCGCGTC	WWOX	Other	230	310	247	787	1703	611	347	745	520	935	5238	509	880	1750	1616	337	361	1017	153	659	448	130	128	763	70	515	351	117	102	616	453	2553	247	503	255	328	553	539	613	867	1166	343	498	364	241	530	231
AACGAGAGCGAGAAGGACT	KNSTRN	Other	210	313	267	790	1057	221	215	621	571	906	5265	482	932	1872	2010	416	359	1100	130	664	440	151	128	895	79	659	318	113	56	394	393	2612	264	219	170	410	731	291	397	701	1128	316	471	306	284	627	299
AACGAGCAGAGCATCCAAC	EIF4G3	Other	154	252	143	549	845	165	211	469	405	630	4843	351	685	1422	1436	489	428	1458	104	733	243	78	75	543	76	734	156	80	91	595	346	2605	158	195	164	342	599	266	395	608	994	178	379	152	241	547	250
AACGAGGAGGGCCTGCCGG	KCNQ1	Other	200	299	193	692	1043	257	218	568	559	523	2721	396	626	1178	984	593	542	1548	63	178	373	99	62	310	71	509	354	109	70	374	266	1371	208	65	44	98	87	57	53	155	140	272	389	303	265	541	247
AACGAGTCAGGCATCGTGG	ZSCAN5A	Other	167	250	198	615	1181	515	242	424	455	890	4934	422	877	1654	1306	406	306	1007	134	576	247	122	101	621	64	534	288	69	119	561	418	2292	191	216	154	255	442	296	325	551	767	386	657	331	270	658	218
AACGAGTGAGAAGCGAGCG	SIX2	Other	189	348	248	785	1455	429	253	773	565	889	5204	440	995	2026	1863	471	309	919	94	518	356	90	67	400	95	722	285	128	117	672	373	2312	218	187	105	222	554	179	218	401	772	310	621	313	259	752	316
AACGAGTTGTAGGGGGCTC	CNPPD1	Other	172	267	204	643	1002	341	151	510	455	846	4663	407	860	1765	1497	391	316	923	169	763	322	116	81	536	112	705	315	98	100	714	462	2718	214	353	221	431	684	480	619	911	1303	382	683	276	232	512	228
AACGATAACGATGACAATG	TMPRSS11B	NEG	242	334	236	812	1182	164	400	618	576	749	5730	406	782	2067	1824	420	327	1621	123	700	441	73	65	880	83	882	361	130	131	910	402	3372	203	149	90	370	625	223	327	593	952	306	671	281	248	714	253
AACGCAGAAGAGAAGACGG	LOC81691	Other	235	309	232	776	1066	236	363	467	560	1289	6430	706	1491	2500	2358	675	723	2067	232	904	539	197	161	795	78	617	437	168	154	787	625	3103	365	397	251	443	670	593	574	1036	1244	478	979	442	385	831	363
AACGCAGGAGCGCCGGCTC	PTPRT	Other	129	244	176	549	914	209	386	319	382	600	4424	315	521	1303	1019	377	288	993	80	487	229	75	54	617	92	625	210	69	88	609	314	2338	144	103	69	208	461	106	151	314	612	294	606	269	156	447	187
AACGCCACTGAGTTAGAAA	DDX11	Other	127	200	146	473	506	125	37	344	344	26	41	100	182	435	296	326	338	967	4	0	184	22	2	8	2	7	218	18	3	1	11	16	40	369	216	214	525	482	670	696	1195	157	364	179	255	475	198
AACGCCGAAGGAGGCGGCG	PPARA	Other	73	117	67	257	377	21	267	89	187	179	956	118	231	716	497	172	129	530	18	128	117	30	17	105	36	238	95	36	25	152	96	623	66	133	68	42	84	124	118	166	202	69	128	69	101	244	78
AACGCCGACCGAGCTACAG	L3MBTL4	Other	216	375	226	817	1313	217	281	815	525	899	5950	484	987	2220	1924	629	518	1896	120	828	388	118	102	677	98	1049	369	135	104	678	424	3232	253	473	343	170	281	626	883	796	1164	489	918	496	291	775	326
AACGCCGAGGAACCCGGCT	IP6K2	Other	179	285	230	694	1155	163	453	539	560	219	729	301	589	1229	913	508	487	1599	25	94	377	70	31	110	19	89	386	82	20	110	95	403	152	79	52	99	91	35	17	134	108	327	597	297	239	585	261
AACGCCGCTGTCGCTCCCT	DLX1	Other	199	386	257	842	1749	473	409	867	610	1108	7581	601	946	2467	2352	438	358	1446	182	989	463	140	78	799	114	930	370	155	124	985	498	3703	295	276	136	243	557	270	401	513	958	430	737	387	319	628	287
AACGCCGGCACCGCCTCAC	CHST10	Other	142	209	103	454	1089	234	290	565	362	857	4635	332	711	1510	1148	516	448	1421	123	549	303	60	102	656	46	357	313	94	100	602	371	2164	154	223	191	230	370	285	349	515	719	316	597	253	162	344	181
AACGCGACTCCATTCACCA	ZNF10	Other	44	62	61	167	339	116	60	163	128	66	333	47	108	347	252	61	42	162	7	12	79	8	4	30	5	46	81	18	16	95	32	183	26	43	4	54	84	45	45	99	129	65	38	65	49	119	99
AACGCGAGTCCCAGGATCC	KIFC1	Other	60	81	58	199	673	103	124	446	145	14	76	17	133	193	164	215	153	551	11	71	48	3	0	5	0	0	52	5	0	0	11	76	8	0	0	0	0	0	0	0	0	116	190	132	78	177	118
AACGCGAGTCCGGTGGCTA	CONTROL	CONTROL	159	288	189	636	720	245	204	271	589	684	5405	345	576	1517	1440	299	234	829	126	876	336	111	94	899	73	822	272	74	70	491	363	3088	185	199	118	162	405	180	233	342	638	291	616	222	137	418	148
AACGCGATACCGGAAGGAC	PPP1R15B	Other	280	415	276	971	1612	499	543	570	764	28	132	15	425	926	976	643	444	1540	12	53	51	4	1	9	2	0	57	9	0	0	15	62	13	1	4	0	0	1	0	1	0	53	130	61	42	157	27
AACGCGCAAGGAGGGAGAG	ZSCAN9	Other	199	284	275	758	1290	321	266	703	514	146	434	192	772	1669	1382	520	371	1041	16	28	385	22	11	20	23	89	374	46	16	103	66	240	68	36	41	36	17	78	48	114	65	423	1100	486	343	1093	372
AACGCGCAGCATCGGGGCG	ECHDC2	Other	161	210	193	564	1195	367	391	437	906	637	3998	374	697	1594	1317	464	381	1498	110	585	358	134	92	655	61	529	306	89	62	422	325	2191	223	377	180	336	546	409	479	745	1025	336	740	260	405	823	225
AACGCGCTGTGGCAGCCCC	MRC2	Other	205	328	217	750	1274	374	456	444	586	8	22	13	450	978	879	369	208	564	1	1	161	1	0	0	1	16	135	5	0	0	2	17	6	6	4	82	108	6	10	88	118	168	285	169	212	459	208
AACGCGGCACTAAGAAGCA	DPP8	Other	56	122	73	251	332	59	131	142	167	450	2112	233	352	645	623	212	149	365	46	281	140	60	47	264	25	217	169	48	55	236	173	998	108	349	182	102	106	404	467	506	573	243	507	194	89	223	77
AACGCGGCGTGTGAAGAGT	EIF4E1B	Other	168	215	188	571	1174	229	433	512	394	698	4065	390	641	1514	1185	475	410	1642	96	514	368	63	90	458	85	642	315	107	59	407	330	2021	170	270	138	254	348	365	462	619	810	314	538	282	206	477	228
AACGCTGTCAGTTAATGCG	CTXN2	Other	143	204	154	501	1314	283	282	749	301	670	4062	290	736	1657	1389	368	352	950	122	588	295	54	65	459	35	385	239	75	106	615	328	2047	129	147	149	190	319	216	322	406	641	176	357	238	211	506	243
AACGCTTCGCACGTCCGGA	CEP68	Other	232	303	209	744	1259	198	326	735	747	847	6201	426	699	1794	1600	342	268	1022	103	625	357	96	69	768	73	829	273	108	101	718	346	2940	204	402	240	184	470	447	682	631	1152	281	489	244	317	755	320
AACGCTTGTCAGCTGCCTC	EXOC5	Other	165	237	189	591	595	273	115	207	485	0	1	0	167	378	315	50	23	19	0	0	134	0	0	0	0	0	128	0	0	0	0	0	0	0	1	0	0	0	0	0	0	0	0	0	0	0	0
AACGCTTTCCGCGAAGACT	ALDH16A1	Other	197	284	220	701	702	219	339	144	579	788	4883	399	778	1632	1277	480	387	1370	127	625	359	98	96	663	77	878	314	137	126	660	426	2826	235	374	197	229	293	458	352	687	645	354	552	334	317	894	255
AACGGAAGATTCTAGTACA	CRTAM	Other	257	361	241	859	1832	378	451	1003	732	1213	7203	651	1192	2720	2514	741	518	1634	226	1006	616	163	154	1115	88	693	641	174	129	841	597	3655	337	426	239	481	840	466	561	947	1401	620	1074	502	695	1535	705
AACGGACAGTGTACCCACT	TMEM79	Other	234	313	265	812	1571	411	530	630	667	948	5363	517	833	1531	1365	472	282	1038	164	724	428	118	125	758	97	621	437	192	103	780	489	2883	310	361	211	412	576	421	504	833	1080	497	967	531	404	854	352
AACGGACCTTGTTAACGGC	HEATR3	Other	288	379	276	943	1966	500	338	1128	665	6	1	89	367	783	690	266	126	260	0	0	483	16	1	0	0	0	396	31	0	0	1	0	47	60	36	3	1	47	35	50	36	0	0	5	0	0	5
AACGGAGAGAGTTGTACAG	PRDM8	Other	106	189	118	413	686	68	219	399	310	490	2925	270	442	934	970	213	193	530	103	470	257	75	62	371	75	610	191	80	69	513	309	1964	155	107	60	152	268	197	322	349	590	253	486	199	122	215	132
AACGGCACTTTAAAGGCCA	ATF2	Other	128	199	134	461	646	270	225	151	350	454	3276	279	447	1189	1038	285	208	566	76	387	282	76	43	379	77	719	180	104	88	598	284	2083	180	361	188	127	284	427	507	554	791	310	567	228	210	672	264
AACGGCAGAGCCGGCGACC	CDH6	Other	267	378	305	950	2220	390	830	1000	846	76	265	87	389	863	726	394	279	750	10	45	435	35	7	11	8	52	359	26	12	51	37	159	61	13	4	62	122	8	21	70	143	74	105	202	114	224	245
AACGGCAGCCGGCCGAGCC	USP13	Other	175	244	197	616	1214	345	430	439	429	755	4565	355	856	1677	1522	426	338	1010	80	429	350	96	87	448	93	876	284	133	158	996	418	2749	229	363	230	162	310	580	688	742	998	313	621	249	226	624	192
AACGGCCAACGGCCGCAGC	CCR6	Other	113	196	126	435	862	129	204	529	299	17	178	74	187	375	304	251	213	850	2	5	140	19	2	29	6	66	66	15	4	64	14	164	34	4	14	4	1	10	8	14	9	80	115	85	60	146	85
AACGGCCACAGAGGTTCAA	LNP1	Other	218	431	266	915	1445	335	742	368	787	767	2758	677	1239	2186	1867	706	467	1460	70	230	577	114	60	306	114	504	429	207	88	279	332	1319	321	529	392	216	282	662	501	878	783	617	1268	513	346	975	409
AACGGCCGAGGGTAACATC	TMF1	Other	199	318	215	732	1054	307	281	466	464	904	4836	529	678	1615	1470	548	466	1293	119	491	370	133	86	667	97	642	363	132	121	695	423	2495	265	298	153	290	384	499	541	789	925	360	814	344	299	556	272
AACGGCCGCGACGCAGAGA	ISCA2	Other	282	457	316	1055	1880	623	524	733	706	140	531	278	729	1615	1321	242	126	213	22	41	521	59	22	46	18	145	389	92	18	58	80	290	151	51	16	56	99	26	30	82	129	191	429	260	94	223	188
AACGGCCTCAGGGCATGGG	NRN1L	Other	210	300	218	728	1420	583	239	598	532	47	207	37	351	851	744	357	228	725	5	7	147	8	0	10	2	14	134	4	3	28	10	59	12	5	18	5	9	12	16	17	25	168	508	209	187	302	174
AACGGCGCAGGCAAGCCAG	TMBIM1	Other	124	223	144	491	938	228	192	518	450	740	4753	360	763	1773	1393	292	222	791	88	512	300	64	61	370	84	579	235	91	81	617	314	2078	155	167	74	92	175	149	252	241	427	179	417	185	226	541	155
AACGGCGCGGAGCTGGTCT	PITHD1	Other	219	345	199	763	1003	173	321	509	701	938	5153	528	1011	2199	2039	596	528	1430	107	394	422	127	86	517	119	842	396	148	145	789	457	2542	275	404	232	399	663	528	727	927	1390	560	1063	451	293	836	298
AACGGCGCGGGGCACCCTG	FBXO32	Other	203	350	196	749	756	235	190	331	523	783	4678	449	847	1988	1522	491	295	1154	109	682	365	115	72	503	102	712	274	107	117	789	400	2686	222	365	216	353	644	522	565	875	1209	384	814	375	340	898	339
AACGGCGCGGGTGGTAGAG	C10orf76	Other	303	460	314	1077	1855	268	811	776	733	720	2994	644	967	1770	1569	821	623	1552	98	451	580	114	80	412	77	457	551	120	86	368	341	1688	234	302	237	244	251	426	326	670	577	364	501	396	283	537	398
AACGGCGGGTCCCCGAGCC	NCAPG2	Other	166	211	170	547	1244	121	388	735	442	397	3372	227	367	1166	930	343	242	1027	39	278	277	31	36	278	41	381	254	68	71	719	187	1656	99	145	71	126	303	112	183	238	486	332	567	294	235	601	244
AACGGCTCCGCAGCGAGCA	CCDC88C	Other	257	359	285	901	987	232	315	440	643	765	5712	400	674	1746	1646	449	368	1422	92	563	315	68	74	651	96	913	304	107	132	931	394	3058	175	369	198	317	566	399	542	716	1108	312	587	281	294	611	300
AACGGGACCGGAGGAAGCA	COPS6	CEG	270	564	335	1169	1345	443	687	215	885	11	41	17	467	961	869	210	65	151	4	0	355	3	3	1	1	9	277	3	1	30	9	40	6	0	1	0	0	0	1	0	1	69	95	119	55	140	97
AACGGGCGGACAGCGCAGC	NDUFAF3	Other	132	206	148	486	782	127	320	335	414	611	3484	337	672	1445	1394	342	348	925	91	465	263	74	60	439	86	664	250	116	44	358	281	1926	190	221	166	295	483	232	340	527	823	215	465	226	295	591	265
AACGGGCTGTGACAGCGAA	NABP1	Other	183	253	211	647	1251	189	394	668	466	942	5333	521	880	1735	1449	413	369	1069	190	841	400	127	94	782	115	730	376	152	118	808	517	3161	279	450	230	173	299	524	571	697	870	325	632	275	288	742	232
AACGGGGAAGACGAAGATG	LRP5L	Other	267	414	260	941	1448	220	365	863	645	1394	7922	681	1596	3084	2696	929	707	2160	186	900	502	169	176	1136	127	947	439	206	183	938	672	3921	375	385	316	261	334	574	644	835	978	681	1159	607	545	1137	522
AACGGGGAAGTTGTCTTGT	IER5	Other	191	344	253	788	1928	329	674	925	596	1019	5648	462	800	1978	1750	578	452	1218	150	795	428	95	93	599	119	847	335	142	149	874	511	3115	237	195	135	297	481	253	311	550	792	281	723	345	458	1083	346
AACGGGGTGCCAACCTCAC	ZNF844	Other	71	126	77	274	357	110	16	231	186	269	1928	178	331	937	768	191	116	448	31	137	164	50	36	291	33	400	93	38	36	258	136	1086	88	94	46	148	231	137	196	285	427	155	276	135	18	44	33
AACGGGTAGGAAAATTAAA	FMO3	Other	102	122	102	326	622	132	171	319	289	401	2342	185	315	767	681	236	143	337	75	251	167	45	41	195	34	242	129	48	45	309	195	997	93	112	53	114	209	172	164	286	373	221	351	164	188	410	223
AACGGTAATTGGTGTATGA	PSG2	Other	166	279	228	673	1589	457	345	787	617	1204	7303	611	1007	2229	1887	459	393	1099	195	1069	476	172	124	826	60	707	503	111	132	928	511	3530	283	288	233	247	446	379	543	626	989	362	744	380	360	890	361
AACGGTTTCAACCGGCCGC	LYAR	Other	185	244	163	592	987	291	266	430	440	615	3305	319	608	1204	959	553	471	1181	83	452	331	69	70	365	47	431	299	90	87	492	287	1740	159	45	16	202	315	32	19	234	334	306	551	237	229	459	247
AACGTAGAGAAATAGTTCG	CWC25	Other	67	139	79	285	783	281	262	240	260	60	179	137	261	413	339	246	157	412	27	43	218	44	3	39	7	10	147	26	7	52	44	144	70	5	10	23	23	1	4	24	27	73	63	101	41	48	111
AACGTATCAACATTTCTCT	ERAP2	Other	147	224	118	489	1293	246	291	756	452	651	4290	302	630	1344	1167	274	241	664	96	566	263	83	77	614	57	507	243	74	88	467	318	2154	157	70	38	206	373	136	146	342	519	211	320	190	126	301	152
AACGTCAGATCACTTCACA	COMT	Other	171	257	167	595	968	305	171	492	493	810	6220	434	817	2040	1866	450	296	1184	123	892	338	135	72	712	87	781	352	89	123	940	405	3325	224	328	172	323	537	418	519	741	1056	237	446	247	420	876	352
AACGTCCATGCAGAGCACA	LDB2	Other	226	296	268	790	1184	491	213	480	533	1192	7537	613	1126	2288	2127	664	565	2129	207	958	435	167	128	810	114	1191	381	166	136	933	585	3892	333	325	222	452	740	413	635	865	1375	566	1120	478	262	868	317
AACGTGACAGCCGCAGACC	KIAA0368	Other	184	298	212	694	1413	496	470	447	501	928	5414	531	938	1754	1568	674	482	1584	120	685	354	101	34	351	108	575	356	105	115	719	377	2330	206	383	260	318	347	406	483	724	830	437	774	325	402	788	282
AACGTGCACCTTGACTAAT	TRMT1	Other	189	296	276	761	1378	279	381	718	622	589	3064	412	813	1813	1562	660	567	2293	92	435	469	109	60	294	52	344	475	98	65	356	269	1429	207	335	206	248	508	291	272	539	780	211	198	286	181	167	294
AACGTGCAGCGGTAAGAGC	MX2	Other	199	276	186	661	959	128	258	573	428	962	5198	499	986	2398	2089	678	383	1161	99	428	287	114	101	563	109	703	303	101	132	705	441	2399	215	224	161	365	755	233	282	598	1037	390	803	375	391	675	326
AACGTGGGGCTCAGTCTAG	DPP9-AS1	Other	146	139	109	394	759	170	150	439	272	397	2410	191	425	889	868	277	207	693	87	407	198	41	45	245	50	404	108	58	34	222	216	1278	99	148	124	186	327	242	308	428	635	154	310	124	134	367	148
AACGTTAAAGAAATGGAGA	CFAP126	Other	213	330	198	741	1614	467	537	610	635	1026	6152	579	983	1781	1574	838	712	1617	112	523	403	129	83	501	91	809	330	148	110	827	396	2660	277	361	288	234	338	529	599	763	937	291	686	276	270	598	337
AACGTTCCGTGAGCAGTGA	C1orf146	NEG	139	230	214	583	755	240	361	154	445	642	4041	345	793	1803	1485	420	258	1199	132	545	352	112	67	593	51	590	304	57	73	489	323	2217	169	304	247	112	175	318	377	430	552	195	401	204	152	404	174
AACTAAAAATACTCCAGTG	CFHR5	NEG	117	238	160	515	1599	365	403	831	451	656	3966	302	629	1147	981	349	267	878	98	488	285	82	78	431	92	726	220	76	85	663	353	2308	158	186	98	150	297	205	283	355	580	135	403	153	139	429	167
AACTAAAAATACTTCAGTG	CFHR1	Other	83	152	113	348	518	139	201	178	254	310	1718	151	435	738	704	171	156	269	63	221	170	54	42	206	57	260	133	47	43	400	205	1087	101	90	68	105	176	207	234	312	410	179	294	181	146	308	159
AACTAACGCTGGTCTCCCC	ALDH1B1	Other	288	419	322	1029	1864	329	655	880	745	193	1112	420	766	1771	1451	775	728	2966	30	57	503	85	21	167	18	178	485	137	38	297	107	699	222	91	24	22	47	49	43	71	90	272	360	393	293	564	322
AACTAAGACGCAAAACAAC	MRC1	Other	111	202	127	440	989	243	314	432	324	532	3315	274	544	1277	1173	296	273	1054	77	297	206	45	40	365	71	547	121	78	67	311	255	1520	123	70	17	394	748	68	83	462	831	199	402	201	138	554	150
AACTAAGGTTATATTGTTC	GPR82	Other	75	94	98	267	416	98	64	254	199	350	1936	175	265	548	478	133	77	225	70	219	124	42	46	382	33	191	160	53	19	192	168	984	95	335	199	80	155	356	415	436	570	221	360	196	148	300	97
AACTAATACATGCAATAAA	IGIP	Other	105	200	177	482	1223	472	345	406	466	535	4113	245	485	1001	853	287	251	702	71	390	234	54	31	452	75	500	157	78	71	687	248	2029	132	246	117	160	329	275	293	435	622	143	207	156	223	477	217
AACTAATGCGGTGTCGCTG	GGPS1	CEG	162	264	159	585	1328	453	133	742	495	30	273	40	177	534	480	188	44	134	5	11	260	4	0	41	5	37	185	14	2	5	12	94	18	40	29	15	62	45	69	60	131	2	0	3	7	7	16
AACTACAAGTAAAAGTATC	CONTROL	CONTROL	81	135	101	317	332	109	142	81	198	232	1586	137	267	574	459	205	171	538	17	87	99	20	14	78	29	282	72	44	25	238	85	685	64	58	51	140	255	87	130	227	385	149	226	124	147	325	179
AACTACGGAGAGAGAAGCC	CKMT1B	Other	141	236	167	544	1414	277	348	789	406	819	5252	348	594	1214	1137	303	230	954	95	446	312	84	71	628	66	625	238	92	87	599	319	2298	176	227	199	169	297	342	430	511	727	233	429	199	219	573	232
AACTAGAAGGCAGTTCCCG	NDOR1	Other	180	233	150	563	1167	285	504	378	433	1	3	44	238	515	470	136	56	120	0	0	251	14	0	1	1	0	203	19	0	0	1	1	33	2	0	0	0	0	0	0	0	13	11	55	0	3	26
AACTAGAATAGGCGGGCTT	CONTROL	CONTROL	429	671	505	1605	3203	736	861	1606	1264	1843	12671	889	1626	3948	3501	965	879	2662	262	1475	849	230	162	1353	210	2106	635	220	225	1713	859	6647	450	698	376	574	1217	740	958	1314	2175	789	1652	744	532	1304	571
AACTAGAGTCAAGGATTCC	ZBTB6	Other	172	242	195	609	1221	365	501	355	462	773	5257	370	627	1489	1206	589	456	1457	73	477	329	77	76	573	82	674	289	93	85	674	316	2398	170	220	98	363	520	213	284	576	804	290	526	198	270	586	236
AACTAGCAGCATCCACCGG	SIX1	Other	291	378	296	965	1769	335	486	948	743	1251	7451	625	1048	2194	1898	558	434	1301	148	787	470	127	102	956	110	841	403	110	92	656	452	3240	237	409	214	365	646	445	512	810	1158	474	834	408	496	1278	454
AACTAGCGCACTCTCCGCA	MCFD2	Other	219	413	291	923	1590	519	530	541	757	850	3803	594	1049	2122	1935	589	556	1804	146	527	410	120	79	412	83	717	346	146	121	653	429	2309	266	211	146	363	538	183	183	546	721	587	1092	597	393	1178	386
AACTATAGAAGGGAAAGGC	SPARC	Other	207	419	241	867	1834	557	547	730	662	465	1625	422	1164	2028	1633	529	384	1329	75	163	446	126	50	275	41	189	343	99	46	184	212	811	225	200	101	234	203	278	214	512	417	257	454	260	248	633	265
AACTATCACTAGCAGCTTG	ANKS4B	Other	226	337	241	804	1912	396	430	1086	583	893	6344	397	773	1906	1556	549	482	1720	101	487	414	105	97	1012	84	977	287	105	111	897	393	3373	210	498	295	199	503	465	795	664	1298	365	904	398	351	977	405
AACTCAAGCCTCTTTCATC	PAX9	Other	190	286	195	671	1175	193	445	537	483	710	5241	412	683	1600	1583	398	288	949	94	663	260	117	74	727	83	795	219	84	63	595	314	2780	201	354	180	327	623	311	422	638	1045	319	580	275	275	826	241
AACTCAATTCCTCAGCAAG	OR14J1	Other	285	378	282	945	1721	494	358	869	820	1196	7987	610	1067	2994	2579	663	509	1765	193	985	511	136	107	894	103	956	401	136	124	1024	527	3859	272	441	188	215	473	378	625	593	1098	341	644	356	384	972	401
AACTCACCAACCCTGCCAC	NLRP11	Other	256	395	255	906	1288	377	448	463	701	1046	8120	589	969	2229	1940	660	480	1921	151	880	433	86	71	741	121	1358	387	179	163	1246	506	4225	265	541	284	385	802	533	735	918	1537	417	734	380	288	952	368
AACTCACCATCTCGCTTCT	RPL37	Other	350	469	322	1141	1858	380	724	754	897	55	407	22	355	908	854	56	25	155	3	37	37	5	1	17	8	105	10	9	20	145	32	304	14	15	5	0	0	24	24	24	24	14	36	15	9	19	32
AACTCACGATGGCGAATCC	RPP38	CEG	104	169	142	415	648	174	163	311	345	6	47	8	127	409	355	36	15	45	0	0	23	0	0	0	0	0	26	0	0	0	0	0	0	0	0	0	0	0	3	0	3	0	0	0	0	0	0
AACTCACGTCCCTCACCGG	TLE6	Other	322	373	319	1014	1126	208	298	620	798	1218	8092	557	1156	2853	2620	574	495	2036	185	1194	521	149	147	1242	134	1069	525	150	140	958	606	4463	299	365	340	351	683	467	619	818	1302	371	689	430	462	1162	472
AACTCACTCTACACCCTCC	RPL7	Other	247	361	278	886	1755	457	660	638	700	13	34	7	197	560	462	20	5	28	0	1	17	2	4	15	0	0	13	3	2	0	6	16	5	7	3	0	0	13	4	13	4	34	27	36	10	36	9
AACTCAGACGCCATTAAGC	PCDHB5	Other	111	145	114	370	846	174	338	334	243	410	2755	181	363	980	859	334	244	1015	68	336	237	43	52	290	29	346	201	44	66	617	215	1589	87	62	77	71	182	107	115	178	297	234	351	237	109	237	110
AACTCAGCCTCGGCCGCAG	STX11	Other	228	398	350	976	1544	335	332	877	733	1040	7050	486	1137	2709	2417	602	461	1695	164	990	509	99	100	955	115	872	494	105	105	781	484	3598	204	251	233	454	797	329	457	783	1254	401	945	370	309	640	273
AACTCAGCTATGAACTCCA	LRRN4	Other	250	303	249	802	1474	425	489	560	729	1027	8174	524	1047	2698	2294	569	424	1607	155	1039	470	116	125	1165	118	1011	452	123	161	1100	559	4315	239	364	198	308	729	416	605	724	1334	505	971	478	355	773	471
AACTCAGGCAGCTCTGCAG	KCND1	Other	155	211	146	512	1202	202	567	433	375	886	5081	410	809	1427	1154	457	409	1166	123	578	296	102	67	398	89	657	196	92	88	587	367	2220	194	296	225	394	666	448	533	842	1199	225	492	186	207	436	200
AACTCAGGTAAGATCAGCC	IRF9	Other	181	262	163	606	1440	155	262	1023	570	1099	6749	536	1128	2188	1962	562	452	1418	196	981	430	138	93	780	165	1059	394	131	146	808	600	3628	269	509	358	587	1034	641	742	1228	1776	341	699	359	283	635	248
AACTCATCCACCATTGCGA	LDOC1	Other	166	238	187	591	1084	194	137	753	457	830	5735	346	609	1442	1380	563	408	1456	122	788	329	73	83	702	68	581	295	87	113	752	386	2823	160	374	259	108	282	378	586	486	868	174	276	160	295	469	286
AACTCATGATGCCTTTGTC	KRT2	NEG	231	387	279	897	1545	399	380	766	684	1045	7417	498	956	2212	1796	574	418	1831	140	816	386	101	73	950	119	1077	349	146	146	984	478	3827	247	438	228	281	509	439	634	720	1143	545	920	507	345	911	362
AACTCATTCCTCTGCATAA	HOPX	Other	81	133	105	319	834	188	270	376	225	334	1865	144	318	828	703	193	171	513	45	279	174	37	20	172	22	171	137	28	36	254	123	876	65	45	20	97	218	45	49	142	267	56	94	48	100	284	174
AACTCATTTCAGTATATAA	ZNF573	Other	140	176	147	463	833	263	206	364	418	513	3272	228	422	982	824	245	192	560	81	448	192	51	47	358	63	603	149	68	71	427	262	1836	119	182	115	248	333	288	352	536	685	172	425	165	142	317	142
AACTCCACAATAGCTACGC	NGDN	Other	139	217	154	510	1099	254	388	457	403	7	66	5	177	408	311	27	1	3	0	0	40	0	1	4	0	0	26	0	0	0	1	4	0	0	0	0	0	0	0	0	0	13	17	30	29	151	15
AACTCCAGCCTCCACTCAC	RPL26L1	Other	132	196	103	431	697	52	150	495	350	525	3478	275	511	1066	1078	424	380	1698	82	382	230	79	66	469	58	655	164	93	64	503	270	2009	172	227	104	134	296	248	471	382	767	191	307	159	238	424	219
AACTCCCAAATCCAGGACA	PBLD	Other	159	290	204	653	1473	372	353	748	522	868	5724	401	685	1527	1230	535	466	1765	139	711	389	91	111	852	74	493	290	85	67	481	391	2537	176	206	134	177	349	180	278	357	627	412	905	336	331	799	377
AACTCCCAACCAGTCCTCC	FAM214A	Other	129	188	154	471	906	226	195	485	436	202	1062	216	484	949	767	307	209	744	39	127	256	43	18	120	15	129	250	52	23	77	95	453	95	71	45	128	146	110	96	238	242	191	368	198	153	278	153
AACTCCCAGCGCGCCGACC	TFCP2L1	Other	152	237	154	543	1105	157	468	480	393	740	4468	345	663	1823	1526	364	298	1037	110	585	271	76	76	654	130	894	283	110	93	547	409	2680	186	205	182	163	292	302	385	465	677	347	652	358	227	338	190
AACTCCCATGCACGTACCT	ZNF383	Other	192	295	238	725	1954	570	357	1027	566	988	6588	463	863	2241	1930	678	510	2133	201	1151	507	141	107	994	69	762	439	135	90	659	467	3566	276	346	143	419	888	361	460	780	1348	357	688	356	409	820	403
AACTCCGAATCTCAATTGG	MON1B	Other	223	274	253	750	1124	368	301	455	586	960	6775	463	763	1718	1504	505	420	1455	158	865	430	101	90	910	102	1076	372	127	110	736	460	3587	228	510	233	337	698	558	740	895	1438	288	453	262	256	595	316
AACTCCGCTCCCCGCGCAC	SEMA6A	Other	237	322	283	842	1264	382	339	543	537	812	5488	439	914	2159	1974	674	491	2358	143	841	363	109	82	514	92	947	376	104	113	796	430	3098	213	317	200	206	512	318	459	524	971	332	569	327	248	576	349
AACTCCTGGATTTCAGGAC	HAPLN1	Other	106	127	91	324	573	138	294	141	270	469	3006	191	273	837	766	148	118	391	66	392	197	38	49	447	48	295	132	61	89	430	252	1564	99	144	84	159	283	136	183	295	466	103	114	121	90	176	94
AACTCCTGTGGCTATGGCT	KRTAP21-1	Other	230	370	287	887	1653	265	488	900	752	1219	7441	593	1030	2385	1902	529	387	1541	209	1042	467	156	101	1092	93	851	372	136	101	696	504	3681	292	352	271	238	476	413	476	651	952	358	584	335	313	718	352
AACTCCTTTGGCGAGCGCC	BAIAP2L2	Other	146	232	156	534	838	234	244	360	393	59	113	159	230	675	486	270	237	802	6	12	229	32	4	5	14	34	240	52	13	5	37	56	84	11	19	5	0	9	1	14	1	147	229	221	97	162	129
AACTCGACGGAACTCGACG	ECHDC3	Other	222	276	245	743	1456	302	333	821	585	1052	7000	508	860	2141	1916	454	324	1020	146	764	444	102	98	826	107	927	326	132	142	1004	493	3521	234	220	223	342	513	340	392	682	905	307	545	283	406	990	367
AACTCGAGAACACCGAGAT	PGLS	Other	126	173	126	425	1043	238	416	389	357	205	1180	254	422	806	568	270	206	519	22	138	247	60	42	151	30	245	268	70	36	146	130	680	130	98	39	71	100	51	26	122	126	163	243	193	96	163	140
AACTCGAGGCCTCACTGAA	NLRC4	Other	63	102	69	234	582	51	263	268	184	261	1751	129	278	739	544	142	137	340	35	150	93	22	23	260	22	186	96	32	36	231	116	827	54	90	44	75	109	103	110	178	219	87	188	115	188	320	127
AACTCGCTGCGGCTTGGCC	RAB3D	Other	243	332	216	791	1408	314	387	707	642	839	5710	488	763	2222	1914	365	335	1175	133	651	367	90	53	780	44	588	408	74	56	382	286	2401	164	241	176	387	702	204	260	591	962	428	760	327	304	730	240
AACTCGGAGAAGCCATGAT	FNTB	CEG	167	301	204	672	982	189	261	532	501	5	0	58	290	544	467	369	188	454	0	0	352	11	0	0	0	0	286	14	5	0	5	0	25	2	5	10	15	2	1	12	16	28	4	105	28	63	91
AACTCGGCTCAATCTGTGC	GAS2L3	Other	231	315	226	772	1447	271	503	673	617	867	5983	481	1014	2318	1894	597	406	1365	159	761	492	94	94	720	76	755	411	146	103	830	432	3066	240	323	195	406	751	368	495	774	1246	185	352	168	241	570	313
AACTCGTTGCGGGCTCCGC	NAA60	Other	125	190	108	423	717	131	193	393	310	474	2988	260	442	1117	988	287	217	770	66	473	163	70	58	545	20	205	187	65	20	193	164	1416	135	107	74	118	210	145	158	263	368	189	431	192	179	417	136
AACTCTCACCTGCATTGCG	MED8	Other	316	434	337	1087	1776	525	525	726	841	1	5	3	364	817	717	52	32	61	0	0	101	0	0	2	0	0	65	2	0	0	0	2	2	0	0	0	0	0	3	0	3	25	26	18	3	25	1
AACTCTCAGCTTCCCGACA	MYOZ3	Other	156	226	169	551	550	50	328	172	324	523	3312	256	534	1062	1022	294	260	1119	74	363	210	66	57	435	66	577	158	64	84	554	281	1929	130	228	108	74	150	265	334	339	484	145	309	187	243	401	171
AACTCTGAAACTCACCATC	EIF3I	CEG	214	390	295	899	1912	425	709	778	751	3	36	3	409	744	624	20	4	5	0	0	92	0	0	0	0	19	62	0	0	0	0	19	0	0	0	0	0	0	0	0	0	1	0	0	0	2	0
AACTCTGACTTCCTCCTCC	OR2M7	Other	338	559	403	1300	2319	505	700	1114	1014	819	5212	546	1139	2607	2314	555	387	1586	155	741	586	120	95	881	92	915	599	144	91	634	433	3171	264	344	259	568	1086	436	578	1004	1664	515	875	484	413	1075	552
AACTCTTCCAGACAAGAAA	WDR49	Other	121	248	177	546	1167	210	553	404	483	775	4855	394	600	1217	899	364	225	917	91	617	327	85	54	500	44	525	280	78	84	517	273	2159	163	190	146	169	440	379	440	548	880	166	380	182	142	306	218
AACTCTTCCGGGCTGTCCC	FAM214A	Other	134	192	144	470	774	310	176	288	406	569	3476	251	533	1355	1216	365	267	1004	86	357	209	66	53	491	64	545	222	74	83	498	286	1891	140	187	154	245	442	194	200	439	642	123	263	150	153	406	163
AACTCTTCTCTGGGGGCGT	TNFSF8	Other	327	447	306	1080	2456	833	656	967	873	889	4006	762	1425	2561	2139	753	678	2133	125	521	585	190	109	648	106	640	435	187	88	502	428	2311	377	594	469	177	130	629	624	806	754	457	964	500	569	1328	513
AACTCTTGCATCAAAGGTG	KCNJ1	Other	108	164	112	384	835	186	437	212	282	473	3297	213	510	1068	856	285	230	812	52	431	298	57	33	421	59	393	240	50	44	336	188	1581	107	283	109	100	250	239	339	339	589	183	368	138	139	305	143
AACTCTTGGGTGCAGACAA	LYZL4	Other	161	213	155	529	1017	389	326	302	462	741	4883	327	474	1399	1171	331	241	1038	140	667	302	92	98	819	74	755	256	120	86	616	398	2857	212	269	218	143	353	330	432	473	785	116	203	118	218	497	224
AACTGAAAACAGCTTCCAA	BLID	Other	83	114	65	262	448	73	157	218	265	331	2227	142	370	937	849	163	132	504	42	173	166	31	23	244	25	283	137	48	51	387	141	1087	79	88	55	86	169	97	113	183	282	52	94	50	105	217	85
AACTGAAACAGGAGATGGT	RIN2	Other	228	347	233	808	1523	313	446	764	634	107	508	120	567	1295	1019	521	568	2176	15	53	411	47	7	37	5	40	384	21	12	87	39	217	68	97	47	26	10	70	70	96	80	308	365	304	303	462	349
AACTGAAGTCCCGGCTGCA	PPTC7	Other	245	348	240	833	1585	432	461	692	559	671	3656	487	762	1544	1419	594	440	1490	90	312	525	133	59	334	67	631	361	101	91	463	307	1740	234	318	291	134	171	340	444	474	615	511	1082	444	408	987	448
AACTGACACCCGCAGAGCC	RAB2A	Other	157	272	200	629	1003	199	426	378	531	870	5520	417	864	1919	1923	428	333	903	149	809	371	98	97	910	103	716	354	102	88	648	437	3083	200	273	173	232	495	363	390	595	885	392	738	319	285	617	317
AACTGAGCCCGGCCCGCTC	ETNK1	Other	215	319	244	778	1397	203	151	1043	520	769	5718	407	764	1758	1516	172	123	295	134	772	354	105	91	832	70	608	321	105	58	593	353	2805	210	375	258	262	356	478	516	740	872	238	359	252	318	658	306
AACTGAGGTGAGGCTCTCG	CCDC86	Other	130	301	185	616	1350	242	445	663	526	20	98	17	340	714	659	92	24	40	1	1	71	2	0	0	0	5	42	4	0	1	1	7	6	2	6	0	1	0	6	0	7	51	106	34	34	100	27
AACTGATCTGGCGCGCGGG	BRINP1	Other	197	328	200	725	1621	379	407	835	494	918	5934	511	696	1519	1341	292	224	521	168	793	437	131	133	927	64	765	369	141	102	870	467	3355	272	314	202	234	414	446	602	680	1016	287	545	262	244	450	234
AACTGCAACTCAATAGGTG	C22orf24	Other	205	225	183	613	1055	420	314	321	515	801	5878	413	662	1519	1356	468	340	1379	142	843	459	131	93	816	97	1023	336	119	111	837	443	3519	250	207	145	221	429	290	367	511	796	493	956	417	326	754	328
AACTGCAGACTGATCGCCA	FAM184B	Other	158	228	147	533	941	287	220	434	392	700	5325	356	656	1648	1570	272	236	883	118	756	259	83	95	840	72	858	260	121	82	796	367	3250	204	155	119	99	192	168	283	267	475	132	304	127	188	397	98
AACTGCATCTTGGAGAGGA	RIPOR2	Other	167	223	173	563	1073	266	445	362	389	994	6371	455	826	2103	1875	417	306	974	195	825	373	128	90	803	66	578	312	101	93	683	444	2889	229	105	105	271	439	160	170	431	609	401	892	340	243	687	230
AACTGCGCCGGAAAGTCCC	NXT1	Other	129	254	162	545	1006	325	378	303	377	78	362	84	251	486	351	456	367	1279	6	37	166	24	8	33	14	96	139	21	13	106	41	272	45	71	42	42	15	67	87	109	102	34	33	100	65	49	84
AACTGCTATTTGAAGGTAA	MOBP	Other	180	233	180	593	1098	242	403	453	441	1109	7525	534	973	2425	2315	656	571	1665	166	845	478	122	115	722	124	1490	422	184	159	1271	564	4328	306	468	298	321	617	487	630	808	1247	392	758	376	360	847	310
AACTGCTCGTGCAGCCGCC	TRIT1	Other	274	433	306	1013	1482	456	450	576	731	349	1011	482	836	1463	1090	607	464	1877	43	122	571	125	38	203	35	132	472	120	46	183	162	640	245	342	213	130	74	200	207	330	281	324	278	378	350	688	449
AACTGCTCTTTGGAAGTCG	GPATCH2	Other	129	213	164	506	1088	297	384	407	374	728	4524	393	574	1316	1096	398	339	1175	122	635	304	101	95	537	95	733	195	102	73	503	385	2408	203	228	178	162	320	209	224	371	544	276	459	265	159	294	199
AACTGGAAACTCTGGCCTG	WDR5B	Other	168	226	167	561	1256	348	293	615	393	753	4632	377	710	1418	1448	390	309	898	127	551	279	77	48	383	77	820	243	102	85	483	337	2237	179	255	117	182	366	359	376	541	742	306	487	291	333	774	341
AACTGGAACTAGGTGCCAG	KCNK6	Other	344	541	478	1363	3811	945	1301	1565	1066	1697	11965	816	1408	3528	3125	1164	961	3335	216	1275	793	173	154	1462	225	1987	663	279	233	1668	828	6392	452	455	358	394	754	529	646	923	1400	610	1194	571	537	1245	573
AACTGGAGCATGATGTCGG	C7orf73	Other	160	260	216	636	1209	222	246	741	550	698	4106	399	829	1815	1703	497	474	1491	125	514	315	94	76	643	85	614	335	90	127	617	413	2388	184	268	131	141	302	330	338	471	640	267	451	262	239	547	245
AACTGGAGCGATGACACCA	DNAJC15	Other	158	269	198	625	1360	295	564	501	529	939	6750	452	788	1669	1245	740	571	2383	133	893	291	87	79	815	120	1075	237	150	123	832	455	3615	237	352	120	383	557	379	382	762	939	341	634	293	345	732	297
AACTGGCAAAGCATCTCTG	CXCR6	Other	267	351	375	993	1952	410	499	1043	679	1218	7760	662	1104	2501	2309	466	461	1523	160	908	505	146	106	820	87	903	306	136	152	942	505	3573	282	329	219	286	577	363	474	649	1051	501	1010	386	384	822	445
AACTGGCATCCCGAGAAGC	CCL23	Other	75	115	78	268	379	162	89	128	201	275	1456	151	369	768	601	224	198	632	48	206	110	56	51	191	17	203	91	30	27	218	143	818	86	75	53	143	187	172	169	315	356	59	123	115	95	197	55
AACTGGCTTCGTAGCAACT	SIM1	Other	176	268	207	651	1023	212	443	368	471	814	5863	377	579	1530	1223	441	352	1371	149	780	329	68	81	848	65	774	274	110	88	529	383	2931	178	240	151	159	408	312	326	471	734	409	698	401	329	966	349
AACTGGGGGGACTAGTGGA	MYH11	Other	237	266	247	750	1310	504	144	662	614	1065	5760	525	906	2034	1711	632	552	1526	157	660	436	126	114	654	149	1004	453	146	104	700	524	3018	272	359	258	438	661	537	628	975	1289	364	848	339	395	933	470
AACTGGGGTGAGACAGGCG	B3GNT8	Other	131	174	112	417	832	164	192	476	302	321	1765	221	405	884	752	303	254	591	47	294	221	51	40	157	29	223	156	54	25	175	141	849	105	123	62	129	236	129	141	258	377	123	246	118	109	164	104
AACTGGTAATAGTCTTTGC	FBXO36	Other	219	368	255	842	1519	461	292	766	748	1142	7914	536	1307	3043	3136	571	551	1761	184	1137	493	105	104	1007	110	1024	461	143	116	894	514	4062	248	278	167	262	492	402	536	664	1028	475	1108	442	389	1121	389
AACTGTCCATGTACTACTG	NUS1	CEG	113	193	102	408	382	94	203	85	306	478	3567	284	513	1319	1183	200	196	624	69	483	272	63	63	502	52	496	212	81	64	426	248	1907	144	306	187	75	142	307	386	382	528	156	345	204	144	244	105
AACTGTCTGGAGCTTTGGG	OR13C8	Other	263	383	230	876	1655	388	518	749	578	927	5910	442	881	2013	1682	523	398	1142	130	762	410	88	74	560	97	1012	381	110	136	1012	437	3346	198	405	209	123	200	501	628	624	828	483	943	444	245	712	262
AACTGTCTGGGTCTGAGCT	SHC1	Other	201	337	247	785	2031	441	665	925	520	682	4164	421	748	1819	1723	543	521	1803	95	480	466	94	61	523	66	548	407	114	59	344	281	1895	208	85	50	120	178	185	181	305	359	549	1111	509	454	1151	403
AACTGTTGCTCTCCGTATC	ZBTB16	Other	90	107	88	285	339	98	116	125	198	293	1845	149	329	674	591	238	141	453	27	215	117	34	25	193	50	290	108	50	21	163	123	861	84	73	29	205	275	73	133	278	408	89	130	82	83	189	93
AACTTACCATTTATATAAA	GLYATL3	Other	31	52	20	103	462	166	108	188	121	145	879	64	124	205	195	58	27	44	19	105	90	18	18	130	18	70	80	14	5	78	60	383	32	46	22	7	23	61	56	68	79	39	111	37	23	81	36
AACTTACCCGGCCCTTACA	C7	Other	144	235	143	522	1170	289	328	553	474	712	4719	303	611	1625	1534	282	240	627	76	372	225	57	54	455	73	582	161	78	59	520	262	1929	135	269	192	229	474	304	304	533	778	175	261	129	277	588	264
AACTTACCTCGTGAAAGAT	OSTN	Other	160	206	176	542	1012	123	294	595	383	573	4132	252	566	1212	1002	321	242	1067	110	453	192	77	100	935	34	428	208	45	72	383	316	2199	122	246	136	300	565	268	302	568	867	241	336	217	122	290	79
AACTTAGAGAAGGAAGGCG	TRMT2B	Other	160	229	162	551	870	284	170	416	451	13	33	21	235	513	514	302	98	159	0	0	81	8	3	2	0	0	77	5	2	7	5	9	13	5	0	0	0	7	1	7	1	7	11	11	25	43	51
AACTTAGCTGAGACACCAG	RRP12	CEG	170	263	189	622	1219	347	330	542	532	7	33	11	190	415	362	69	22	80	5	26	25	2	0	7	0	0	14	0	0	0	5	33	2	0	0	0	3	0	1	0	4	24	12	9	17	64	21
AACTTCATCCTGGGTTGAG	MITD1	Other	189	284	170	643	1046	197	117	732	425	134	317	248	382	692	492	430	358	1211	40	49	354	79	10	26	15	39	327	50	12	40	77	154	129	124	60	80	88	74	50	154	138	138	205	175	51	79	153
AACTTCCAGTAACAGAAAT	TIAM1	Other	82	149	133	364	640	85	190	365	397	451	3637	236	435	1038	943	247	193	774	22	223	185	38	40	412	33	499	105	48	37	366	132	1500	86	164	60	128	270	105	150	233	420	220	335	277	177	487	199
AACTTCGAGACAATTTCGA	CCDC140	Other	110	146	105	361	797	116	307	374	328	450	3465	246	444	1135	1017	235	179	768	113	453	196	76	47	554	54	556	200	66	52	483	266	2046	142	155	69	288	564	170	247	458	811	283	435	209	116	372	100
AACTTCGCTCTCTCACGTC	ZNF862	Other	373	549	415	1337	2471	502	1073	896	990	1384	11085	680	1332	3554	3102	546	460	2201	220	1566	583	172	169	1359	93	1179	520	142	192	1446	674	5550	314	680	364	442	933	624	1002	1066	1935	653	1029	473	592	1317	593
AACTTCGTGTTGGACACAT	CDH19	Other	65	93	65	223	344	141	92	111	179	273	2233	120	160	413	434	81	56	220	34	229	114	25	46	389	13	217	76	38	32	251	125	1086	63	144	68	26	63	163	235	189	298	83	135	62	30	92	14
AACTTCTTAGAGTGGCCCA	DNAH2	Other	119	149	108	376	736	127	235	374	289	440	2931	198	470	839	791	349	236	1031	67	378	170	37	36	329	33	442	148	61	72	412	208	1561	98	145	109	42	87	175	251	217	338	137	338	144	158	516	188
AACTTGCAGGTAACGAGCC	GPS1	CEG	180	285	198	663	1276	328	403	545	516	861	5723	424	652	1556	1371	517	473	1848	99	459	297	75	39	522	104	807	184	91	134	768	376	2556	166	299	133	286	540	308	390	594	930	202	391	231	301	777	317
AACTTGCCACAGCACAGAG	P2RY6	Other	63	94	84	241	192	103	12	77	175	222	982	101	224	392	326	152	81	402	20	50	55	8	13	112	17	90	36	37	12	162	62	414	45	20	8	75	131	13	35	88	166	11	19	48	86	235	93
AACTTGCTTCTCTCCAGAC	CSN1S1	Other	128	192	122	442	875	392	242	241	328	459	3005	260	280	911	797	147	88	390	74	354	247	49	35	303	41	486	186	63	61	435	211	1578	112	21	13	35	55	30	59	65	114	179	397	113	118	255	156
AACTTGCTTCTGGACCCGG	EAF1	Other	114	151	119	384	1156	388	364	404	318	289	1634	223	405	857	582	281	278	644	59	166	296	50	29	199	25	203	183	62	31	259	144	827	112	50	100	119	188	92	56	211	244	273	391	242	164	356	225
AACTTGGTCGAGCCTTGTA	KIAA1644	Other	110	181	154	445	518	266	106	146	257	593	3881	301	559	1096	1054	197	172	608	60	363	189	90	72	555	88	755	173	53	80	535	300	2208	143	54	52	244	427	130	116	374	543	184	325	158	186	272	144
AACTTGTCAGCTCCTTGTC	MBNL1	Other	229	361	228	818	1253	280	541	432	582	1117	7767	552	1073	2399	2107	551	424	1449	235	1094	502	162	125	1330	76	892	380	123	141	901	577	4217	285	366	194	466	844	641	806	1107	1650	452	903	423	459	956	392
AACTTTAAAAAAACCCAAC	NFKBIL1	Other	122	202	95	419	1042	344	179	519	410	454	2981	276	467	958	976	170	187	377	87	456	229	92	53	376	56	350	309	59	30	308	226	1490	151	159	98	201	385	237	294	438	679	187	303	146	158	322	145
AACTTTAGGTAAAATATGG	LINC00452	Other	188	263	248	699	1297	369	352	576	573	1009	5866	404	815	1713	1503	402	307	677	149	622	388	97	96	633	82	682	377	96	106	701	433	2638	193	286	161	467	856	381	432	848	1288	249	618	252	255	549	276
AACTTTCCAACAAGGAGCA	FRMPD2	Other	176	232	146	554	980	249	241	490	364	530	3589	295	497	1154	1018	213	176	550	135	586	224	91	66	622	59	489	253	91	41	404	301	2101	182	206	87	182	398	157	268	339	666	274	517	196	193	415	184
AACTTTCTGTCTCCAAACC	IFI44L	Other	144	257	166	567	862	223	189	450	466	606	4509	321	460	1122	1085	409	312	1131	88	419	346	80	81	635	46	566	273	72	60	579	275	2199	152	231	177	280	659	292	406	572	1065	299	566	297	194	418	244
AACTTTGATTAGGAATTGG	C9orf66	Other	132	212	136	480	1021	307	185	529	370	513	3384	323	403	885	902	539	450	1619	38	200	177	73	23	348	61	547	169	96	62	400	184	1495	169	127	54	176	369	149	191	325	560	147	329	179	191	505	233
AACTTTGCACAAAGGCAGC	RHOBTB1	Other	128	175	132	435	733	145	174	414	378	444	2926	238	468	1133	897	269	249	1051	65	391	227	50	45	407	43	442	192	73	37	333	190	1573	123	188	122	84	151	226	289	310	440	137	253	140	146	428	201
AACTTTGGACAACATTTCC	GABRE	Other	230	309	235	774	1626	306	669	651	625	895	5938	457	963	2635	2286	395	257	936	144	624	365	86	77	721	106	941	273	115	95	791	422	3077	201	238	144	224	376	345	356	569	732	181	297	185	264	586	305
AAGAAAAACCAGCAAGAAG	INTS7	Other	77	100	93	270	575	182	65	328	269	5	7	0	113	228	152	5	2	1	0	0	5	0	0	0	0	0	13	0	0	0	0	0	0	0	0	3	2	0	0	3	2	3	5	10	0	0	0
AAGAAAAAGAAAGGTGAGG	CDK15	Other	128	191	157	476	867	155	243	469	321	676	4011	277	630	1483	1331	263	192	348	96	601	275	62	50	422	70	539	205	80	94	620	310	2182	142	251	97	274	401	356	368	630	769	309	623	247	228	503	231
AAGAAAAAGGTAAAGTGCA	GOLGA2	Other	170	235	183	588	1049	192	487	370	431	405	1770	334	518	978	743	602	454	1442	87	299	431	73	37	291	47	174	374	83	40	279	211	1043	156	140	91	70	172	192	186	262	358	304	473	300	288	635	306
AAGAAAACAGGTCTGAAAC	CSNK2A3	Other	45	62	62	169	543	92	102	349	135	229	1505	105	187	478	338	186	144	378	26	117	109	26	9	77	16	172	49	17	18	172	69	538	43	155	70	138	204	92	117	230	321	36	81	27	79	147	102
AAGAAAACAGTAGGAGGCA	C1orf116	Other	97	157	126	380	480	98	127	255	276	392	2249	225	323	687	564	281	253	735	33	213	142	35	14	197	35	309	176	59	55	223	137	942	94	49	56	62	92	71	66	133	158	182	306	184	128	174	129
AAGAAAACCATTCTGCACG	AIPL1	NEG	152	272	157	581	1369	314	494	561	550	902	5592	425	634	1195	982	560	489	1411	103	443	303	76	74	775	119	715	265	113	94	703	390	2636	189	181	110	414	832	238	285	652	1117	431	780	425	360	1005	458
AAGAAAAGGTCAATTCTTG	OR2L8	Other	56	69	50	175	249	3	122	124	129	145	1187	104	187	350	296	80	33	168	21	156	85	36	10	80	17	165	71	28	14	134	62	535	64	0	2	148	311	0	0	148	311	44	94	22	39	105	21
AAGAAAATATTGCGGAGTA	KCNT2	Other	125	160	105	390	739	188	248	303	256	388	2652	175	436	898	965	199	144	402	50	212	175	40	33	338	48	370	161	44	50	332	181	1252	84	109	38	88	125	147	107	235	232	165	357	143	129	227	119
AAGAAAATCCATTCATTCC	KLB	Other	190	321	191	702	1440	352	438	650	611	794	5525	396	703	1881	1581	543	526	1508	114	582	449	94	76	618	87	700	393	85	60	701	337	2601	179	237	197	187	320	269	402	456	722	313	575	263	218	456	226
AAGAAAATCCGACTTCCCC	KIN	Other	294	453	331	1078	1777	488	595	694	862	17	44	14	427	876	831	55	45	112	0	0	469	1	0	0	2	5	423	5	3	7	5	12	6	0	5	0	1	0	1	0	2	2	11	11	59	182	49
AAGAAAATGATCTCAAGTT	OR13C4	Other	134	244	170	548	1264	282	347	635	535	904	6324	429	707	1507	1250	435	315	1196	124	677	385	89	89	638	109	1054	288	125	143	1010	465	3379	214	151	76	263	551	167	212	430	763	222	488	198	289	867	310
AAGAAAATGTGGAAAAAGA	MSTN	Other	165	215	131	511	1110	197	336	577	433	659	4445	331	567	1295	1282	309	210	624	111	680	311	94	113	689	39	451	343	80	83	625	346	2445	174	205	168	251	373	301	387	552	760	279	637	260	160	358	176
AAGAAACAACGATGACTCC	IL17A	NEG	171	251	165	587	1239	169	236	834	351	657	4263	376	619	1515	1491	329	347	1284	77	500	266	82	44	378	121	738	255	124	109	700	351	2316	206	303	150	434	792	376	439	810	1231	292	602	276	247	478	267
AAGAAACAATAACAAACGG	KDM5A	Other	130	175	173	478	718	117	297	304	421	510	2855	301	626	1112	985	350	315	911	89	470	324	107	77	506	54	325	269	60	61	289	281	1590	167	276	275	364	619	401	500	765	1119	242	375	230	252	362	280
AAGAAACAGCTCTAGGCCC	GSTT2	Other	239	336	255	830	1887	443	608	836	677	1050	6978	504	1007	2310	2300	579	484	1411	123	611	413	119	109	876	101	1000	427	123	124	932	457	3419	242	245	181	419	833	306	384	725	1217	285	495	257	420	897	394
AAGAAACTCAGTCACCATG	OR10C1	Other	181	280	197	658	1001	208	248	545	573	845	5454	388	728	1748	1751	564	501	1808	116	720	384	81	81	608	92	833	367	106	102	775	391	2936	187	185	128	118	305	254	366	372	671	314	634	223	245	636	294
AAGAAACTCGCCTCCAGTT	HCFC2	Other	113	170	143	426	689	136	289	264	326	491	2890	289	445	1248	980	336	331	1098	38	179	235	51	48	315	47	438	205	67	58	332	191	1264	118	90	36	176	260	123	111	299	371	161	371	87	177	302	175
AAGAAACTTGGCCTAATTG	CALCOCO1	Other	91	136	69	296	830	158	235	437	269	399	2779	241	353	678	590	99	58	168	61	350	139	56	57	350	37	451	129	68	52	375	207	1526	124	88	30	106	236	68	75	174	311	119	195	97	122	289	103
AAGAAAGACATATGAAATG	GPR33	Other	105	163	82	350	925	156	340	429	301	467	2979	249	446	988	840	241	226	580	68	401	247	55	72	435	70	455	178	85	80	591	290	1882	140	289	153	147	204	400	456	547	660	145	342	149	106	320	143
AAGAAAGACGGCTCAGAGG	TULP2	Other	184	292	204	680	1067	283	399	385	532	839	3184	602	722	1440	1235	460	409	1243	98	354	353	141	81	390	104	363	368	166	96	365	379	1472	307	354	259	338	425	396	398	734	823	517	826	344	334	811	435
AAGAAAGACGGTACCAAGA	TRAF3IP3	Other	82	130	71	283	732	137	112	483	202	376	2086	171	363	663	660	208	169	590	74	357	171	53	56	372	37	279	147	39	44	279	211	1287	92	105	41	197	317	89	139	286	456	86	132	55	169	322	157
AAGAAATCGGTGGCTGCGG	ZNF780B	Other	208	323	220	751	1451	542	422	487	635	986	5576	503	723	1325	1236	458	379	1163	130	635	328	113	115	681	110	839	293	121	104	793	459	2948	234	248	172	314	482	320	376	634	858	225	357	193	216	555	213
AAGAAATCTAACAGTTGTC	OR1C1	Other	154	211	177	542	978	285	56	637	525	662	4407	367	687	1646	1271	346	313	840	76	414	241	52	48	368	61	617	194	112	127	921	312	2320	164	164	97	179	376	212	198	391	574	217	426	257	261	587	243
AAGAAATTCAGTTCAGAGA	PCDH9	Other	147	253	179	579	1069	289	404	376	513	961	5734	395	651	1473	1358	512	326	645	185	709	392	116	114	763	65	826	361	94	120	736	484	3034	210	233	184	361	549	373	345	734	894	243	638	250	199	567	240
AAGAACAAACATCCCACAC	SCGB2B2	Other	240	348	279	867	1417	384	366	667	655	1342	9219	629	940	2522	2254	631	539	1955	197	1105	546	139	137	1106	99	1027	476	173	141	1201	574	4439	312	490	264	401	781	611	835	1012	1616	378	743	434	465	1186	421
AAGAACAAACTGAGAACAT	C6orf201	Other	204	266	157	627	1276	476	214	586	454	839	5155	391	726	1671	1582	656	597	2115	139	1038	334	98	99	572	72	761	394	121	94	714	404	3085	219	256	235	424	801	296	408	720	1209	367	734	351	454	1024	416
AAGAACAAAGGAACTTGGC	SLFN12	Other	202	329	184	715	1402	148	572	682	695	971	5947	521	1020	2443	2149	593	471	1531	150	974	368	142	140	903	105	974	308	128	139	761	534	3612	270	340	249	388	610	508	536	896	1146	432	821	365	320	849	453
AAGAACAGGTGAGTGACGA	ITGA10	Other	263	314	211	788	1058	423	218	417	583	1494	9426	799	1495	2977	2591	883	641	2280	219	1224	652	190	129	1063	175	1491	539	225	218	1368	741	5146	415	391	202	463	818	492	570	955	1388	485	894	498	575	1359	466
AAGAACAGTGTGACTCTGA	OR5AS1	Other	226	360	268	854	1529	387	456	686	731	1176	7886	583	1254	2704	2656	795	625	2062	168	967	504	170	111	978	97	943	446	133	142	925	518	3813	303	273	193	347	770	423	490	770	1260	375	588	393	379	819	358
AAGAACCACTCCAAAGCAG	AVIL	Other	94	168	121	383	750	123	286	341	321	545	3257	262	551	1117	1052	221	144	508	88	422	210	63	41	341	65	483	242	60	58	482	252	1728	123	154	88	183	344	107	119	290	463	137	204	117	87	258	165
AAGAACCAGGCAGGTACTC	PRAMEF25	Other	94	157	128	379	975	221	379	375	323	343	1876	242	455	880	849	277	211	535	68	374	141	60	37	304	26	265	156	68	38	124	169	1067	128	132	122	51	74	165	134	216	208	197	410	232	160	439	176
AAGAACCCTGAAAGCCACG	FMN1	Other	129	212	177	518	707	255	211	241	424	641	3916	226	515	1046	1038	361	236	1149	80	445	263	64	70	450	59	417	165	50	97	649	306	1961	114	118	56	161	323	86	95	247	418	179	448	181	174	418	214
AAGAACCGGACGGAGAGTG	LUC7L2	Other	274	433	342	1049	1757	372	702	683	806	1802	11933	917	2015	4176	3759	737	526	1500	170	1104	679	204	196	1524	152	1561	621	253	223	1611	741	5800	457	627	357	759	1511	831	991	1590	2502	582	1305	564	564	1285	615
AAGAACGACATGGCTGCTG	ATP6V0D1	Other	169	239	181	589	1373	167	421	785	457	65	147	169	371	562	573	406	342	1176	18	48	352	44	8	22	6	21	234	33	4	11	36	102	77	41	14	12	20	17	3	29	23	145	191	245	92	122	141
AAGAACGCCAGGGAGCTGT	GAGE1	NEG	281	327	308	916	1869	350	544	975	819	99	471	162	747	1696	1355	401	263	618	26	49	451	47	5	59	9	50	359	50	15	81	55	239	97	48	10	47	60	32	30	79	90	231	443	286	240	362	308
AAGAACGCGGGTCACCCGA	KIF12	Other	139	175	164	478	803	210	372	221	369	536	3793	323	519	1234	1111	383	406	1245	89	388	231	57	36	255	43	474	207	95	60	526	228	1643	152	252	131	81	96	301	350	382	446	243	479	222	164	395	145
AAGAACGGAGGTACGGCCT	NRDE2	Other	81	125	97	303	573	114	208	251	239	377	2206	151	432	698	662	165	114	477	62	341	151	27	29	189	20	225	151	30	23	180	134	935	57	210	107	205	380	325	370	530	750	218	417	191	82	315	81
AAGAACTGCCGCATCCCTG	MAP1LC3B2	Other	298	401	294	993	1616	486	425	705	729	1489	9448	747	1419	3114	2772	857	798	2741	250	1264	567	154	143	976	137	1134	561	186	141	1016	671	4390	340	495	262	569	1116	695	715	1264	1831	364	715	394	502	1074	435
AAGAACTGCTAAAGGAGGA	POU2F3	Other	77	161	86	324	586	187	128	271	281	286	1314	199	425	679	521	231	189	657	33	183	181	62	32	142	19	136	155	35	42	215	126	676	97	89	47	31	53	118	79	149	132	179	305	125	161	295	144
AAGAACTGGAAAAGTCTCT	FLJ45513	Other	132	190	172	494	1217	440	378	399	533	757	5509	388	730	1648	1626	433	332	897	131	749	352	93	83	669	85	895	289	139	131	1036	430	3349	232	202	108	178	333	336	349	514	682	361	809	365	289	683	284
AAGAACTGGGGCCTCCCGG	RBCK1	Other	171	252	176	599	894	273	452	169	469	427	1812	369	543	1218	1017	249	238	465	67	155	309	57	40	188	35	244	285	96	45	297	187	884	153	217	123	137	132	242	204	379	336	144	158	194	162	288	194
AAGAACTTAGCTTACCCCC	CSF2RA	Other	78	141	92	311	470	194	66	210	187	319	1900	173	403	803	804	66	35	149	38	191	130	44	41	188	23	171	99	33	30	271	132	821	77	52	37	29	59	100	155	129	214	58	104	76	104	268	163
AAGAACTTATCCTATCAGG	CYP19A1	Other	150	246	167	563	1196	410	284	502	492	802	4769	462	630	1459	1305	437	426	1051	145	681	340	113	103	741	84	693	337	102	57	679	389	2794	215	320	221	330	560	422	389	752	949	318	609	340	440	1013	362
AAGAACTTCTTTCCAGTCC	PPP2R3C	Other	171	291	225	687	1186	118	566	502	556	114	435	174	431	953	762	431	293	873	9	58	366	30	21	78	7	24	329	64	14	62	51	222	94	31	47	36	41	18	3	54	44	292	376	264	242	469	286
AAGAAGAAACTCAGTCACT	OR8D4	Other	197	265	197	659	1385	189	436	760	642	1013	7073	459	980	1929	1840	529	381	1331	161	820	442	145	87	1100	105	770	376	120	75	652	428	3342	265	454	201	489	884	466	687	955	1571	510	866	388	188	411	184
AAGAAGACGCTCAGGAAAC	SFPQ	Other	131	192	116	439	683	196	245	242	396	122	589	85	421	722	627	31	13	27	28	93	100	19	5	78	4	33	89	19	6	79	43	283	38	87	98	65	80	141	162	206	242	79	107	81	144	309	156
AAGAAGAGGACGTGCAGCC	OR5AC2	Other	178	339	221	738	1058	292	273	493	610	876	5925	412	910	2033	1662	654	542	2047	135	635	391	83	66	799	69	710	305	101	127	828	397	2972	184	372	188	519	927	382	444	901	1371	320	679	360	490	1084	464
AAGAAGAGTAAGATGAATG	MUC13	Other	129	212	123	464	603	151	104	348	299	654	3941	274	656	1164	1095	328	308	1040	137	619	259	77	61	597	81	532	247	58	56	385	335	2133	135	298	177	216	309	278	309	494	618	305	732	275	214	439	96
AAGAAGATCTGGTCAGCTA	GPATCH1	Other	177	260	177	614	1662	153	386	1123	597	3	21	5	184	632	628	14	5	0	0	0	155	1	0	0	0	20	133	4	0	0	0	20	5	0	1	0	3	0	0	0	3	0	0	3	19	126	27
AAGAAGATGATCTCCATCT	OR5AR1	Other	121	172	122	415	1016	184	314	518	395	825	5388	424	651	1607	1275	414	387	1469	128	729	377	94	80	955	110	924	321	110	147	1099	465	3707	204	116	93	150	300	192	216	342	516	365	693	280	245	584	311
AAGAAGCACTGCATAAGAC	UGT2B17	Other	159	189	203	551	1003	308	170	525	441	955	5561	490	1043	1889	1506	304	251	825	183	881	337	113	129	709	105	974	282	162	84	642	501	3206	275	304	151	194	271	341	462	535	733	137	320	197	269	446	204
AAGAAGCAGCTGTGACTCA	DEFB135	Other	206	327	208	741	1565	377	454	734	562	1166	6641	623	1193	2232	1890	605	488	1682	206	912	418	160	116	749	113	832	383	169	144	920	579	3413	329	365	314	407	737	487	607	894	1344	457	958	321	373	1070	360
AAGAAGCATTGCATAAGAC	UGT2B15	Other	159	235	173	567	1223	314	354	555	440	922	4971	482	760	1295	1303	402	355	1018	100	478	237	108	93	592	59	414	292	109	90	630	342	2114	217	517	309	545	693	724	788	1269	1481	275	599	287	400	831	306
AAGAAGCCTGCAGAATAAT	C5orf64	Other	141	246	170	557	1126	198	363	565	564	714	4648	416	780	1477	1259	357	335	763	57	334	327	76	92	497	66	724	319	123	107	714	322	2269	199	250	200	175	227	481	516	656	743	233	519	262	218	621	193
AAGAAGCGAGCTGTGTGTG	CAPN9	Other	241	455	297	993	1972	758	578	636	743	1291	8375	698	1440	3158	2815	759	707	2443	215	1130	476	162	90	1103	145	1124	416	155	172	1097	622	4454	317	410	234	481	840	431	442	912	1282	440	681	379	449	869	355
AAGAAGCGCAGCGCCGGCT	MBD2	Other	165	267	142	574	1432	212	399	821	420	973	6028	489	666	1861	1633	441	332	1103	139	753	330	154	111	833	72	670	352	126	129	1047	451	3303	280	646	432	318	599	817	965	1135	1564	293	599	248	368	1165	388
AAGAAGCGGGACGTTCACC	AADAC	Other	204	320	181	705	1045	228	250	567	561	1119	6822	490	1034	2319	1949	562	377	1155	140	732	398	89	120	882	110	976	389	156	138	844	508	3434	245	446	260	227	374	463	634	690	1008	338	666	328	349	713	295
AAGAAGCTTCAACCTTAAG	RALGAPA1	Other	98	128	103	329	796	296	172	328	280	501	3435	280	397	795	823	272	272	735	64	371	212	78	44	380	55	516	174	51	49	428	212	1695	129	133	93	128	294	211	309	339	603	223	543	236	154	397	162
AAGAAGGAACCTCCGAGAT	DHRS7B	Other	142	186	139	467	998	155	327	516	400	616	3451	326	646	1274	1028	402	327	1042	127	640	299	92	65	548	42	409	220	46	71	372	305	1969	138	263	176	180	332	267	308	447	640	321	516	228	188	503	224
AAGAAGGCGCAGACCAGCC	MCAM	Other	174	242	200	616	1036	429	343	264	472	994	5527	516	851	1741	1659	484	369	1151	117	556	364	115	99	726	102	736	314	140	114	635	432	2653	255	309	180	242	298	457	458	699	756	187	350	175	317	790	183
AAGAAGGCGGTGGTGGCGG	PJA2	Other	103	193	149	445	905	164	224	517	310	625	3439	372	584	1000	987	276	263	564	74	179	210	43	50	364	63	437	233	103	62	364	249	1344	146	205	173	222	308	282	364	504	672	147	283	205	102	238	85
AAGAAGGTAGCCCAGTGCC	SYNGR4	Other	156	211	141	508	1349	392	282	675	484	810	4682	440	510	1159	954	501	364	1062	83	501	343	86	80	548	117	659	311	129	107	764	387	2472	215	181	91	390	568	220	232	610	800	324	548	312	160	518	201
AAGAAGTGTCTGGGCTGGG	THBD	Other	204	286	255	745	1460	395	485	580	528	1084	5980	627	885	1677	1638	590	558	1490	179	912	475	170	75	618	117	673	322	133	135	806	506	3009	303	236	187	115	211	394	429	509	640	319	532	334	317	666	341
AAGAAGTGTGTGGAGGGTA	NSF	CEG	235	405	297	937	1412	441	299	672	666	62	265	30	780	1874	1648	1233	1082	3551	9	31	141	4	2	61	6	1	88	11	8	28	25	121	15	53	12	1	7	14	10	15	17	274	477	319	187	255	311
AAGAAGTTTCTAGGAAAGG	BCL6	Other	124	162	109	395	599	117	190	292	269	469	2623	257	436	868	827	311	259	836	67	428	168	67	64	308	56	371	155	56	57	398	244	1505	123	103	126	118	167	200	288	318	455	87	247	92	216	434	215
AAGAATAAACTCAGTGACT	OR8J1	Other	181	271	202	654	1094	209	449	436	439	715	4761	341	872	1845	1543	472	359	1382	109	507	349	85	48	522	59	550	239	95	73	718	289	2297	180	185	101	461	761	163	229	624	990	198	455	239	261	515	286
AAGAATAAATTCAGTGACT	OR10A7	Other	77	140	112	329	520	219	227	74	329	384	2567	203	429	1027	855	248	220	703	40	243	172	14	21	203	35	359	122	52	49	219	145	1024	66	140	71	209	484	152	150	361	634	183	363	214	236	445	171
AAGAATACACCCCAAAGTG	HIST1H2BH	Other	77	109	95	281	635	244	225	166	241	370	2715	150	307	600	557	93	91	214	65	426	126	43	44	253	48	471	119	37	47	353	204	1503	80	76	80	32	31	146	210	178	241	238	428	201	183	432	154
AAGAATAGTCAGGTGGTGA	POLR1A	CEG	196	325	202	723	1461	211	436	814	563	16	47	9	272	600	538	22	0	0	0	0	13	0	0	1	3	20	23	3	1	5	4	26	3	0	1	0	4	0	0	0	4	10	30	3	46	194	42
AAGAATCCCAAAGCCCCCC	PHKG1	Other	142	227	173	542	1049	247	267	535	460	332	2029	181	395	771	840	183	141	400	31	190	168	36	46	320	42	294	72	53	36	147	155	951	89	72	52	41	63	78	134	119	197	118	158	109	243	553	213
AAGAATCTTTGTCATACCT	DNASE2B	Other	105	180	114	399	557	106	202	249	333	572	3683	245	336	870	714	250	191	781	57	409	146	41	29	310	66	545	116	72	67	311	219	1575	113	461	241	145	336	462	552	607	888	136	437	116	174	351	158
AAGAATGATCGCATTGCAC	UGT2B11	Other	263	341	286	890	1800	411	505	884	634	968	6429	506	1291	2907	2490	769	690	2456	162	836	323	107	78	837	51	548	342	103	103	533	394	2754	210	135	123	468	1007	224	243	692	1250	458	759	421	414	845	384
AAGAATGATTTACTTCGCA	LIPH	Other	90	149	92	331	759	166	145	448	295	381	2677	172	268	847	726	183	143	378	62	309	118	24	33	282	24	292	113	32	19	290	138	1173	56	71	93	84	111	125	214	209	325	187	307	154	215	363	166
AAGAATTAAAGGCTGCTGG	RECQL5	Other	180	221	151	552	1216	495	306	415	521	793	4798	352	763	1597	1477	331	244	606	150	669	318	109	95	580	96	709	307	75	81	513	422	2471	184	153	86	218	374	163	148	381	522	270	541	227	301	857	328
AAGAATTAGGCACGGTTAC	CONTROL	CONTROL	247	420	332	999	2500	725	477	1298	772	1434	8194	661	1220	2390	2145	805	575	1727	141	742	569	149	91	761	184	1393	436	199	197	1163	613	4059	348	377	204	380	609	528	494	908	1103	400	737	333	518	1218	531
AAGAATTATCACATTGCAC	UGT2B10	Other	131	217	171	519	1051	385	207	459	407	851	5448	387	556	1372	1444	382	319	971	145	654	380	85	88	769	65	638	287	105	110	657	408	2718	190	346	325	241	401	403	542	644	943	281	498	221	226	409	166
AAGAATTCGTGCTGGTGCT	OR51V1	NEG	124	288	173	585	864	197	185	482	551	778	4575	364	641	1492	1251	421	368	1079	112	689	219	82	62	442	77	551	199	92	120	592	371	2274	174	339	209	220	459	480	442	700	901	193	378	219	154	333	178
AAGAATTCGTGGTTTCACC	C15orf65	Other	101	137	101	339	628	246	98	284	252	459	2822	282	445	921	914	255	217	763	71	367	153	70	51	411	56	539	186	74	45	229	223	1546	144	187	130	289	647	227	366	516	1013	199	388	201	121	324	117
AAGAATTTCCGAGTCAGTG	ZRANB2	Other	125	210	112	447	796	225	164	407	357	259	1364	206	236	567	489	294	247	789	43	222	203	64	34	247	20	130	177	32	30	127	127	726	96	56	18	127	123	77	50	204	173	205	309	133	141	254	156
AAGACAAAAAGAGCAAGTA	MB	Other	120	190	143	453	775	189	385	201	368	686	3972	315	612	1075	994	397	368	1079	82	466	234	51	50	339	73	486	203	80	69	501	274	1792	131	214	133	140	272	352	416	492	688	340	550	304	263	646	246
AAGACAAACACAACAAGGA	DEFB134	Other	107	192	153	452	470	105	89	276	312	688	4167	281	542	1142	961	341	253	894	64	280	286	51	63	422	70	545	182	78	63	480	260	1727	129	226	210	109	258	313	418	422	676	209	455	131	97	241	120
AAGACAACCAGTGATGGAC	OR2C1	NEG	223	401	237	861	1236	269	555	412	725	1240	8557	604	984	2242	2217	789	607	2246	160	1049	561	146	146	990	106	914	374	144	155	1236	567	4189	290	224	178	285	701	332	428	617	1129	536	1012	531	454	1142	416
AAGACAACCTTGAAAGGGA	LOC283357	Other	186	214	164	564	1049	246	218	585	407	880	5698	444	916	1829	1717	533	492	1629	93	529	288	93	70	548	80	631	250	133	88	492	331	2200	226	214	92	119	291	204	236	323	527	365	738	411	231	441	279
AAGACAACTGTGGGGCCGG	KPNA4	Other	195	238	215	648	772	251	291	230	520	418	1453	455	514	746	636	571	482	1096	62	204	444	64	54	234	30	122	256	125	49	154	195	714	189	76	38	124	108	78	11	202	119	218	284	224	263	471	315
AAGACAAGTGACACTTACT	CCR1	Other	173	261	172	606	694	257	190	247	406	820	5697	433	635	1659	1374	396	363	1357	97	579	355	110	54	683	89	706	222	132	111	832	351	2800	242	215	155	97	184	302	453	399	637	213	431	166	258	501	279
AAGACAGAAACTAAGACTC	MSMP	Other	146	236	173	555	979	77	272	630	475	907	5575	431	703	1654	1438	529	439	1330	142	794	251	99	93	915	96	688	260	134	136	829	467	3226	233	282	166	360	584	443	473	803	1057	303	583	247	181	385	204
AAGACAGGCAATAGCTTCA	UBE4A	Other	202	359	240	801	1660	257	473	930	566	1124	7425	612	955	1858	1915	953	624	2079	202	1089	351	149	133	904	116	1015	262	187	128	827	579	3835	336	300	199	387	632	327	343	714	975	353	698	301	162	436	189
AAGACAGGCCAGGGAAGAC	TRIM5	Other	200	237	209	646	1192	313	155	724	550	491	1749	277	738	1439	1044	481	265	733	60	209	312	48	48	183	55	251	305	85	51	225	214	868	133	156	101	204	267	272	207	476	474	163	292	206	184	384	185
AAGACAGTTTCCCAGCGCC	CXorf58	Other	169	268	166	603	1194	458	251	485	491	740	4091	370	798	1718	1478	609	461	1171	85	417	342	62	52	429	100	609	315	116	73	627	310	2082	178	402	208	243	391	542	585	785	976	211	388	181	192	426	212
AAGACATAAAGGGCGAGCG	APH1B	Other	130	192	111	433	875	190	273	412	327	668	4183	335	472	965	904	148	116	342	88	521	247	53	60	453	59	590	267	94	99	480	306	2044	147	173	198	323	492	336	474	659	966	221	427	228	182	444	196
AAGACATGACACAGCCAAC	IL23R	Other	132	169	130	431	1136	261	352	523	293	526	3321	208	366	785	784	251	228	842	99	477	209	44	100	758	42	441	216	64	85	429	326	2105	108	100	20	129	249	92	107	221	356	183	366	190	162	572	203
AAGACATGTGAACAGAGTT	SLC13A4	Other	87	130	109	326	493	203	196	94	273	409	2700	209	529	1091	966	199	150	516	60	289	177	40	28	227	22	180	170	60	42	294	152	990	100	122	59	272	535	190	246	462	781	128	280	122	111	180	108
AAGACCAAGCCGGAGGTCT	ANKRD34C	Other	154	217	162	533	497	123	149	225	353	841	4802	428	702	1258	1237	473	384	947	89	328	332	89	74	560	92	729	304	101	117	861	372	2478	190	235	119	182	274	202	190	384	464	212	323	183	299	627	274
AAGACCAAGCGGGCTCCGC	ARSJ	Other	102	162	113	377	766	262	101	403	338	675	4010	353	605	1144	1003	231	186	776	107	575	290	95	57	475	62	476	243	97	82	534	308	2060	192	346	226	153	371	536	670	689	1041	307	427	288	273	691	249
AAGACCAAGGACTGAGCAC	LOC339862	Other	196	283	232	711	1189	274	204	711	650	996	6292	420	844	1872	1662	570	462	1669	161	694	365	74	98	721	80	847	393	136	130	892	469	3154	210	196	149	416	691	238	308	654	999	318	569	314	448	963	407
AAGACCAAGGTCCATGCTG	LILRA1	Other	105	234	120	459	950	216	193	541	349	605	4099	334	646	1644	1403	375	246	962	103	614	273	83	73	635	40	313	195	65	59	359	275	1921	148	155	34	254	530	143	121	397	651	181	393	195	250	668	273
AAGACCACAGACACCCGTG	PIK3R6	Other	169	217	141	527	805	242	306	257	372	879	5532	428	758	1684	1614	346	277	802	129	633	232	104	76	590	132	1075	219	109	114	898	451	3196	213	153	119	199	335	220	261	419	596	235	341	202	160	300	217
AAGACCACCCTTTCCCACC	CDK3	Other	253	384	293	930	1362	247	479	636	708	1411	9398	731	979	2045	1642	479	458	1633	238	1337	494	189	138	1195	119	1050	433	160	157	1084	652	4666	349	573	348	318	561	641	929	959	1490	355	745	316	447	1005	360
AAGACCAGACTTCAAATGC	ADGRF5	Other	295	452	347	1094	1992	744	641	607	933	1775	11661	812	1564	3174	2973	853	587	1891	260	1510	712	199	163	1549	189	1540	490	213	213	1427	825	6026	412	358	252	509	922	363	441	872	1363	534	909	419	495	1182	480
AAGACCAGCAGAATGGCAG	ACR	Other	136	203	148	487	1512	492	337	683	379	847	5545	447	685	1511	1195	503	497	1731	102	487	289	95	81	767	64	459	200	126	120	879	367	2592	221	331	212	360	532	592	685	952	1217	305	718	222	314	696	290
AAGACCAGCCTGCCTCTGG	NUP37	Other	206	416	261	883	2237	577	269	1391	623	563	2737	545	784	1378	1183	826	684	2240	62	263	463	132	50	352	72	281	339	167	65	432	249	1328	299	190	173	175	196	227	175	402	371	74	185	106	8	17	95
AAGACCCAGCCCGCCGGCG	KCNJ2	Other	132	217	148	497	839	225	40	574	341	634	3982	352	698	1597	1428	408	349	1095	121	490	283	94	67	520	50	386	282	100	45	443	283	1839	194	278	197	371	650	373	615	744	1265	441	994	389	389	1015	312
AAGACCCCCAGGAAAAAGA	AADACL4	Other	126	202	141	469	1246	325	267	654	395	876	5498	507	722	1576	1266	264	248	720	103	574	395	124	102	596	76	745	301	100	91	592	372	2507	224	272	171	199	388	465	558	664	946	367	783	335	225	547	180
AAGACCCTTAACTTCCGGG	MIER1	Other	187	281	175	643	1732	341	428	963	538	402	1754	304	620	1187	1035	341	261	685	104	279	308	96	70	361	27	239	279	74	28	146	229	1025	170	208	107	144	159	195	262	339	421	385	696	295	166	417	193
AAGACCGAGAAGGAGCTGA	AGT	Other	92	94	82	268	379	88	79	212	219	11	74	16	199	477	334	157	143	508	2	17	95	6	5	34	2	11	134	8	0	0	9	62	14	2	7	26	32	8	2	34	34	34	19	39	40	85	71
AAGACCGCTTGAGCCGGGT	RLN2	Other	107	148	117	372	496	38	311	147	292	167	589	224	289	451	348	229	153	616	12	36	168	34	8	12	15	149	132	70	32	134	67	331	104	7	5	27	7	1	1	28	8	178	237	201	115	185	141
AAGACCGTCCTCGACTGCA	GRAP	Other	148	192	159	499	1282	265	417	600	386	874	5526	417	776	1857	1938	360	289	1076	135	707	369	106	100	758	85	684	260	82	74	590	394	2739	188	258	132	250	459	219	331	469	790	267	548	235	237	531	307
AAGACCTCTTCCCTAGACA	SYNE4	Other	173	313	179	665	892	307	127	458	518	727	4973	450	645	1522	1478	559	387	1617	77	627	373	108	67	886	70	644	332	155	126	768	340	2925	263	161	115	180	364	145	253	325	617	392	594	299	257	755	281
AAGACCTGCACAGACTGCA	RPS16	CEG	89	157	112	358	655	211	151	293	291	126	800	100	274	549	425	24	18	61	7	87	93	21	8	39	9	183	66	19	13	63	37	372	40	76	41	106	197	107	143	213	340	50	120	37	20	69	13
AAGACCTGGTGTCCCCAGG	LY6G6F	Other	209	259	189	657	1286	370	362	554	514	1051	5759	480	869	1910	1628	524	368	1339	130	808	430	117	109	670	103	691	344	79	105	651	447	2820	196	306	169	229	304	424	441	653	745	296	567	248	192	382	190
AAGACCTTTGCAAACAGAG	LYG2	Other	83	117	111	311	548	1	69	478	204	616	4068	261	440	783	717	274	286	873	84	439	188	81	49	451	81	713	153	71	83	643	297	2246	152	97	82	222	430	153	146	375	576	143	214	114	105	269	126
AAGACGAGGTAAGGGAAGA	TTI1	CEG	224	352	287	863	1261	322	582	357	714	7	52	65	364	766	653	171	52	57	0	0	457	23	0	0	0	0	495	17	0	7	0	7	40	1	0	0	0	0	0	0	0	15	58	48	9	35	27
AAGACGCAATCTTGTGGGT	NXF2	Other	178	242	163	583	1401	384	469	548	364	1103	6227	424	1060	1508	1389	408	264	637	150	842	299	120	109	822	114	885	322	85	123	798	496	3347	205	228	161	217	339	239	311	456	650	397	751	371	406	671	242
AAGACGCGCGGCGCGGCGC	CHST13	Other	164	272	197	633	1206	257	377	572	485	812	4912	363	842	1736	1489	417	309	1067	106	570	281	77	88	539	87	618	274	91	106	710	387	2437	168	227	162	351	563	322	374	673	937	394	582	307	205	550	262
AAGACGCTCAGGAAACGTG	SFPQ	Other	202	319	170	691	1177	266	444	467	660	11	98	12	408	887	815	3	9	27	4	13	115	2	0	15	6	28	78	0	0	4	10	60	2	0	0	0	0	0	7	0	7	121	223	95	53	90	62
AAGACGCTCTGTGCCTTCG	GP1BA	Other	209	276	183	668	1165	192	357	616	478	641	4280	367	664	1571	1361	352	248	916	83	463	274	76	56	437	80	598	274	96	107	746	326	2244	172	227	117	213	475	254	261	467	736	152	312	172	290	727	258
AAGACGCTGACCAGTCGTG	RBM19	Other	185	333	227	745	1707	620	510	577	563	26	188	35	437	742	783	223	67	151	4	39	124	14	0	8	5	21	89	2	1	1	10	69	16	0	1	0	3	0	0	0	3	28	20	45	25	14	37
AAGACGCTGGCACTTGCAC	DSC1	Other	160	225	187	572	1050	389	257	404	424	660	4234	357	669	1481	1363	419	332	1158	84	307	253	77	61	437	75	601	204	97	84	659	304	2004	174	351	302	256	416	473	542	729	958	367	669	337	315	662	319
AAGACGCTTACTGAATAAG	FSCB	NEG	163	160	170	493	865	179	155	531	345	577	3454	323	658	1357	1161	427	351	1054	70	307	278	70	56	441	108	845	233	134	71	454	305	2047	204	161	65	232	278	193	193	425	471	150	280	172	260	614	280
AAGACGGAAAGTGCAGGCG	SPHKAP	Other	211	325	210	746	1176	402	251	523	561	1140	5987	651	991	1877	1940	627	501	1569	162	853	475	157	71	589	100	860	414	150	137	547	470	2849	307	425	257	283	399	640	728	923	1127	424	727	437	401	755	342
AAGACGGACGTACCGAAGA	DNAJC14	Other	125	125	108	358	812	164	215	433	259	769	4188	348	792	1350	1116	382	327	1013	127	439	260	78	94	731	88	625	242	86	74	527	383	2322	164	140	58	245	473	180	174	425	647	283	519	315	184	437	231
AAGACGGAGTCCGAGCCTC	TBPL1	Other	238	353	263	854	1342	442	541	359	686	1162	5186	624	1087	1698	1453	442	362	969	116	391	477	127	95	532	133	750	481	153	138	667	482	2340	280	374	243	449	669	352	493	801	1162	473	904	400	405	830	377
AAGACGGCCGGGAAACTCG	PPP3R1	Other	65	70	77	212	306	94	108	104	212	417	1600	240	261	442	515	297	192	481	42	131	177	59	36	125	67	269	144	76	46	252	191	777	135	216	160	160	250	322	231	482	481	59	108	60	45	95	69
AAGACGGCTGCACAGGCAC	HSPB6	Other	246	384	303	933	2435	432	767	1236	661	1219	6110	651	1639	3449	2718	720	596	1872	214	795	628	189	140	886	118	680	523	168	144	743	616	3104	357	375	277	525	864	600	626	1125	1490	768	1407	583	359	987	328
AAGACGTACTCTTCAGTGT	PARPBP	Other	271	342	281	894	1281	413	204	664	590	659	2786	501	726	1549	1392	589	495	1595	112	371	408	123	98	434	54	305	307	126	85	321	349	1431	249	383	234	235	226	406	380	641	606	53	102	98	43	65	99
AAGACGTTCAACGACTTAC	AFF3	Other	258	447	296	1001	1923	367	637	919	767	1318	7982	699	1235	2629	2198	809	714	2655	158	866	514	168	116	871	145	1152	392	194	172	1169	591	4058	362	423	241	465	744	448	568	913	1312	363	739	400	394	937	381
AAGACGTTCCAGGGCTCCA	AKR1B15	Other	80	154	100	334	513	263	99	151	279	447	2796	188	324	812	674	193	198	608	44	254	136	39	33	337	58	348	154	41	72	361	207	1300	80	136	64	237	351	226	270	463	621	121	237	137	120	292	125
AAGACTCACAGTCTGCTGG	ADH1B	Other	214	265	209	688	866	314	279	273	607	1019	6185	521	674	1628	1519	370	233	682	134	791	454	133	104	640	113	619	392	128	147	957	498	3007	261	354	241	274	427	425	499	699	926	264	470	278	340	787	395
AAGACTCACCAGTTTCATA	INTS9	CEG	81	114	66	261	797	131	319	347	289	1	4	4	177	361	443	39	7	6	0	0	58	1	0	0	0	0	38	0	0	0	0	0	1	0	0	0	0	0	0	0	0	12	16	13	10	4	20
AAGACTCACCGATATCCAC	CCL25	Other	337	538	367	1242	1897	384	766	747	929	1701	12211	887	1789	3874	3343	944	669	2603	248	1427	731	213	170	1730	177	1591	652	244	157	1626	752	6374	457	674	347	694	1236	762	947	1456	2183	600	1121	557	606	1571	590
AAGACTCACTCATCATGGT	IFI27L2	Other	91	110	85	286	880	285	313	282	240	551	3400	273	352	639	690	443	338	1137	108	394	227	57	64	366	31	322	160	62	40	495	243	1577	119	180	122	185	205	177	225	362	430	77	154	81	134	332	107
AAGACTCTTTGAAATGCCT	GTPBP8	Other	215	295	186	696	1501	450	423	628	522	147	212	294	475	765	603	285	219	788	14	19	366	53	14	52	9	36	318	69	15	22	52	129	122	110	36	159	146	124	72	283	218	76	46	164	152	156	223
AAGACTGCAGAAGACAGGA	ADCY10	Other	111	142	100	353	499	220	136	143	233	65	220	36	319	607	388	39	20	42	0	0	98	6	0	0	0	7	64	4	6	32	6	39	10	0	1	1	1	0	0	1	1	157	382	159	48	62	64
AAGACTGCCAGCGTCAAAG	LOC441155	Other	139	174	106	419	582	151	162	269	346	351	1634	203	295	616	478	141	102	331	53	188	206	37	33	134	36	231	174	54	45	220	167	773	91	94	42	110	146	189	180	299	326	135	138	153	170	288	221
AAGACTGCGCTGCTGCAGG	DPCD	Other	249	362	297	908	1950	353	604	993	707	1129	7329	597	1086	2339	2032	602	517	1753	208	1112	526	142	102	962	120	988	471	127	122	722	552	3784	269	351	274	286	495	446	585	732	1080	421	876	396	369	900	419
AAGACTGGACTCAATTCTG	LGALS13	NEG	143	195	162	500	873	210	332	331	322	636	4049	289	568	1271	1296	335	265	915	103	531	304	90	87	592	38	488	340	76	77	477	305	2088	166	211	127	148	260	208	280	356	540	316	645	221	221	518	222
AAGACTGTGTCACTACTTT	LIMS3	Other	144	184	107	435	961	144	168	649	385	709	4473	303	683	1533	1468	250	222	838	122	581	244	85	73	472	61	572	181	73	83	566	339	2191	158	265	192	161	287	351	495	512	782	288	527	299	149	376	217
AAGACTTCTTTCACTCCCT	C8orf74	Other	226	334	244	804	1584	474	595	515	626	1055	6654	538	1003	2582	2148	645	533	1929	123	588	384	146	85	902	125	929	385	133	180	980	513	3399	279	461	212	289	527	465	531	754	1058	355	566	329	304	890	388
AAGACTTTAAGGAAAGGAG	CCDC70	Other	113	167	162	442	656	250	132	274	352	134	620	127	284	561	543	256	170	677	36	118	169	29	12	53	12	108	222	34	12	120	72	399	63	43	24	57	56	64	27	121	83	172	311	162	127	212	165
AAGACTTTGGATCCTTCCT	SLC2A3	Other	197	281	175	653	994	353	314	327	482	837	5263	488	844	1623	1392	415	304	1134	142	686	349	131	84	577	78	902	323	136	105	699	409	2864	267	305	167	217	466	265	269	482	735	284	447	248	317	829	323
AAGACTTTGGCGTCTACAC	IL11RA	Other	158	294	208	660	1213	287	574	352	427	834	4895	381	719	1673	1480	383	388	1269	115	474	357	81	66	617	89	795	254	100	110	536	380	2422	181	216	182	180	179	323	460	503	639	263	513	222	300	564	272
AAGAGAAAGATAAGAAATT	DSPP	NEG	117	166	131	414	916	188	211	517	397	471	2614	238	565	1250	1185	335	295	751	67	220	238	48	72	364	60	455	266	79	52	317	251	1356	127	83	51	252	550	84	46	336	596	197	442	239	159	433	235
AAGAGAAATCTGCAAAGTC	CMBL	Other	107	110	106	323	745	241	233	271	353	554	3314	239	464	914	859	274	236	644	70	330	243	47	32	270	61	509	211	66	63	410	226	1519	113	111	61	164	365	170	218	334	583	238	377	177	144	347	146
AAGAGAAATGGAAAAGCGA	PAX7	Other	164	232	172	568	1363	235	229	899	464	785	4123	326	743	1478	1424	345	335	738	111	492	349	88	52	454	100	713	276	109	123	446	386	2105	197	259	196	261	456	320	425	581	881	402	884	314	255	637	243
AAGAGAACAGCCTCCAGAC	OR2G3	NEG	109	218	148	475	1150	380	421	349	333	630	4026	292	593	1412	1318	305	220	659	85	464	225	67	82	648	39	368	166	81	61	364	267	1844	148	179	148	110	240	316	452	426	692	250	396	256	356	954	271
AAGAGAACCACTTCTAACC	OR2K2	Other	103	144	84	331	434	87	222	125	244	458	2897	184	475	1034	822	165	137	345	71	328	193	46	67	481	52	394	190	40	45	266	235	1469	86	202	161	53	115	216	294	269	409	180	344	136	151	330	132
AAGAGAACTACTTCCAGCT	OR2J2	NEG	171	272	138	581	992	132	421	439	527	707	5062	376	843	1746	1608	337	323	961	84	650	312	72	67	592	83	637	314	89	104	659	338	2538	161	219	159	213	466	254	375	467	841	254	514	242	214	728	140
AAGAGAAGCTCACACCAGC	FAM124B	Other	236	355	239	830	1475	406	494	575	599	1166	7595	628	1036	2470	2384	751	554	2276	195	1092	545	158	104	1104	133	936	444	139	123	738	555	3870	297	270	212	246	537	327	416	573	953	403	781	336	337	678	316
AAGAGAAGGGGACGAGCGG	CPNE4	Other	360	519	380	1259	2681	408	757	1516	863	139	461	512	605	1105	913	885	776	1933	27	100	824	136	13	66	4	72	681	117	10	58	54	296	253	43	13	49	51	37	32	86	83	243	358	360	256	282	334
AAGAGAAGGTAAGAGTCGC	CAPZA2	Other	166	277	229	672	1196	245	225	726	521	1845	11304	792	1680	3792	3491	875	796	2576	254	1222	689	190	187	1302	178	1786	553	215	212	1203	831	5513	405	287	266	641	1023	422	525	1063	1548	712	1501	669	550	1234	593
AAGAGAATCCGCGACACCG	TMEM5	Other	174	268	166	608	877	143	376	358	396	919	5227	433	824	1716	1585	485	462	1437	155	608	368	97	71	459	101	721	348	87	105	620	432	2408	184	183	105	313	533	256	407	569	940	230	559	222	363	878	360
AAGAGACAAAGCCGCGTCA	TP53BP2	Other	154	172	141	467	922	248	209	465	322	499	2796	258	576	1265	958	341	254	748	65	256	250	61	59	290	33	203	179	55	49	395	206	1144	116	136	71	80	130	125	134	205	264	134	169	108	188	381	180
AAGAGACAATCTGCAGGGC	MTO1	Other	163	269	192	624	953	184	232	537	513	664	3036	339	734	1809	1451	437	399	971	72	252	316	86	72	319	79	405	271	105	69	472	292	1448	191	149	107	149	220	218	188	367	408	274	573	284	275	601	228
AAGAGACCTTCATTAACAC	KRTAP7-1	Other	156	224	121	501	722	161	81	480	317	542	3303	253	683	1458	1348	316	270	958	74	342	260	52	45	359	58	663	208	58	58	454	235	1818	110	406	228	164	301	458	439	622	740	230	454	226	262	714	268
AAGAGACTCAACCTCGGAC	ADAMTS16	Other	126	199	126	451	848	100	260	488	366	594	3773	322	604	1237	1157	448	335	1061	88	469	256	107	41	370	52	504	188	56	67	432	248	1775	163	177	106	300	498	193	209	493	707	266	476	284	215	375	198
AAGAGAGAAGAAGTCACTA	CD1B	Other	154	246	174	574	659	156	177	326	368	786	4707	418	892	2077	1661	524	452	1248	97	539	263	90	81	511	107	796	244	140	82	573	367	2419	230	443	272	293	596	654	835	947	1431	256	484	252	329	675	342
AAGAGAGAGTTTCTTCAGG	CFAP70	Other	175	256	233	664	1388	253	322	813	494	873	4747	505	768	1634	1387	556	482	1014	117	461	418	115	76	699	80	674	373	109	102	447	375	2281	224	374	173	350	497	456	562	806	1059	322	646	276	201	510	222
AAGAGAGCACGCCTGCCCC	DCAF8L1	NEG	227	249	209	685	1623	258	420	945	564	983	6207	474	1110	2480	1993	549	505	1479	179	933	444	128	77	625	98	892	505	150	120	648	474	3098	278	674	336	499	925	792	927	1291	1852	456	1026	339	432	1417	427
AAGAGAGGTTTCTGCAGCT	OR1L6	NEG	267	435	333	1035	1812	409	1009	394	713	1182	7524	648	1137	2349	2131	686	561	1660	175	819	507	151	133	1032	108	1066	464	178	132	978	548	3895	329	365	298	508	894	556	648	1064	1542	546	1040	532	450	929	524
AAGAGAGTGTTTGCAAAAG	SOX2	Other	144	215	171	530	893	191	251	451	352	150	544	209	314	770	708	523	457	1201	30	69	322	53	16	119	12	47	212	42	19	141	77	376	95	143	94	213	251	189	137	402	388	86	147	159	81	149	141
AAGAGATTGAAGCCAAGGT	ATP6V0D2	Other	125	168	122	415	1004	245	403	356	379	588	3388	271	582	1238	1067	282	293	705	57	300	203	35	63	498	72	472	136	78	52	328	244	1598	113	353	163	112	196	542	658	654	854	355	638	288	209	420	177
AAGAGCAAACAGGCACTTT	MMP14	Other	214	266	231	711	1270	353	478	439	569	967	5763	409	849	1875	1608	404	339	1084	142	639	290	65	83	582	115	846	255	127	112	800	452	2867	192	321	193	442	779	405	370	847	1149	296	549	277	322	589	259
AAGAGCAACAAGTATCATG	NOX3	NEG	142	179	127	448	1237	87	256	894	332	619	3204	350	725	1282	1148	343	282	857	78	399	233	76	76	501	76	421	213	80	57	436	287	1757	156	331	192	232	297	431	423	663	720	124	321	160	272	575	192
AAGAGCAACACAGAGCTGA	CYP3A4	Other	270	350	335	955	2011	311	651	1049	714	1232	7223	641	1503	2935	2954	876	754	2254	169	874	447	138	116	702	150	1199	527	218	186	1247	621	4022	356	450	279	620	1120	588	667	1208	1787	385	795	443	372	843	397
AAGAGCAAGAGCCACCAGG	CSN2	NEG	141	256	155	552	914	191	225	498	414	187	886	260	445	881	795	534	341	1259	34	139	287	53	26	147	5	32	229	61	12	100	77	418	114	195	95	39	28	136	81	175	109	210	290	178	263	423	257
AAGAGCACATATTTCTCCG	GJA8	NEG	102	123	96	321	530	166	315	49	267	467	3438	268	433	1017	846	130	135	514	179	924	219	113	68	761	41	468	192	63	31	252	319	2405	176	223	142	101	185	239	287	340	472	214	354	143	199	534	171
AAGAGCAGCCCCAGTCGCC	KCNQ4	Other	131	190	115	436	643	134	250	259	341	574	2930	361	532	1025	982	434	321	770	83	367	283	105	62	368	74	438	258	87	54	248	273	1421	192	127	85	392	531	162	208	554	739	286	534	271	206	475	280
AAGAGCAGCGGCCGCCTGA	CHAF1A	CEG	137	176	140	453	721	232	151	338	310	14	131	24	328	459	442	240	160	340	2	62	58	14	6	40	0	0	90	5	0	0	8	102	19	28	10	0	0	18	7	18	7	26	95	25	5	20	32
AAGAGCAGCTAGAATCGTT	ZNF668	Other	214	276	279	769	1236	153	431	652	523	839	4655	485	631	1580	1277	511	471	1574	132	641	364	83	85	633	111	567	328	131	73	540	401	2381	214	347	182	362	684	376	494	738	1178	432	1052	333	472	1508	398
AAGAGCCACTTTCTTCCTG	OR51G1	Other	55	78	75	208	382	22	113	247	176	339	2161	126	221	553	418	136	165	393	29	215	125	25	38	132	29	259	116	40	40	312	136	918	65	59	31	100	153	76	115	176	268	157	355	114	184	616	185
AAGAGCCAGGAAGAAACCA	CXCL8	Other	112	152	111	375	995	176	169	650	269	517	3064	237	474	810	836	380	342	773	88	398	204	75	41	360	45	536	174	65	65	307	239	1601	140	138	59	160	214	81	114	241	328	200	438	195	175	445	155
AAGAGCCGCAGAGCCAGCT	SLC38A10	Other	174	263	212	649	995	270	290	435	520	835	5488	385	995	1808	1842	532	403	1541	141	811	371	102	106	860	102	644	335	73	104	738	453	3053	175	462	265	239	452	463	713	702	1165	258	450	194	408	740	335
AAGAGCCGCGTGAGGAAAC	LTB4R	Other	117	105	109	331	929	273	156	500	299	512	3431	300	405	964	783	366	316	1272	75	479	332	101	82	595	43	418	260	55	43	338	243	1830	156	241	126	206	410	301	299	507	709	195	349	158	203	299	148
AAGAGCCGGCCGAAGCGTG	UGGT2	Other	173	257	175	605	1231	336	247	648	436	871	4592	430	896	1896	1722	335	275	703	112	491	334	95	86	399	82	637	281	124	100	635	380	2162	219	347	214	221	327	494	578	715	905	308	659	331	358	679	334
AAGAGCGAATCGATTTCGT	CONTROL	CONTROL	165	233	139	537	1247	345	309	593	494	707	4329	359	727	1506	1322	324	319	1011	103	394	339	78	60	546	55	581	277	65	62	500	280	2021	143	241	157	162	350	410	543	572	893	162	298	218	258	645	239
AAGAGCGAGCTGTAGGATG	OR4K17	NEG	171	245	170	586	805	227	123	455	396	635	4245	278	490	1669	1415	294	424	1196	91	620	282	71	67	480	41	392	281	61	58	435	257	1927	132	445	300	327	578	504	651	831	1229	343	680	239	245	734	240
AAGAGCGAGTGAATGAATC	HSD17B12	Other	162	194	115	471	1096	158	169	769	393	27	179	18	228	423	392	75	35	39	0	0	133	0	0	0	0	0	197	0	0	0	0	0	0	0	0	0	0	0	0	0	0	0	0	0	0	0	0
AAGAGCGCATGCGCACTGA	MRPS18B	Other	196	326	258	780	1211	341	358	512	600	762	5109	382	706	1585	1366	554	452	1681	160	835	323	98	78	845	65	542	298	94	91	570	394	2792	192	262	109	228	388	302	370	530	758	462	904	457	293	774	314
AAGAGCGGCGACGCGGGAC	SUN2	Other	168	216	182	566	864	244	127	493	418	1215	8181	659	1292	2762	2530	565	441	1621	151	731	428	182	112	966	108	1136	415	144	155	1115	526	3948	326	317	298	243	416	392	426	635	842	462	915	459	296	653	302
AAGAGCTAAGGGAGCTTTC	TAT	Other	97	143	72	312	761	124	126	511	253	370	2329	155	351	714	652	179	152	614	55	231	145	23	21	191	38	355	92	38	45	443	159	1220	61	70	49	109	179	52	55	161	234	107	187	77	178	292	144
AAGAGCTAAGGTGGCTGCA	DLX6	Other	106	189	150	445	709	167	126	416	354	498	3276	316	707	1451	1284	276	186	660	82	475	223	64	73	397	64	591	176	94	58	428	277	1891	158	305	182	172	240	282	321	454	561	169	312	174	201	637	205
AAGAGCTCCAGACATAGAG	TBC1D28	Other	135	233	169	537	961	193	238	530	379	804	4741	376	573	1305	1341	453	395	994	58	271	252	61	41	256	78	534	171	91	96	674	273	1735	152	193	176	112	248	314	398	426	646	295	488	236	397	1014	293
AAGAGCTCTCGGCTGTGCA	DHX29	Other	349	546	380	1275	1959	475	678	806	739	17	70	4	291	745	593	526	290	716	4	0	258	3	2	0	2	26	277	0	4	44	12	70	3	75	58	0	1	103	134	103	135	21	39	7	18	37	27
AAGAGCTGCATGCAACCGG	SYT9	Other	248	468	232	948	2084	382	490	1212	626	1221	7523	625	1110	2452	2332	784	629	1580	201	1001	519	138	130	753	140	892	473	137	122	1049	593	3695	275	258	146	410	782	347	412	757	1194	463	912	496	368	677	358
AAGAGCTGCGGCCGCCGCT	FRZB	Other	120	212	149	481	986	279	389	318	295	672	3971	276	542	1141	1042	300	286	742	66	366	262	50	58	439	57	514	226	48	63	422	244	1741	98	274	195	175	276	312	378	487	654	256	706	224	276	591	241
AAGAGCTGCTACCCATTCC	EPN3	Other	84	126	91	301	713	168	175	370	262	518	3652	231	424	1065	1132	290	210	767	83	339	212	51	55	332	49	637	209	66	57	377	244	1685	117	108	165	299	532	210	237	509	769	188	463	178	86	181	74
AAGAGCTGCTCTGATCACC	P2RX1	Other	186	209	129	524	1107	277	398	432	401	836	4420	414	652	1433	1137	550	463	1560	108	454	268	72	72	452	95	616	231	112	122	578	397	2100	184	228	161	215	368	395	322	610	690	233	407	238	327	645	310
AAGAGCTGCTGCAAACACC	ANKRD33	Other	111	129	127	367	1281	301	235	745	297	508	3349	272	498	1227	1012	281	348	1038	79	367	275	86	58	510	62	572	209	66	84	501	283	1950	152	272	157	154	317	417	541	571	858	225	381	223	159	310	175
AAGAGCTTCCAGACCGAGA	LIMCH1	Other	170	207	148	525	796	280	275	241	435	754	4572	420	793	1825	1611	361	277	740	147	707	328	147	100	730	84	487	347	65	78	669	409	2593	212	246	192	339	552	327	425	666	977	284	550	293	365	804	336
AAGAGGACCTCTTTGTCCA	MMP26	NEG	230	312	229	771	1346	439	376	531	633	1164	8035	545	824	2203	1935	499	435	1364	134	878	430	104	127	924	121	1107	425	150	124	854	506	3763	254	401	264	250	442	578	901	828	1343	375	728	337	248	679	267
AAGAGGACGCAGAAAAGTG	ZNF138	Other	102	201	162	465	469	185	190	94	267	889	4726	497	1241	2165	1924	593	499	1445	122	520	371	104	74	549	93	706	324	99	98	496	387	2271	203	456	334	335	463	506	530	841	993	322	587	302	348	944	401
AAGAGGACGCCATGATTGG	TFCP2	Other	282	395	320	997	2097	472	599	1026	810	1474	9552	635	1368	3452	3037	852	689	2289	213	1046	656	172	163	1282	147	1356	616	159	173	1360	696	5044	331	648	384	299	557	732	1051	1031	1608	767	1572	697	569	1386	467
AAGAGGACTGGGAGGGGCC	SEC22A	Other	94	140	111	345	867	86	211	570	249	594	3341	321	476	980	812	294	271	754	61	239	192	47	58	419	74	464	186	96	72	502	265	1624	143	190	142	151	175	270	204	421	379	176	316	131	124	265	116
AAGAGGAGCAGGACCCCAA	CHRNE	Other	126	203	174	503	973	332	307	334	348	126	606	83	309	794	772	275	231	721	24	61	255	20	19	46	14	74	199	23	10	147	67	328	43	5	3	17	26	1	1	18	27	195	339	166	163	299	161
AAGAGGAGGGCGTCCAGCC	OR10G4	Other	125	159	148	432	467	171	131	165	298	681	3934	346	530	1081	1022	449	429	1130	122	635	315	116	96	643	67	549	282	103	84	542	369	2369	219	187	103	204	360	237	324	441	684	249	490	257	197	370	155
AAGAGGAGGGTCTGATGCT	OR1I1	Other	237	433	244	914	2143	550	794	799	657	1503	8106	667	1203	2365	2309	666	558	1490	239	1127	455	151	125	790	141	1024	431	157	193	1015	698	3956	308	446	237	358	505	627	761	985	1266	492	883	451	465	1094	473
AAGAGGATCCTCTCCAGAT	OR2W3	Other	183	247	199	629	1551	206	351	994	467	1002	6021	508	983	2545	2162	543	451	1461	172	676	480	126	99	570	96	1100	422	133	138	1098	505	3444	259	335	283	185	394	428	520	613	914	365	577	384	389	884	408
AAGAGGCAGAGATGCGTGT	NHLH2	Other	226	388	278	892	1503	307	562	634	560	1153	5722	618	1349	2475	2376	641	565	1557	192	792	543	134	112	710	122	724	438	126	150	778	576	3004	260	255	152	466	664	396	457	862	1121	428	846	499	375	691	374
AAGAGGCAGATGGTAGGAA	HIGD1B	Other	131	174	120	425	453	139	128	186	320	576	2666	276	596	1045	1047	238	199	463	101	389	192	85	51	236	33	341	243	76	43	289	228	1255	161	273	213	224	314	272	370	496	684	203	436	239	258	507	155
AAGAGGCATTCCGGTAGCA	DYX1C1	Other	121	194	175	490	514	190	131	193	367	688	3664	326	628	1355	1420	401	234	847	67	316	311	87	54	302	85	672	267	69	108	608	314	1898	156	174	108	229	415	249	371	478	786	169	339	209	271	785	242
AAGAGGCCGGAGGGAGATC	DZIP1	Other	110	195	111	416	586	265	207	114	296	0	0	2	203	436	376	213	168	251	0	0	135	0	0	0	0	0	103	2	0	0	0	0	2	0	0	0	1	0	2	0	3	0	0	3	0	0	12
AAGAGGCCTAAGGAGGCCC	GLIS1	Other	121	198	148	467	501	55	188	258	396	544	3325	272	535	1299	1171	246	230	608	70	273	238	65	45	418	39	322	207	50	58	443	212	1456	115	208	179	187	288	236	328	423	616	171	363	135	208	634	191
AAGAGGCCTTTGCCGCTGG	ARPC5	Other	171	264	207	642	1183	239	491	453	432	861	5818	446	683	1454	1488	355	304	889	112	617	371	98	122	988	97	831	244	104	70	465	401	2901	202	419	263	176	300	598	748	774	1048	208	434	186	298	711	331
AAGAGGCGCGGGTAGAAGC	C9orf72	Other	65	123	74	262	505	54	43	408	161	268	1455	188	313	707	728	131	109	362	38	168	112	48	37	302	10	94	99	39	30	169	115	733	87	37	15	83	142	52	52	135	194	165	373	115	162	457	117
AAGAGGCTCAGCACAGAAA	PSG1	Other	140	211	152	503	1256	417	336	503	330	542	3221	325	695	1401	1164	393	275	894	83	383	283	63	36	253	52	384	272	88	91	709	262	1729	151	205	130	298	544	235	347	533	891	209	460	220	153	369	116
AAGAGGCTGAGCCCAGCCC	C11orf94	Other	213	333	244	790	930	154	310	466	611	647	3839	443	784	1778	1566	461	431	1366	90	452	357	127	55	380	62	484	326	90	101	465	308	1781	217	269	135	413	618	263	289	676	907	399	768	402	436	1040	445
AAGAGGGAAACTTGCATCT	OR10A7	Other	189	298	219	706	1164	402	220	542	618	1080	6445	535	1114	2211	2032	735	527	1825	188	904	398	155	89	831	126	993	347	148	197	1040	600	3768	303	247	141	421	908	343	416	764	1324	309	672	216	322	571	291
AAGAGGGGACGCCCTTGTG	COMMD8	Other	178	258	190	626	1219	214	451	554	516	697	3790	412	715	1297	1124	392	299	679	77	375	376	75	63	351	81	450	321	92	80	548	301	1724	167	238	172	154	208	338	419	492	627	282	329	252	251	578	395
AAGAGGGGCGCGGTACAGA	ZNF285	Other	48	92	62	202	408	15	105	288	136	475	2047	244	348	581	618	318	247	641	94	285	149	67	61	294	40	278	111	73	70	299	265	1156	140	64	51	116	154	123	106	239	260	61	99	68	70	158	118
AAGAGGGGTTGCCGGAACT	OR8B2	Other	186	297	204	687	1315	483	342	490	471	1147	6175	550	916	1769	1608	629	525	1581	144	775	385	105	88	539	118	860	290	148	113	800	463	2974	253	241	182	338	539	416	433	754	972	351	616	384	386	875	393
AAGAGGTAAGGAAGTGTTG	BNIPL	Other	320	523	357	1200	1810	669	458	683	763	1878	10304	997	1822	3997	3377	1174	1046	3014	203	1080	821	199	127	930	208	1516	703	295	270	1616	808	5142	494	797	490	579	876	851	919	1430	1795	941	1819	909	819	1573	699
AAGAGGTACGCCTTGTTCG	PRCC	Other	77	179	117	373	509	137	172	200	234	305	1602	242	347	775	626	297	198	706	22	106	174	68	33	168	45	313	181	67	44	258	144	845	135	42	27	178	196	75	51	253	247	137	295	177	169	369	153
AAGAGGTGAATGGCTGCGG	PNMT	Other	286	404	303	993	1502	388	411	703	854	1422	7636	685	1143	2588	2419	683	611	1530	224	1060	536	141	139	864	130	1032	447	158	141	892	634	3848	299	385	300	417	815	518	633	935	1448	474	921	440	435	949	484
AAGAGGTGAGCGGTAGCTG	ADSL	CEG	112	165	137	414	1031	122	260	649	309	345	1278	291	569	1239	960	172	143	291	38	110	198	39	32	159	34	146	210	61	21	106	125	521	100	56	17	111	130	22	43	133	173	124	200	189	166	333	223
AAGAGGTTGGGGCCGAATA	IFFO1	Other	195	248	204	647	1001	280	249	472	467	743	4226	375	768	1650	1522	494	426	1186	127	587	386	92	69	440	91	753	292	110	107	578	394	2358	202	214	85	242	412	257	216	499	628	318	621	338	240	519	213
AAGAGTAAACTCTACCACA	OR5P3	NEG	167	230	113	510	784	103	277	404	344	652	4369	324	541	1369	1380	320	256	708	103	481	292	75	85	535	49	658	243	64	49	334	286	2008	139	255	183	181	366	340	482	521	848	217	460	230	188	410	195
AAGAGTAACATTCCAGAAA	SLC16A4	Other	75	85	56	216	429	166	123	140	164	228	909	108	341	639	608	196	143	441	56	115	85	39	37	185	25	124	58	20	33	158	151	582	59	102	39	125	129	112	116	237	245	135	261	106	60	163	93
AAGAGTCTCTTATTTGATC	ODF4	Other	119	191	127	437	949	248	265	436	415	512	2822	254	488	1124	1098	217	158	525	39	237	223	52	59	353	68	444	212	67	63	417	229	1451	119	155	110	191	369	214	253	405	622	215	383	199	261	500	259
AAGAGTGAAGATACTCGGC	TAS2R13	NEG	138	208	171	517	864	195	146	523	299	777	4466	432	854	1677	1508	308	322	848	87	380	326	82	72	551	83	746	287	86	86	501	328	2178	168	257	142	270	430	353	463	623	893	291	409	274	145	311	191
AAGAGTGCTTGGCCCAGCA	SARDH	Other	180	279	234	693	850	326	361	163	457	72	397	75	237	690	560	459	336	1071	16	82	336	19	4	30	1	6	400	20	5	3	26	121	39	59	50	26	13	82	129	108	142	258	517	406	192	350	283
AAGAGTGGGGTTCAGAGGG	TMIGD2	Other	202	278	192	672	1163	224	511	428	495	789	3908	452	664	1740	1339	622	531	1322	109	455	406	121	65	456	106	591	359	97	65	426	345	1928	218	236	175	273	458	471	443	744	901	364	686	366	289	506	316
AAGAGTGTCCTTAGCCTGA	OR10G3	Other	214	305	242	761	1159	244	352	563	616	880	6152	359	800	2191	1977	420	269	1119	171	962	304	101	74	623	91	909	314	92	113	708	449	3202	193	349	166	188	425	404	552	592	977	339	588	268	331	847	315
AAGAGTTCATCTTCCTGCA	ATOH7	Other	181	267	214	662	1447	394	604	449	546	867	5887	388	917	1837	1688	416	378	1135	115	794	367	104	132	924	73	772	266	80	87	733	407	3223	184	322	161	145	262	411	618	556	880	197	497	221	339	769	338
AAGAGTTCTCAGGAAGTTT	TMEM26	Other	166	249	186	601	1344	409	324	611	552	811	5152	441	742	1704	1563	492	427	1325	88	475	358	68	60	455	110	787	269	149	104	594	362	2311	217	229	98	200	358	290	244	490	602	221	518	266	316	803	340
AAGAGTTGGAAACTGGTGG	C5orf52	Other	97	145	109	351	582	229	134	219	307	449	2603	207	306	915	777	292	281	700	54	209	282	49	39	266	48	394	125	46	59	367	200	1236	95	78	76	160	301	169	209	329	510	149	300	109	104	235	99
AAGAGTTTGCAGGTGTGGA	DCN	Other	134	205	170	509	1554	163	364	1027	332	851	4266	445	578	1337	1179	410	392	1002	121	612	318	112	107	411	75	575	261	108	74	399	377	1997	220	139	80	218	340	205	213	423	553	182	413	227	230	522	157
AAGAGTTTGTTCCCGTGGT	COPS5	Other	163	282	161	606	1174	273	404	497	389	60	237	33	201	420	391	256	119	217	30	54	172	20	10	93	0	0	133	4	0	7	40	154	24	2	3	16	15	10	13	26	28	14	4	28	43	42	53
AAGATAAACGATTCTTTAT	SLC39A12	NEG	242	344	282	868	1810	558	560	692	698	918	6105	456	783	1778	1706	583	440	1350	155	944	446	77	69	716	117	1127	304	127	119	839	460	3626	204	371	236	353	769	438	609	791	1378	368	691	334	340	1071	328
AAGATATCCAGTAGGAAGC	FAM186A	Other	122	214	156	492	912	198	461	253	424	799	4819	409	512	1035	1124	289	261	810	102	467	282	89	67	520	105	816	203	102	73	599	347	2402	191	99	65	408	724	136	141	544	865	164	274	114	175	592	200
AAGATCAAAAACCGGAAAA	MMP14	Other	43	60	38	141	220	34	176	10	115	179	1002	80	208	341	262	63	45	149	42	152	80	23	22	125	15	166	73	14	10	56	89	499	37	68	32	127	240	94	105	221	345	24	119	41	8	30	3
AAGATCCAAGGTGCGCGCG	MLH3	Other	194	284	225	703	1084	195	444	445	547	1020	6075	537	757	1674	1518	533	456	1536	105	671	390	103	63	721	93	796	367	157	118	703	379	2891	260	424	272	416	671	497	581	913	1252	357	537	300	296	705	287
AAGATCCCAACAAGACAAC	MYL4	Other	95	112	96	303	668	150	210	308	247	291	2027	166	371	855	720	188	160	741	71	384	165	52	36	459	27	216	216	32	26	202	160	1261	84	78	22	116	268	123	203	239	471	144	290	155	184	394	176
AAGATCCCCAAAAAGGTAA	FAM19A3	Other	30	48	33	111	146	16	23	107	115	260	1745	125	235	735	682	79	73	285	56	264	108	28	27	212	17	191	78	45	25	256	125	923	73	142	165	132	260	187	240	319	500	38	89	65	65	114	65
AAGATCCCCTACCTGGCCG	LY6K	Other	211	281	222	714	1449	240	340	869	532	970	6039	436	799	1961	1854	556	476	1528	176	1014	333	102	118	643	86	1012	331	143	128	785	508	3454	245	440	323	202	387	528	698	730	1085	375	689	404	355	998	263
AAGATCCTGGGATACCCCG	TM9SF4	Other	97	127	65	289	823	25	265	533	282	32	61	32	96	283	250	277	229	687	8	16	78	16	9	4	0	4	61	2	1	2	18	26	18	0	0	12	12	0	0	12	12	41	42	53	24	29	42
AAGATCGCCAAGACTCACG	SF3B1	CEG	166	241	203	610	1237	389	433	415	580	8	27	6	283	587	588	3	0	0	0	5	19	0	1	12	0	0	15	6	2	9	3	26	6	5	5	4	2	0	0	4	2	49	97	99	4	27	26
AAGATCGCGGAACATGACT	PNRC1	Other	121	185	150	456	565	117	201	247	313	632	3692	315	592	1147	1054	324	304	1002	79	418	222	52	51	445	73	368	238	85	73	598	276	1829	137	392	191	153	234	469	572	622	806	118	313	134	273	717	209
AAGATCGGTGCATCTGAGG	HTR2C	NEG	126	219	179	524	925	277	231	417	387	498	3250	256	412	1005	939	329	270	1253	67	261	280	49	36	461	45	326	234	58	63	323	211	1371	107	88	31	81	198	105	195	186	393	155	400	191	167	361	208
AAGATCTAACCAGTCGCGC	TBX2	Other	146	209	162	517	1283	268	283	732	457	858	4876	398	697	1307	1200	471	332	1107	87	445	300	124	79	590	71	678	266	86	59	491	296	2204	210	190	146	393	599	240	280	633	879	251	457	266	159	424	190
AAGATCTCTGGGTGTCCGA	TAAR2	NEG	139	244	163	546	676	118	314	244	394	833	5053	352	643	1313	1182	261	227	664	131	755	323	106	96	815	74	597	284	76	101	708	402	2875	182	288	163	325	571	347	396	672	967	315	612	229	185	491	200
AAGATCTGAGTTCATGTAG	PLCXD1	Other	176	293	192	661	914	143	255	516	448	620	4504	352	656	1562	1364	418	322	1233	88	569	330	111	61	680	64	653	242	90	70	323	283	2225	201	261	256	187	325	348	388	535	713	363	723	282	325	701	257
AAGATCTGATCATTTATAA	C7orf69	Other	53	82	43	178	285	101	76	108	181	277	1719	155	231	584	573	83	104	250	47	156	118	26	28	212	36	223	120	47	33	234	144	825	73	86	69	57	97	117	134	174	231	93	174	92	60	137	86
AAGATGAGCACGGAAGGTG	PTS	Other	209	461	252	922	1569	401	398	770	676	1122	6306	724	1391	3016	2703	1014	900	3454	159	625	576	170	144	897	124	875	593	197	133	1048	560	3445	367	279	178	480	677	364	441	844	1118	567	976	567	486	1024	354
AAGATGCACGCGAGGCTCC	XKR5	Other	229	331	208	768	1458	471	390	597	592	1111	6937	564	1054	2136	1878	635	467	1635	185	1035	486	134	160	1014	121	1060	338	157	112	702	578	3811	291	328	249	322	544	384	576	706	1120	440	646	366	442	919	443
AAGATGCAGGTCCATGCCA	LILRA5	Other	166	253	190	609	1130	433	318	379	373	991	5889	459	845	1699	1490	460	329	1298	139	745	333	104	96	722	102	754	297	123	101	622	438	2843	227	375	191	410	645	509	566	919	1211	284	564	236	311	609	216
AAGATGCCCCTGAAGCTGC	GIPC2	Other	325	480	360	1165	2102	579	534	989	810	1479	9768	788	1425	2990	2630	816	566	1819	201	1085	568	198	150	1269	160	1708	438	187	188	1451	699	5513	385	556	466	420	712	650	1039	1070	1751	664	1194	663	473	1057	484
AAGATGCGGCCGGAGCCCG	SPTLC2	Other	125	201	119	445	1026	258	321	447	277	23	39	73	195	388	328	108	43	113	0	0	193	20	0	0	0	0	115	8	0	0	0	0	28	15	4	4	0	4	12	8	12	18	3	57	19	13	68
AAGATGCTGCAGTCCCTGG	KCNK1	Other	215	420	282	917	1567	548	337	682	673	1253	8220	714	1186	3052	2641	730	595	1796	218	994	524	196	120	1140	103	877	495	141	147	962	588	3973	337	582	325	473	843	727	937	1200	1780	624	1467	558	425	837	378
AAGATGGAGCCGGCAGTCG	STRIP1	Other	255	397	335	987	1725	328	583	814	645	527	1834	535	845	1451	1177	936	725	1933	69	303	545	146	57	210	54	202	514	113	57	223	237	938	259	270	176	360	289	331	193	691	482	100	113	181	146	127	248
AAGATGGCGGCAGAAGCAG	EXOC4	Other	130	165	92	387	579	134	215	230	300	22	70	40	361	570	502	237	132	461	0	0	189	8	3	1	2	2	235	16	3	8	8	11	24	0	0	0	0	0	3	0	3	100	114	117	89	134	222
AAGATGGCGGCCCCGCGGC	TMEM80	Other	116	187	98	401	680	92	187	401	268	506	2122	354	510	1122	944	259	201	448	65	258	260	97	43	165	56	280	276	78	68	331	232	1034	175	165	92	376	348	208	219	584	567	307	836	288	194	502	118
AAGATGGCGGCCGAATGGG	LMLN	Other	188	354	265	807	1436	201	499	736	584	1714	8572	789	1462	2716	2266	805	654	1744	247	1227	556	180	194	1238	169	1133	424	223	266	1486	876	5084	403	387	214	428	618	687	751	1115	1369	711	1513	638	664	1443	550
AAGATGGCGGGGAACGACT	PPARGC1B	Other	111	154	133	398	900	82	429	389	342	623	3185	325	565	1171	979	320	289	888	86	322	263	85	67	441	80	501	172	112	134	726	367	1990	197	118	77	136	203	114	169	250	372	266	544	228	265	762	321
AAGATGGCGTCCCGCAAGG	EIF3H	Other	108	142	92	342	576	28	398	150	275	24	79	64	281	662	523	85	54	53	9	16	163	11	1	3	1	3	86	11	5	1	16	23	22	17	9	0	0	0	3	0	3	51	50	67	41	50	60
AAGATGGCTGACTCCAAAG	GPKOW	Other	155	222	176	553	975	220	181	574	328	37	132	43	203	349	323	36	30	29	6	9	253	5	1	1	0	0	251	3	3	0	10	10	8	0	0	0	0	0	2	0	2	45	72	63	25	54	35
AAGATGTCGGAATCTGAAG	CACNA1F	Other	173	272	196	641	1365	238	562	565	498	931	6277	496	842	1809	1579	469	451	1274	122	837	387	94	126	911	74	934	286	119	87	676	409	3358	213	309	173	387	549	410	485	797	1034	418	907	267	314	773	364
AAGATGTCGTAATGAGCGG	SP2	Other	123	215	154	492	621	209	111	301	377	189	594	192	438	675	569	332	187	588	25	67	268	46	18	59	12	108	224	42	22	75	77	309	88	115	57	95	93	101	47	196	140	157	192	145	159	286	113
AAGATGTCTGCAGAGGTAG	AFMID	Other	180	277	203	660	1036	240	427	369	499	1097	7178	545	808	1872	1947	468	354	1232	145	598	407	103	91	944	149	1221	302	175	133	1019	518	3782	278	394	292	416	960	512	729	928	1689	416	1208	272	360	915	317
AAGATGTTGACAAGGCAGC	FAM229B	Other	236	350	294	880	1661	496	551	614	606	949	4963	594	836	1859	1414	622	483	1819	135	597	455	139	92	654	124	907	407	156	151	773	502	2931	295	556	293	501	792	628	505	1129	1297	395	829	407	543	1094	534
AAGATTATACCTGTGGAGC	BTBD18	Other	119	159	91	369	1102	295	130	677	335	542	3084	286	459	1024	826	539	511	1123	81	365	284	87	88	452	61	495	173	76	80	513	310	1825	163	272	145	268	478	331	411	599	889	204	403	235	158	327	172
AAGATTCAACATATTTCCC	HNMT	Other	70	129	86	285	923	191	287	445	275	469	3138	186	278	606	540	113	90	316	103	549	159	45	64	548	52	390	156	49	31	257	250	1744	94	121	108	63	124	131	207	194	331	114	220	112	136	337	148
AAGATTCCCTAGTTAATCT	CD69	Other	130	153	113	396	856	206	329	321	284	375	2404	224	401	958	925	183	131	383	33	174	171	45	38	346	49	329	188	43	51	276	171	1125	88	219	143	150	298	287	316	437	614	124	234	86	105	243	123
AAGATTGGAAGTTATGTGA	LOC157562	Other	138	143	131	412	917	266	185	466	329	712	4379	378	402	953	1001	388	380	1085	92	444	275	109	55	493	82	649	297	96	71	437	300	2023	205	226	130	168	345	276	457	444	802	281	449	225	260	694	278
AAGATTTGCTGGGCCGGCC	CRYGN	Other	154	228	161	543	970	344	153	473	349	594	3146	298	695	1414	1317	421	345	1072	70	262	274	47	47	339	77	592	227	119	73	480	267	1673	166	346	162	218	349	390	346	608	695	274	499	194	217	448	193
AAGCAACAGGAGCTGCTCC	TRPM3	Other	114	208	146	468	491	131	188	172	241	491	3811	279	423	1140	1110	265	190	641	99	563	254	83	53	460	62	521	224	60	54	521	268	2065	143	203	114	292	619	178	252	470	871	238	505	172	150	257	168
AAGCAACCGCGGCTGCCCG	ZCCHC18	Other	251	386	271	908	1359	291	607	461	668	978	5657	481	859	2134	1878	459	331	774	158	697	449	93	125	730	140	1003	388	122	130	759	553	3189	215	360	254	308	466	343	461	651	927	555	1062	534	509	982	423
AAGCAACCTCCCAGCCTGA	CLEC19A	Other	114	124	111	349	997	242	438	317	223	106	587	150	253	534	397	270	235	668	15	55	199	47	12	83	5	79	210	27	20	139	52	356	74	58	47	126	165	34	14	160	179	132	254	103	117	301	103
AAGCAACGTGCCTATTCAC	SPATA31A6	Other	182	277	165	624	1403	267	494	642	438	782	5532	324	653	1724	1431	402	358	1215	125	829	282	74	75	609	74	727	189	89	86	604	360	2769	163	411	234	87	199	360	578	447	777	291	587	287	222	671	281
AAGCAACTTGCCATGGCGG	RBM43	Other	236	247	230	713	1770	213	601	956	593	937	6783	491	864	1881	1591	622	568	1615	156	857	452	104	108	1029	124	969	384	156	119	1123	507	3978	260	275	157	385	760	222	254	607	1014	360	717	291	310	673	292
AAGCAAGACGCTTTCCAAG	TRHDE	Other	73	126	82	281	1016	174	169	673	271	376	2400	210	361	937	813	255	228	784	52	193	161	62	31	233	50	459	154	63	59	427	192	1312	125	160	91	90	172	205	230	295	402	219	367	189	133	297	170
AAGCAAGAGGCGCCCCACG	GJC3	Other	124	184	109	417	692	215	212	265	324	93	467	83	360	729	712	253	169	594	15	69	146	26	9	52	12	66	77	8	0	25	36	212	34	64	55	76	64	63	52	139	116	140	230	145	148	243	119
AAGCAAGGTAAGCAGGGAC	CCR4	Other	194	262	195	651	883	76	271	536	462	1262	6811	635	1316	2799	2240	623	492	1340	116	526	438	162	109	753	123	926	380	142	130	723	478	2928	304	476	366	245	384	696	841	941	1225	679	1017	423	384	781	392
AAGCAATATCAAGGCTCCG	TMEM222	Other	227	298	236	761	1675	419	474	782	618	1275	7317	604	995	2043	1851	490	416	860	187	915	462	178	145	885	125	908	400	166	127	1122	584	3830	344	429	233	475	755	569	591	1044	1346	348	810	308	240	800	249
AAGCAATGCGCCTATTCAC	SPATA31C1	Other	114	185	152	451	856	175	256	425	414	568	3871	312	583	1296	1076	320	287	852	66	342	230	55	57	571	96	740	212	107	87	475	306	2128	162	175	141	258	483	264	360	522	843	195	255	192	251	558	234
AAGCACAACCGCTACCTAG	POC5	Other	236	388	240	864	1160	279	172	709	692	1059	7061	532	971	2124	1904	614	663	2190	146	850	440	112	93	692	79	933	389	137	63	781	381	3256	249	185	154	309	658	271	344	580	1002	388	696	326	467	1169	444
AAGCACACACAGCTTCCCG	SLC25A46	Other	131	228	135	494	826	199	304	323	381	234	1207	302	697	1853	1527	398	328	1010	41	196	267	89	26	249	28	175	279	82	37	125	132	745	171	212	145	365	533	258	325	623	858	172	402	224	315	648	311
AAGCACAGCTGTGATCTGG	FRMD1	Other	365	632	409	1406	3621	877	1091	1653	1060	50	236	88	786	1534	1427	350	142	270	8	42	370	28	3	13	11	60	300	24	11	4	33	119	52	16	18	7	34	46	20	53	54	54	123	83	87	267	170
AAGCACAGTTCAGCTGAGG	MAGEB17	Other	289	388	259	936	1509	157	410	942	730	925	4819	497	927	2005	1851	526	410	1149	164	698	387	99	96	484	63	601	371	94	58	375	381	2158	193	304	160	252	351	274	377	526	728	390	697	388	622	1423	493
AAGCACCAGCTGCGACACC	RHBDD2	Other	83	114	76	273	656	210	216	230	204	454	2658	215	354	944	911	198	140	524	90	382	178	52	28	303	38	387	177	79	73	360	229	1432	131	91	50	104	140	96	128	200	268	120	242	113	29	53	41
AAGCACCCAGACCCAGCCT	LMBR1L	Other	39	75	62	176	261	88	122	51	144	256	1312	105	165	442	261	84	43	155	36	253	69	10	13	87	37	210	39	43	45	218	131	768	53	2	27	134	174	32	36	166	210	58	52	64	78	121	90
AAGCACCGCCTGGAGCCCT	TNF	Other	145	184	123	452	818	340	210	268	325	21	70	44	278	727	633	405	356	1231	2	4	91	7	0	0	7	25	125	8	9	21	18	50	15	0	0	5	20	0	0	5	20	54	70	86	84	206	143
AAGCACCGTGGGACCTTGG	ALLC	Other	228	335	276	839	1763	577	586	600	662	1514	9383	756	1822	4023	3595	835	757	2307	184	1071	659	155	124	1034	198	1407	496	204	239	1546	745	5058	359	517	390	830	1581	510	757	1340	2338	778	1199	698	613	1403	606
AAGCACGACGCGATCATGG	ANGEL1	Other	140	229	172	541	1589	334	335	920	385	852	5070	450	810	1972	1772	469	419	1373	105	489	322	108	122	684	88	701	331	135	107	655	422	2529	243	301	197	286	565	301	310	587	875	327	565	255	210	563	268
AAGCACGCAGGTAGAGCCG	CTH	Other	214	274	195	683	1127	146	386	595	503	61	274	290	469	919	766	421	340	1061	6	14	356	78	5	29	4	1	262	76	9	19	24	63	154	53	54	6	3	62	18	68	21	75	96	164	67	128	144
AAGCACGCGCTTCCACTCC	MAD2L1	CEG	302	489	295	1086	2048	838	718	492	862	2	12	7	364	982	922	21	2	0	0	0	75	0	0	0	1	11	64	0	0	0	1	11	0	0	0	0	0	0	0	0	0	8	2	19	1	2	16
AAGCACGGGGCCTGAAGCT	OR5R1	NEG	266	441	336	1043	1579	168	582	829	617	1541	10377	735	1180	2573	2525	681	580	1858	193	889	507	115	128	969	125	1355	487	174	151	1087	597	4300	289	466	236	485	898	793	981	1278	1879	651	1095	579	510	1185	446
AAGCAGAAAAGCAAGAGAG	RHOXF2	NEG	226	272	186	684	1519	386	518	615	591	1167	6424	566	1124	2119	2039	553	482	1173	198	942	416	133	151	806	122	866	356	159	131	814	602	3428	292	401	254	273	404	547	550	820	954	365	782	365	304	543	205
AAGCAGAAAGTCACTTCAA	FOXR2	Other	48	79	63	190	356	192	118	46	184	306	1547	208	330	671	585	223	180	565	60	272	110	59	42	284	26	152	134	59	38	210	166	918	118	105	90	93	190	130	130	223	320	54	98	64	109	215	68
AAGCAGAAGCTGAGCTCAA	GPR88	Other	305	380	260	945	1904	539	459	906	736	1825	9804	936	1746	3387	2855	1098	1022	3074	247	1214	688	221	227	1321	167	1148	531	227	181	1251	822	4934	448	523	441	506	912	798	910	1304	1822	593	975	589	644	1541	535
AAGCAGAGAGGATTCTGGA	SCN3A	Other	47	79	54	180	404	91	89	224	164	368	2008	196	227	497	353	147	106	274	74	325	167	52	29	221	31	240	129	53	44	376	178	1162	105	37	32	41	77	83	63	124	140	77	144	95	133	197	131
AAGCAGAGGAGCTTGCAGG	ZNF532	Other	129	260	182	571	1014	318	161	535	431	883	5061	413	892	1752	1736	363	305	690	103	394	319	98	58	578	116	803	293	117	119	692	396	2467	215	297	181	500	706	467	537	967	1243	364	908	352	289	952	271
AAGCAGATCTCTTGGAGTG	ZNF665	Other	83	107	80	270	488	123	166	199	178	515	2789	215	391	769	840	392	341	852	93	274	120	65	55	490	72	412	144	68	72	437	292	1613	133	147	41	125	269	186	203	311	472	133	284	206	20	65	40
AAGCAGATGGTGGCTGAGG	POTEH	NEG	257	406	273	936	1850	87	626	1137	708	975	4454	629	1094	2071	1838	555	474	1298	130	528	565	169	72	422	125	607	425	167	105	460	432	2017	336	275	185	342	606	490	355	832	961	319	480	351	341	883	424
AAGCAGATGTAGGTGATGA	UTRN	Other	212	371	257	840	1378	441	423	514	521	1279	6523	645	1329	2599	2385	871	634	1967	201	853	474	168	129	805	126	717	453	158	141	964	597	3339	326	451	279	449	623	624	610	1073	1233	452	642	363	420	1051	420
AAGCAGATTGCGCCAGGGA	ZNF616	Other	150	230	173	553	949	254	260	435	419	446	1788	425	618	1002	918	764	583	1767	57	279	421	146	67	242	38	213	342	86	37	138	199	872	232	161	165	370	490	374	240	744	730	223	454	206	176	382	183
AAGCAGCAAGCAGGAAGAG	PCDHB2	Other	214	296	228	738	1514	243	458	813	454	525	1679	453	566	1009	688	760	690	2416	60	196	346	141	64	208	44	196	313	69	42	108	210	708	210	62	53	58	30	42	9	100	39	526	872	443	375	698	451
AAGCAGCAGGAAGCCTCGG	GSR	Other	193	311	272	776	1805	451	570	784	473	136	255	493	550	995	809	613	563	1639	26	14	378	138	12	28	19	16	404	123	26	51	83	109	261	10	18	9	2	0	1	9	3	351	426	358	359	882	455
AAGCAGCAGTCCTAACAAA	OS9	Other	198	269	239	706	1054	287	298	469	525	1078	5543	481	968	1646	1648	518	318	1024	149	618	397	81	110	778	96	682	357	145	172	1002	527	3080	226	641	320	151	212	758	898	909	1110	296	541	271	246	601	261
AAGCAGCCATGGTCTAAGC	AP1S3	Other	137	198	181	516	995	179	411	405	401	624	3988	324	771	1597	1503	418	339	894	54	514	257	64	80	562	90	491	237	110	76	527	300	2094	174	214	54	431	650	205	243	636	893	261	531	260	351	869	280
AAGCAGCCCAGTGTCCAGT	TMIGD3	Other	167	225	172	564	778	258	269	251	451	883	4949	399	781	1619	1581	557	468	1295	117	698	369	104	97	655	76	479	358	83	92	566	382	2398	187	333	255	299	465	458	574	757	1039	353	620	361	306	574	244
AAGCAGCCTAACCAGAGAG	OLIG3	NEG	129	231	131	491	1119	310	335	474	376	859	4984	435	986	1939	1751	580	514	1413	117	457	244	115	91	667	43	350	253	89	64	540	315	2014	204	141	117	601	970	188	183	789	1153	325	518	323	399	842	296
AAGCAGCGAAAGGCAGTCC	INTS14	Other	100	167	124	391	531	34	78	419	323	11	41	53	199	448	392	123	61	79	0	0	168	14	0	1	0	0	200	9	3	1	3	2	23	1	20	189	239	8	11	197	250	36	48	80	79	127	91
AAGCAGCGCTTTCCGCGCG	PUS7	Other	111	209	138	458	792	114	421	257	359	600	3617	317	586	1342	1289	251	208	647	103	483	224	96	60	507	51	508	190	71	66	415	280	1913	167	82	68	19	15	97	37	116	52	68	32	147	64	231	162
AAGCAGCGGCGGCAGCCGG	PODXL2	Other	249	304	234	787	1752	273	484	995	560	822	3247	473	910	1578	1369	477	364	828	112	350	461	109	59	272	95	410	377	115	99	464	365	1496	224	362	210	413	598	428	578	841	1176	393	629	391	238	424	269
AAGCAGCGGGGAGAGAAAT	ERP29	Other	180	289	163	632	1094	261	224	609	453	509	2424	363	832	1685	1755	339	193	521	81	335	393	113	46	282	76	330	254	65	74	405	277	1352	178	257	155	263	277	259	206	522	483	253	511	282	469	1027	321
AAGCAGCTCAAGCGTGTGG	QRICH2	Other	255	335	270	860	1583	280	567	736	598	1438	9087	644	1162	2531	2553	693	546	1697	226	1273	619	156	113	1057	169	1131	523	150	182	990	690	4451	306	268	208	279	434	434	541	713	975	535	996	438	748	1624	676
AAGCAGCTGAGACCTAGAA	MYH3	Other	97	152	139	388	761	191	207	363	269	618	3719	319	595	1237	916	253	249	546	52	436	181	75	39	361	49	416	242	63	50	415	190	1628	138	279	196	230	424	335	447	565	871	96	204	124	180	540	183
AAGCAGCTGGCTTGACGGA	FER1L6	Other	196	224	212	632	889	252	184	453	456	896	5098	474	828	1704	1600	329	293	833	117	636	413	127	95	552	79	473	359	82	87	415	378	2076	209	232	130	256	426	265	338	521	764	317	548	367	189	490	299
AAGCAGCTGTCAAGATGCT	CLPB	Other	193	277	224	694	1284	268	414	602	482	114	291	177	401	689	604	591	430	1310	24	12	348	45	18	12	8	33	344	41	12	34	62	91	86	71	43	73	75	97	88	170	163	260	346	310	197	286	278
AAGCAGGAACGAGAGCGGA	SERPINI1	Other	187	203	150	540	782	332	263	187	392	759	4499	376	668	1487	1436	496	502	1293	153	911	304	84	90	544	57	467	271	109	81	650	381	2572	193	115	67	192	310	157	273	349	583	313	458	279	225	611	268
AAGCAGGGAGAGGAATTCT	VSTM1	Other	151	252	209	612	1123	181	369	573	447	895	5996	395	1091	2282	2133	549	398	1244	104	803	296	76	95	699	106	715	286	95	137	806	442	3023	171	401	252	272	331	415	441	687	772	232	434	240	345	753	258
AAGCAGGGCCCAGCGAGAC	NHLRC4	Other	79	136	106	321	653	116	157	380	228	455	2698	227	470	960	859	263	199	743	80	348	204	63	37	233	58	387	145	45	41	290	216	1258	108	196	116	181	235	258	278	439	513	105	356	125	210	671	144
AAGCAGGGGTGGTGGGCCA	NANOS2	NEG	218	289	241	748	807	157	178	472	437	1030	6078	572	1036	2108	1927	618	477	1330	119	675	398	101	95	506	136	841	346	149	144	746	494	2768	250	222	246	267	374	297	337	564	711	279	646	352	273	772	252
AAGCAGGGTTGTCTTACCC	CAMK1G	Other	166	354	245	765	1330	541	397	392	695	1157	8018	627	924	2365	2077	518	427	1209	177	1023	433	154	112	938	123	1086	497	185	152	1268	564	4315	339	531	330	178	309	439	638	617	947	588	987	463	648	1330	466
AAGCAGGTCAGTCAGGTTC	MUC15	Other	150	194	185	529	1181	355	418	408	391	743	4162	373	826	1683	1571	386	296	948	176	849	310	114	92	642	50	385	305	60	86	598	404	2474	174	240	120	358	743	271	266	629	1009	179	290	171	320	892	303
AAGCAGGTGGAAGGGCTCT	GJC2	Other	272	396	268	936	1728	321	660	747	602	685	3312	430	550	1184	1011	971	905	2347	114	445	568	99	78	533	70	505	494	92	85	390	347	1873	191	35	31	70	106	63	77	133	183	327	610	344	350	687	410
AAGCAGTCTTCCAGGCTTT	RNASEL	Other	151	291	184	626	794	170	275	349	567	771	4460	338	663	1852	1744	316	196	664	93	532	270	72	88	494	84	608	338	85	46	371	311	2005	157	320	168	312	642	251	456	563	1098	264	570	328	285	639	252
AAGCAGTGCAGGTTTACCA	PCDHB4	Other	92	174	94	360	708	285	284	139	297	487	3208	239	480	978	937	415	315	1285	73	334	227	84	68	460	60	570	180	63	77	524	278	1888	147	109	104	146	270	144	149	290	419	254	524	232	140	355	212
AAGCAGTGGAGGCAGAGGC	SUV39H1	Other	153	243	203	599	1274	194	487	593	515	272	1061	368	638	997	762	422	269	588	30	146	392	101	37	100	16	159	348	77	16	125	99	530	178	158	104	249	154	149	90	398	244	374	629	393	277	564	309
AAGCAGTGTGAGGCTTGGA	ZNF630	Other	232	326	273	831	1566	431	453	682	616	998	6485	582	990	2412	2213	577	559	1583	121	639	494	142	97	624	108	692	409	151	130	952	456	2907	293	275	180	307	651	369	477	676	1128	578	1003	463	423	828	381
AAGCAGTTACCTCAGAGCC	BEND2	NEG	123	144	104	371	568	290	147	131	308	793	4942	333	541	1008	918	366	317	891	84	364	235	74	92	484	84	618	272	93	80	517	340	1983	167	399	285	210	492	504	530	714	1022	269	588	229	243	419	252
AAGCAGTTTCCACCAGCTG	ZP1	Other	153	260	181	594	1366	361	473	532	381	156	910	128	457	1058	917	414	399	1019	27	89	220	39	12	156	6	66	214	19	10	87	55	398	58	124	84	69	106	91	68	160	174	186	448	238	235	506	244
AAGCATACACATCATGGCA	OR2M3	Other	90	135	118	343	478	86	185	207	307	409	2526	231	463	933	823	200	194	615	83	364	191	64	59	382	31	331	221	53	53	390	226	1467	117	69	19	77	197	91	75	168	272	223	430	233	161	414	170
AAGCATACACTCTGCACAG	OR4B1	Other	86	114	88	288	643	170	194	279	180	284	2058	186	407	815	797	270	323	803	43	296	169	49	22	189	28	372	84	48	43	219	136	1076	97	136	78	59	126	149	229	208	355	121	231	124	85	145	60
AAGCATACTTCGGATCCCC	ISG20L2	CEG	214	343	256	813	1513	325	367	821	549	2	36	1	247	508	505	59	4	28	1	8	31	1	0	1	0	0	17	0	1	0	2	9	1	6	3	4	2	0	1	4	3	23	58	29	16	64	4
AAGCATAGGAAAGGAAACA	PCDHB7	Other	108	191	114	413	925	272	202	451	287	513	3306	284	552	1154	1133	397	305	1040	50	366	208	62	63	367	48	431	230	87	85	523	246	1687	149	106	65	341	719	103	123	444	842	169	299	230	204	510	215
AAGCATCCCTGAGGCCAGC	CYP2A6	Other	199	329	258	786	1646	442	558	646	673	1166	7750	600	821	2151	1818	797	724	2080	182	1079	487	143	124	1007	97	973	388	173	134	1118	537	4177	316	571	350	359	726	706	1103	1065	1829	307	695	289	336	768	338
AAGCATCGAAAGCGTTGGA	PNISR	Other	231	335	205	771	1111	226	417	468	653	14	106	7	409	724	592	79	46	101	7	34	222	0	4	25	0	0	206	5	0	0	11	59	5	0	0	0	0	0	0	0	0	4	0	17	8	15	38
AAGCATCTCCGTCGTGAAC	PDCD7	Other	208	303	251	762	1812	581	559	672	606	29	197	66	479	904	817	510	463	1526	0	0	393	5	2	7	9	64	253	35	5	0	16	71	40	6	4	0	0	2	2	2	2	248	322	326	253	463	399
AAGCATGCCACTGATGTGA	EPHA3	Other	157	197	120	474	726	156	256	314	317	617	4053	332	541	1206	1125	343	211	910	93	580	240	86	64	531	61	484	202	76	48	261	266	1856	162	205	182	147	222	258	280	405	502	234	371	237	270	527	230
AAGCATGGAGAATCAAGAG	MAOA	Other	162	195	195	552	1246	454	345	447	463	948	6122	463	975	1843	1707	526	433	1385	105	471	373	101	86	610	136	1062	252	144	128	1109	455	3252	245	512	360	280	352	639	776	919	1128	216	417	184	366	808	356
AAGCATTTAATAAACACAT	HTR2B	Other	85	114	97	296	941	164	332	445	223	322	2074	169	273	790	641	262	198	571	63	287	153	39	34	230	33	322	124	42	39	172	169	1011	81	83	72	58	86	46	51	104	137	126	368	173	194	322	199
AAGCCAAACGTAAAGACAC	RPP14	Other	110	152	122	384	1040	83	162	795	336	4	59	2	152	425	432	9	6	4	0	0	20	2	0	1	3	37	41	0	1	21	4	59	2	0	0	0	0	0	0	0	0	18	27	34	34	122	40
AAGCCAATCCCAGCGCAGA	HSD17B8	Other	113	134	131	378	525	101	271	153	306	626	3671	344	657	1479	1469	460	381	1034	89	341	225	74	49	226	106	707	167	78	42	422	286	1696	152	168	132	129	180	332	419	461	599	171	402	141	131	349	149
AAGCCAATTTGAAGAGGAG	HMP19	Other	113	138	117	368	662	135	215	312	329	93	294	165	272	629	447	270	177	396	2	54	215	49	14	56	15	20	211	46	19	40	50	170	95	49	43	13	10	37	39	50	49	125	173	135	102	188	135
AAGCCACCAAGGAAAATGA	TMEM212	Other	168	221	168	557	933	144	325	464	538	815	5187	438	769	1733	1373	319	280	850	121	467	276	95	56	452	97	975	282	128	66	433	340	2327	223	237	133	309	542	272	329	581	871	321	548	238	208	433	198
AAGCCACTTCCGCGTTCAA	TMSB4Y	Other	143	230	155	528	824	204	239	381	284	457	3151	206	407	1270	1085	337	296	1144	96	679	269	54	66	490	41	362	245	54	54	390	257	1921	108	231	189	186	478	343	500	529	978	296	478	229	272	516	177
AAGCCAGAAGGACGGTGGC	LACTBL1	Other	130	194	154	478	473	133	71	269	361	922	5277	335	638	1393	1168	402	339	1170	164	847	206	107	106	722	56	448	172	45	85	609	411	2626	152	177	100	290	324	223	181	513	505	178	219	103	218	492	211
AAGCCAGACTGCTGTCCAG	SLX1B	Other	180	273	227	680	1180	389	305	486	558	790	4255	484	696	1276	1039	443	357	1180	163	837	370	148	104	552	85	630	347	107	108	716	460	2735	255	253	186	224	229	352	415	576	644	236	302	239	230	387	285
AAGCCAGAGAACGCGGCGG	FOXE3	NEG	170	272	191	633	1155	285	429	441	485	1068	6212	518	940	2007	1860	522	428	1249	140	714	454	151	132	848	101	635	395	99	112	564	485	2761	250	101	92	258	511	140	168	398	679	359	574	363	343	683	306
AAGCCAGAGACCTCACTCC	PAH	Other	157	230	161	548	1147	320	432	395	418	25	211	18	281	563	547	340	293	735	2	0	106	4	1	0	5	84	106	6	0	4	8	88	10	0	0	0	0	0	4	0	4	60	44	73	70	205	86
AAGCCAGAGAGTTTACCAT	HPR	Other	119	192	127	438	1012	215	274	523	387	650	3895	319	575	1333	1289	248	198	562	81	409	313	69	46	305	74	537	184	80	77	661	278	1912	149	258	111	278	439	344	546	622	985	226	446	170	200	362	203
AAGCCAGAGCTGAGGTAAG	HAVCR2	Other	119	163	133	415	519	120	157	242	349	78	472	14	427	754	639	20	17	40	19	178	117	8	3	63	9	16	53	2	14	53	45	310	10	0	0	5	14	0	0	5	14	7	0	6	22	59	19
AAGCCAGAGGCAGAGAGGA	CCDC17	Other	173	295	165	633	1180	140	424	616	511	80	280	160	447	813	637	426	268	842	10	16	348	39	12	19	11	107	288	40	4	44	37	186	79	27	28	2	8	46	38	48	46	227	294	280	170	314	216
AAGCCAGATCGCTGAGGGT	RFXANK	Other	209	353	255	817	1768	344	575	849	638	975	6214	584	1069	2228	1989	646	707	2346	113	790	456	140	104	715	113	805	359	120	150	865	480	3175	260	621	289	481	887	733	869	1214	1756	298	603	291	310	793	290
AAGCCAGCAAGAGCCGCTC	C6orf118	Other	99	178	149	426	831	200	75	556	296	573	3763	278	411	914	787	217	193	737	83	416	193	57	52	522	64	330	142	64	72	455	271	1723	121	230	161	164	267	233	277	397	544	105	305	126	167	335	162
AAGCCAGGAGAACCCCCGA	ZNF354C	Other	197	280	205	682	1159	379	347	433	498	961	6591	497	906	1892	1579	520	351	929	118	626	382	91	97	845	90	1030	306	134	171	1034	476	3535	225	167	140	153	384	258	351	411	735	274	718	265	384	926	397
AAGCCAGGAGCCAGGCCGA	TMEM115	Other	124	244	124	492	1173	306	321	546	364	475	2698	263	850	1976	2190	293	206	705	28	235	216	32	36	227	47	298	217	90	51	258	162	1018	122	72	97	158	254	182	179	340	433	186	525	228	377	1241	319
AAGCCAGGGAACACCTCAG	FAM46B	Other	78	108	72	258	345	29	148	168	226	401	2528	240	387	975	819	173	118	468	43	410	199	85	43	212	51	390	202	42	37	295	174	1307	127	182	91	132	295	236	389	368	684	177	393	204	166	446	197
AAGCCAGGGTGAAGGATCC	C21orf62	Other	137	183	149	469	696	201	290	205	369	180	603	179	326	734	625	355	302	979	4	37	204	40	9	62	30	55	189	46	10	45	53	199	86	37	31	11	0	12	11	23	11	170	229	195	179	244	194
AAGCCAGTGCTCGTGAACT	GBP1	Other	184	279	210	673	1208	330	378	500	499	916	6225	486	826	2023	1821	486	390	1382	105	675	375	86	67	505	97	1141	284	174	115	968	384	3289	260	461	254	213	437	440	535	653	972	286	521	288	290	593	262
AAGCCATCTTCCCTGCATC	LUZP4	NEG	120	182	173	475	578	129	223	226	380	661	5145	362	607	1601	1530	389	268	943	104	671	266	80	84	770	96	712	261	97	91	824	375	2977	177	194	114	232	497	332	362	564	859	313	621	203	344	562	234
AAGCCATGATTGAGTCCAG	LGALS1	Other	178	256	168	602	678	136	298	244	476	702	4538	300	867	1779	1830	398	361	1348	122	645	342	89	67	473	57	601	245	58	66	563	312	2282	147	162	64	211	425	163	275	374	700	243	404	237	226	627	242
AAGCCATGGTGGCCAAACA	SERP2	Other	100	152	113	365	857	147	296	414	321	511	2914	274	365	842	630	203	147	612	60	282	181	32	35	194	42	348	147	129	75	482	212	1306	161	103	77	85	163	59	166	144	329	301	389	251	187	325	185
AAGCCCACACCAGCCCGTC	ATP1A2	Other	51	59	55	165	473	18	63	392	145	301	2012	142	271	474	430	104	97	426	40	275	99	48	69	354	51	349	103	48	35	286	195	1264	96	20	5	74	186	44	60	118	246	70	116	48	86	117	51
AAGCCCACCGGCCTCCCTG	GJB3	Other	58	118	104	280	456	85	122	249	234	99	471	126	165	274	219	152	151	416	32	79	125	41	19	120	10	82	144	40	17	110	78	391	81	58	27	79	77	75	47	154	124	47	68	39	76	77	72
AAGCCCACCTCCTCCCGGG	HSD11B1L	Other	101	175	99	375	713	21	217	475	328	510	3332	256	372	982	973	232	210	454	88	392	228	75	42	297	85	586	223	71	80	511	295	1786	146	253	118	155	231	297	541	452	772	145	298	116	248	487	228
AAGCCCACCTCTCAGAATC	N4BP2L2	Other	97	149	127	373	826	113	266	447	273	460	3187	229	594	1041	926	367	255	970	75	568	281	48	77	456	53	384	244	60	41	191	246	1599	108	272	209	62	71	376	452	438	523	137	374	174	226	497	172
AAGCCCACGCGCCGCGGAG	PYCRL	Other	95	139	83	317	613	152	284	177	289	405	2446	216	421	908	843	251	188	595	53	279	194	63	69	438	75	470	195	79	73	383	270	1570	142	26	34	41	41	74	104	115	145	80	187	148	124	387	126
AAGCCCAGAAAGGAGCCAC	TMEM196	Other	259	429	316	1004	1058	258	334	466	852	1273	8934	566	1221	2921	2754	905	723	2376	231	1462	570	134	117	1109	166	1514	472	151	199	1391	713	5476	285	516	270	433	885	530	686	963	1571	434	809	346	270	720	298
AAGCCCAGTACATTTCAAG	POLR3GL	Other	166	175	168	509	826	197	307	322	417	697	4371	434	590	1316	958	419	373	1102	108	496	389	121	58	662	101	707	261	114	79	564	346	2429	235	192	109	202	282	251	299	453	581	206	409	191	236	621	203
AAGCCCATGAACTACAACC	TMEM91	Other	150	253	178	581	684	114	203	367	458	860	5792	370	711	1617	1387	267	257	740	113	545	387	86	87	768	97	733	284	98	111	676	408	2722	184	435	215	278	559	513	633	791	1192	325	404	280	151	412	195
AAGCCCATTATGGCTGTAA	CREM	Other	76	122	132	330	1318	326	131	861	252	392	2656	205	535	1161	888	190	172	727	51	451	172	67	38	318	54	412	161	65	77	445	220	1626	132	58	34	138	186	64	91	202	277	152	466	136	44	163	44
AAGCCCCCAAGGCCCTTCG	ANK1	Other	169	271	140	580	793	246	229	318	419	743	4965	331	525	1308	1183	406	359	1233	117	522	308	107	115	864	85	549	286	75	103	785	420	2720	182	430	273	158	194	499	709	657	903	215	447	170	270	747	274
AAGCCCCCAGCACAGGCGC	TSPAN10	Other	84	111	86	281	238	95	42	101	177	354	2038	203	216	429	409	261	262	759	40	209	155	49	29	159	15	203	172	32	26	186	110	757	81	24	35	166	243	32	42	198	285	129	267	82	141	254	117
AAGCCCCCTGGGTCCCCGC	IKZF1	Other	220	308	207	735	2057	470	438	1149	621	791	3679	492	662	983	885	285	231	588	119	457	558	121	89	453	57	341	414	137	90	406	355	1657	258	223	166	169	324	294	403	463	727	347	533	279	238	589	257
AAGCCCCGCAGTTGGGAAG	MCHR1	Other	187	372	240	799	1511	221	428	862	650	929	4736	522	913	2529	2187	265	150	461	131	572	482	134	95	489	108	735	431	144	123	681	457	2477	278	352	163	252	285	426	354	678	639	497	1117	461	360	1081	429
AAGCCCCGGGCGAGAAACG	CATSPERG	Other	105	191	124	420	648	92	286	270	325	241	1298	236	535	977	831	98	126	338	31	210	282	75	29	166	19	135	252	48	26	73	105	584	123	41	20	144	226	50	48	194	274	220	285	240	149	306	143
AAGCCCGCAAGAGGCCTCA	ISOC2	Other	148	220	171	539	776	197	296	283	390	593	4010	244	694	1652	1460	349	290	937	53	414	181	51	48	271	45	431	208	40	91	496	237	1612	91	234	179	315	646	211	273	526	919	212	398	244	217	481	200
AAGCCCTCGAATCAGCCGC	GLE1	Other	136	157	120	413	450	180	231	39	320	8	34	2	197	382	347	163	91	267	0	0	18	0	0	0	0	0	13	0	0	0	0	0	0	0	0	0	0	0	0	0	0	0	0	1	4	19	9
AAGCCCTGGAGAGTCAGGC	RIN1	Other	236	327	251	814	1228	254	421	553	554	1066	7284	592	983	2295	1984	563	538	1885	142	771	483	153	81	877	90	878	429	138	135	946	448	3472	291	324	232	275	506	451	627	726	1133	529	1057	508	423	1113	382
AAGCCGAAAGATGTCCAGG	WDR76	Other	196	363	238	797	1950	399	962	589	693	535	2000	495	635	954	829	770	613	1776	72	244	539	114	57	243	73	298	437	122	56	161	258	946	236	191	86	148	187	215	138	363	325	415	845	381	235	560	267
AAGCCGAGACCTAAAGTTG	MTBP	Other	149	233	140	522	1180	352	180	648	319	12	95	11	218	360	318	39	16	20	0	0	12	1	0	0	5	5	17	4	1	25	6	30	5	0	0	0	0	0	0	0	0	8	20	22	0	0	0
AAGCCGCAGTAAGAAGCCA	CHD1L	Other	71	174	107	352	961	32	211	718	283	518	2764	246	444	864	765	279	261	839	65	477	168	75	44	322	26	225	137	34	69	363	204	1387	109	26	81	111	213	68	86	179	299	111	191	89	148	289	129
AAGCCGCCGGGAAGACCCC	TGDS	Other	70	137	56	263	487	130	110	247	194	17	22	38	138	205	251	328	252	671	0	0	111	4	0	0	0	0	134	11	3	0	3	0	15	0	0	3	2	0	4	3	6	11	27	43	29	39	63
AAGCCGCGACTAAGGGAAG	SF3A3	CEG	131	213	134	478	660	140	135	385	368	0	19	0	220	359	370	0	0	0	0	0	1	0	0	18	0	1	8	0	0	0	0	19	0	0	0	1	5	0	1	1	6	0	0	0	6	12	4
AAGCCGCGGCAAGAACGCA	PRKAB1	Other	103	164	131	398	579	252	144	183	267	533	3438	305	471	1129	1048	200	205	719	74	439	237	69	56	486	40	490	183	78	56	295	226	1710	147	135	125	221	492	100	138	321	630	154	362	206	185	333	191
AAGCCGCTTTCGGCATCAG	IPO11	Other	178	227	173	578	1292	231	322	739	562	258	1406	211	461	1000	775	313	262	893	36	131	324	47	32	227	22	128	244	36	38	224	128	710	83	84	35	146	190	74	58	220	248	230	479	228	227	457	179
AAGCCGGACTCATCCCGTG	LOC403312	Other	80	160	95	335	529	80	158	291	270	697	3602	347	617	958	978	484	479	1476	84	376	162	80	47	364	101	697	187	58	103	523	335	1960	138	112	74	149	164	178	208	327	372	179	408	167	155	351	134
AAGCCGGAGCGAGGCCACC	GRAMD2	Other	119	217	124	460	1082	220	330	532	356	511	2686	339	549	1289	943	259	182	524	58	216	228	73	51	359	25	150	184	61	37	291	171	1016	134	154	107	190	239	186	245	376	484	60	180	104	168	298	188
AAGCCGGCAACCACCCTCC	BSX	Other	226	312	245	783	1603	414	308	881	648	11	104	5	458	883	792	590	388	1028	0	0	240	1	0	0	6	29	206	2	5	73	11	102	3	42	30	100	142	50	83	150	225	59	111	77	55	119	126
AAGCCGGCCCAGGCTCGGT	MAGEA3	Other	64	102	75	241	468	77	89	302	196	129	432	202	205	426	399	112	67	198	20	40	200	59	4	30	10	87	99	39	18	54	52	211	98	57	31	57	40	27	5	84	45	61	141	74	94	226	103
AAGCCGGCCTCTGCCAGCG	SCUBE3	Other	179	310	192	681	1436	346	525	565	548	988	5688	497	944	2083	1897	394	389	956	147	766	324	116	110	728	70	753	268	82	108	580	435	2827	198	260	199	353	610	343	566	696	1176	384	847	314	418	836	367
AAGCCGGCGCGCCTGCAGC	KIAA1211L	Other	258	355	257	870	1566	535	484	547	628	1176	7098	517	1343	3197	2933	716	535	1813	179	1326	451	134	129	897	132	814	369	159	160	900	600	3937	293	364	160	451	893	378	429	829	1322	546	1209	471	332	861	416
AAGCCGGCGCTCGGCAAGG	RPS7	CEG	175	241	174	590	781	219	287	275	399	31	188	8	157	480	403	11	15	45	10	47	17	2	2	5	7	62	30	4	8	6	27	120	6	32	29	19	28	28	49	47	77	20	40	16	17	58	32
AAGCCGGGTCCCTAGCCCC	ARSJ	Other	129	213	137	479	631	132	69	430	337	517	3743	201	566	1202	1083	275	204	711	70	469	198	47	46	344	68	569	158	59	46	482	230	1864	106	222	127	99	232	215	220	314	452	115	265	123	120	386	122
AAGCCGGTTACGTACGCCT	RBMY1J	NEG	46	90	47	183	324	124	68	132	225	259	1272	117	416	755	744	201	176	597	20	65	91	12	17	62	45	229	61	27	28	232	110	588	39	84	51	87	120	134	111	221	231	168	345	117	83	179	62
AAGCCGTACAGTACTTACC	ACTG2	Other	61	113	73	247	545	174	51	320	222	248	1616	153	350	644	648	152	137	340	17	135	130	26	35	111	42	325	142	49	70	549	164	1120	75	110	65	127	198	161	148	288	346	109	224	103	126	241	100
AAGCCGTACCTGGAGGGAC	CHAF1B	CEG	64	135	72	271	406	30	282	94	187	0	0	1	77	190	193	36	5	8	0	0	25	0	0	0	0	0	40	0	0	0	0	0	0	0	0	0	0	0	0	0	0	7	46	11	18	41	11
AAGCCGTAGCCTAACCGTC	COIL	Other	174	181	109	464	521	126	101	294	324	454	2705	295	553	1195	1009	283	265	929	43	246	231	71	61	291	69	492	198	97	48	418	221	1447	168	196	134	91	143	251	261	342	404	184	284	119	140	335	133
AAGCCGTGCGTTGCGTTCC	SNRPG	Other	187	311	176	674	791	195	244	352	477	6	2	6	248	553	470	0	0	0	0	0	4	0	0	0	0	0	13	4	3	0	3	0	4	0	0	0	0	0	0	0	0	0	0	0	2	0	0
AAGCCGTTCTCAGCTACAA	MAGEH1	Other	209	306	214	729	1115	324	256	535	553	1061	6027	570	1105	2230	1966	690	567	1809	174	714	394	107	68	614	125	862	339	174	134	935	501	3125	281	294	187	425	713	352	409	777	1122	328	777	327	457	1190	375
AAGCCTAACCCACTCCAGT	EIF2S2	CEG	197	307	217	721	1236	246	243	747	543	283	1552	155	506	1120	1045	159	110	240	36	194	165	26	19	156	21	107	168	49	22	117	98	574	75	39	48	61	83	55	39	116	122	267	393	293	153	267	204
AAGCCTCAGAGAGCAGGAG	SLC35E4	Other	220	303	262	785	1457	341	526	590	592	29	155	60	545	904	752	702	574	2160	2	10	284	9	0	0	15	43	305	20	8	29	25	82	29	185	61	72	88	195	174	267	262	132	196	178	207	322	240
AAGCCTCCCGGATCCCGTC	FAM120AOS	Other	95	156	88	339	904	235	374	295	296	438	2544	183	499	1032	862	216	145	502	57	367	135	55	59	488	36	246	161	36	53	262	205	1363	91	43	82	97	211	91	124	188	335	154	325	136	187	416	126
AAGCCTCTTAGCGAGAGAC	EXOSC2	CEG	143	253	140	536	880	301	154	425	382	5	74	23	255	582	530	25	6	8	4	39	147	2	1	9	0	4	131	2	0	22	5	74	4	16	4	1	1	0	0	1	1	79	175	131	91	115	137
AAGCCTCTTCTCACCTCGA	KLK7	Other	149	164	126	439	927	100	448	379	412	693	4965	379	556	1396	1351	197	194	544	112	652	335	124	52	575	67	646	265	75	101	691	332	2564	199	114	110	53	125	182	205	235	330	167	343	179	151	323	154
AAGCCTGATCCCGGAGCCG	2009-03-01	Other	145	204	145	494	1083	240	245	598	438	22	114	77	262	570	407	223	182	471	3	7	242	14	1	4	5	58	216	24	6	13	15	82	38	32	16	0	0	49	10	49	10	78	58	180	34	108	99
AAGCCTGCAGAATAATTGG	C5orf64	Other	167	249	185	601	1379	318	357	704	454	781	3632	421	650	1393	1136	405	405	904	119	457	338	107	83	343	86	640	323	128	86	445	374	1885	235	131	115	271	395	283	283	554	678	253	404	224	345	641	311
AAGCCTGCCCTATGCCAGC	AP1S2	Other	108	181	162	451	708	232	226	250	350	592	4448	350	545	1393	1125	323	289	840	103	571	273	92	80	597	73	756	227	96	61	453	317	2377	188	185	105	230	414	164	303	394	717	278	588	230	306	702	247
AAGCCTGGTGAGAAATTGA	TPP1	Other	70	126	78	274	509	79	23	407	155	407	2642	244	319	609	567	203	147	446	55	214	150	46	31	233	52	511	183	62	67	410	205	1368	108	130	41	103	190	127	214	230	404	149	290	92	147	226	128
AAGCCTGTCAAGCCAGGTT	MINDY3	Other	189	298	194	681	994	373	427	194	558	1098	8043	549	780	2005	1626	436	318	1037	166	849	410	108	109	883	80	735	434	133	111	847	466	3314	241	237	164	297	565	259	451	556	1016	458	977	412	293	616	299
AAGCCTTCAAGAGGGTGAC	PCDHB11	Other	207	335	251	793	1356	449	235	672	506	959	4973	560	785	1634	1305	621	501	1678	164	682	385	184	114	846	63	574	399	100	112	524	453	2626	284	320	205	406	551	400	560	806	1111	600	1164	579	340	628	303
AAGCCTTTGAGACCGCAGA	BORCS8	Other	86	116	55	257	668	190	93	385	182	352	1647	142	328	628	475	185	141	449	52	254	153	49	39	210	55	269	113	30	56	309	202	1042	79	134	50	142	258	140	178	282	436	113	147	100	94	163	53
AAGCGAAAGCGTCTTTCTG	MAGEA11	NEG	193	341	265	799	1042	257	323	462	633	888	5749	519	828	1757	1736	673	503	1665	137	824	391	110	111	905	64	881	326	111	110	670	422	3280	221	218	119	296	583	270	240	566	823	294	414	289	208	442	218
AAGCGAAGACAATGAACCC	GUF1	Other	326	541	412	1279	2376	536	692	1148	953	1400	7948	744	1721	4143	3570	881	734	2611	210	1030	645	152	138	946	128	777	641	198	154	923	630	3676	350	540	367	352	500	637	933	989	1433	648	1230	601	595	1371	604
AAGCGAAGCGTTTCCGCGG	ANKMY2	Other	245	384	276	905	1430	442	327	661	616	1141	6128	622	869	2031	1876	816	664	1882	167	1053	480	175	132	860	105	621	430	118	134	740	538	3274	293	447	292	325	467	622	675	947	1142	350	757	432	453	1055	401
AAGCGAAGGAGGAGTGTGT	CPSF4	CEG	267	387	255	909	1276	310	413	553	567	21	164	46	427	590	520	91	42	73	4	14	181	15	1	17	0	35	153	1	2	15	7	81	16	0	0	3	5	2	4	5	9	111	356	86	72	177	100
AAGCGAAGTCAGTCACCTG	SGCZ	Other	304	494	351	1149	1908	285	548	1075	866	1351	8600	702	1212	2683	2436	796	586	1969	263	1288	657	179	130	957	144	1218	559	187	163	1286	700	4749	366	436	325	866	1550	594	742	1460	2292	634	1374	643	425	1029	440
AAGCGAAGTTAAACAGCCG	TBP	Other	119	236	132	487	703	127	319	257	301	50	409	56	214	427	422	191	155	471	9	44	105	18	9	51	3	43	126	13	2	27	23	165	31	2	0	18	58	5	1	23	59	77	333	120	6	7	15
AAGCGACCCAAGGAGCCGA	HEYL	Other	112	151	129	392	732	299	311	122	224	564	3242	237	474	1117	1151	249	163	566	109	433	211	48	70	387	75	537	155	80	54	350	308	1707	128	201	145	250	474	337	442	587	916	192	433	151	218	488	197
AAGCGACCCGGCCTCCTAG	NDUFS1	Other	175	214	182	571	1444	326	568	550	442	190	751	192	655	1206	810	182	130	260	28	66	291	45	10	18	13	88	268	60	18	63	69	235	105	99	94	94	78	83	48	177	126	141	239	197	142	171	156
AAGCGACTCATGACTGCGC	TATDN1	Other	213	376	262	851	1248	257	300	691	594	235	1217	273	836	1636	1298	551	437	1532	22	152	422	51	35	148	33	208	422	76	42	170	132	678	127	216	162	120	153	202	223	322	376	180	193	281	147	163	145
AAGCGAGAGCACGGCGGCA	SRSF4	Other	77	172	86	335	396	199	126	71	257	360	2284	172	307	706	700	107	112	335	49	205	157	48	27	296	39	363	154	51	47	270	162	1134	99	92	38	13	45	98	105	111	150	104	183	139	133	339	157
AAGCGAGAGTCTGAGTCGC	USP39	CEG	141	250	166	557	1014	183	338	493	464	16	23	5	197	443	341	1	0	6	6	8	48	2	1	6	0	0	71	0	0	0	7	14	2	0	0	0	0	0	1	0	1	35	73	33	37	66	31
AAGCGAGCCATTTAACATG	TERF1	Other	94	128	68	290	561	147	77	337	193	9	27	33	80	140	126	190	141	347	1	11	59	11	0	0	1	0	34	7	1	0	3	11	18	58	33	21	16	31	8	52	24	0	6	17	23	19	36
AAGCGAGCTAGCGAGCGGG	KCNE5	Other	225	357	219	801	1540	284	473	783	550	707	4053	436	880	1774	1743	394	385	1205	93	571	309	88	71	506	54	465	286	83	56	366	274	1908	171	302	157	247	411	357	343	604	754	257	423	258	231	489	250
AAGCGAGCTTGGAGCCCGC	TNFAIP3	Other	51	79	83	213	510	86	148	276	144	139	917	72	227	626	482	141	130	506	12	97	80	11	11	80	23	150	53	21	16	105	62	432	32	67	41	46	82	94	165	140	247	65	177	68	120	205	106
AAGCGAGGAGCACAAAGAC	SERPINB5	Other	129	196	147	472	253	36	155	62	267	540	3340	255	549	1308	1154	281	223	737	72	342	259	86	76	518	61	519	252	65	69	510	278	1889	151	98	61	319	400	126	212	445	612	117	214	154	200	330	154
AAGCGAGGAGCAGCGATGG	FAM127A	Other	266	418	268	952	1533	309	677	547	701	1463	7869	857	1512	2953	2532	860	803	2243	276	1145	662	269	181	1196	128	934	641	162	125	868	710	4143	431	446	318	565	824	559	676	1124	1500	478	765	440	559	1194	455
AAGCGAGGTTCTCGTTCTG	MAGEA10-MAGEA5	Other	104	190	80	374	454	78	155	221	230	584	3306	232	450	873	861	313	282	753	79	310	169	52	52	336	56	474	86	65	43	343	230	1463	117	171	59	297	508	206	160	503	668	154	260	149	245	590	206
AAGCGATTGACATACTGTA	MTIF3	Other	131	201	126	458	1054	319	433	302	359	312	1752	267	585	1347	1281	209	172	503	38	155	190	54	39	202	44	300	232	80	46	279	167	936	134	38	28	169	221	32	67	201	288	136	188	225	220	300	235
AAGCGCACTTCTACCAGGA	BCL11B	Other	123	197	122	442	434	141	40	253	281	626	4453	234	406	1207	1163	320	222	573	98	451	185	47	57	400	63	608	188	57	63	588	281	2047	104	212	131	297	472	245	334	542	806	201	463	134	177	426	200
AAGCGCAGAAAAGAAACTC	TXNL4B	Other	105	203	122	430	565	172	264	129	290	19	103	3	169	434	407	97	52	82	0	0	165	0	0	0	7	31	103	3	12	71	19	102	3	0	0	0	0	0	0	0	0	6	5	7	26	45	39
AAGCGCAGAAATCGAAAAC	MBLAC1	Other	188	170	158	516	579	161	306	112	386	534	3190	248	640	1477	1404	298	146	521	49	378	233	54	66	450	57	443	211	88	45	292	217	1563	142	182	83	260	512	252	336	512	848	304	480	268	182	422	182
AAGCGCAGCTCCCGACGCA	STARD5	Other	204	463	233	900	1582	345	389	848	576	900	5888	450	829	2319	2172	488	375	1272	121	804	389	120	107	783	90	796	466	95	106	749	424	3132	215	300	181	269	535	286	491	555	1026	407	849	462	391	939	466
AAGCGCATCCAGCACCGAC	BBS5	Other	330	573	324	1227	1626	507	572	547	768	1630	9185	756	1706	4104	3276	948	779	2853	219	1225	644	168	186	821	153	1109	622	204	226	1373	784	4528	372	514	331	392	704	695	758	1087	1462	456	970	497	777	1659	686
AAGCGCCAAAAAAGAATTT	MCM8	Other	135	147	107	389	859	96	328	435	342	1	0	10	216	517	501	302	155	246	1	0	92	4	0	0	0	0	113	3	0	0	1	0	7	0	0	0	0	0	0	0	0	7	0	5	21	7	43
AAGCGCCAAAAAGGCTTCT	ACOT4	Other	161	209	167	537	851	147	238	466	466	587	4011	293	484	1275	1167	308	244	999	78	368	262	56	32	371	71	547	235	83	72	627	253	1913	139	335	142	312	682	338	504	650	1186	287	641	265	164	407	120
AAGCGCCACTACCACTTGC	PAIP2B	Other	81	154	101	336	744	51	210	483	260	394	2748	194	465	891	766	186	127	402	60	449	215	42	40	325	46	462	180	38	43	263	189	1499	80	206	190	64	82	263	363	327	445	181	405	169	89	158	63
AAGCGCCAGGAGCAGCTGC	PKP1	Other	172	300	177	649	1409	363	263	783	501	842	5057	445	842	1500	1418	676	516	1506	42	207	350	66	55	401	93	672	297	114	138	782	328	2062	180	183	94	254	473	202	214	456	687	303	540	273	412	774	301
AAGCGCCGGGCAGTACAGT	THSD4	Other	138	185	108	431	823	105	441	277	301	660	4383	392	600	1373	1275	401	280	878	111	519	304	78	70	502	83	624	237	119	108	737	372	2382	197	221	159	126	239	302	397	428	636	236	364	277	127	403	140
AAGCGCGCCGAAGGCAGAG	CHMP1B	Other	193	279	183	655	1396	252	379	765	522	12	44	89	403	766	620	152	74	174	2	11	236	16	2	24	0	0	221	18	1	9	5	44	34	8	9	10	22	7	9	17	31	176	287	272	121	218	173
AAGCGCGCGAAAAGCTGAG	ATF7IP	Other	158	245	150	553	1068	335	205	528	365	889	4637	459	728	1263	898	390	289	716	143	502	320	96	97	544	97	805	306	112	122	635	459	2486	208	171	99	405	377	214	195	619	572	261	423	215	238	379	203
AAGCGCGCGTAGACCCGTC	MAGI3	Other	66	71	108	245	328	98	206	24	229	286	1336	125	319	555	565	90	40	141	34	146	112	26	29	55	27	260	127	36	19	142	109	603	62	167	173	116	200	261	245	377	445	147	275	139	112	252	90
AAGCGCGCTCCGTGTAAAA	GART	CEG	77	97	79	253	901	251	196	454	199	218	1049	179	225	509	403	5	0	0	36	174	178	43	19	131	21	107	148	38	29	135	105	547	81	57	29	46	87	53	67	99	154	103	173	115	72	132	119
AAGCGCGGACCTTTCAACA	NUDCD1	Other	29	48	44	121	183	114	15	54	96	230	1068	110	84	185	152	132	123	237	43	191	94	28	11	39	17	109	85	25	19	118	90	457	53	8	17	42	40	16	12	58	52	113	177	69	37	236	32
AAGCGCGGAGCGAGCAGCC	TBPL2	NEG	192	287	233	712	1031	202	316	513	460	972	6184	527	885	1864	1757	521	458	1449	114	745	427	123	110	698	113	1027	342	143	119	855	456	3325	266	276	270	196	284	506	623	702	907	310	468	242	274	712	284
AAGCGCGGCCCTGTTCCGG	SLC41A3	Other	151	259	176	586	718	189	288	241	311	650	4126	366	667	1593	1486	263	240	570	81	438	301	100	75	481	100	761	258	117	99	940	355	2620	217	145	150	291	468	298	371	589	839	225	409	246	251	542	222
AAGCGCGGCTGAGCTCCAG	SH3D21	Other	196	294	229	719	1290	265	650	375	566	1076	6488	618	827	1873	1657	479	332	1045	135	715	419	132	126	695	105	710	374	128	90	715	456	2835	260	382	247	405	589	510	721	915	1310	518	835	400	459	938	397
AAGCGCTCCCAAAGCTCTG	ZIK1	Other	194	323	188	705	1955	377	525	1053	620	867	5432	493	990	2118	2069	536	572	1585	143	862	540	159	106	656	56	666	367	78	94	699	399	2883	237	344	168	218	363	428	680	646	1043	301	548	295	200	518	272
AAGCGCTCGCGCGGGGATC	MYO10	Other	74	144	60	278	607	88	299	220	203	235	1293	153	324	634	531	147	172	532	51	254	145	53	47	254	21	154	122	29	35	168	154	830	82	95	38	99	130	110	84	209	214	90	135	99	40	156	90
AAGCGGAGAGAGAAAGCGG	RAVER2	Other	101	163	115	379	935	47	372	516	376	69	172	160	261	410	305	194	64	12	5	21	164	27	1	6	8	48	181	39	10	17	24	92	66	108	103	19	9	86	31	105	40	52	46	143	26	24	66
AAGCGGAGCAGAGAGGAGC	NPR2	Other	213	284	283	780	1496	306	501	689	626	13	67	1	492	896	776	43	21	30	6	24	4	1	2	20	5	23	11	0	0	0	13	67	1	12	11	0	0	24	57	24	57	113	207	90	86	214	96
AAGCGGAGCAGCAGCCCGG	KCNC1	Other	253	424	296	973	1608	411	577	620	681	1085	4976	842	1345	2366	2281	967	881	2404	200	603	667	254	150	871	97	729	558	191	160	902	607	3105	445	682	429	465	639	795	806	1260	1445	910	2280	779	859	2485	755
AAGCGGAGGCATAAGCAGA	SCN3A	Other	224	343	216	783	1053	244	392	417	431	887	5497	444	957	1927	1751	506	382	1215	210	1021	403	131	112	821	116	837	388	128	98	620	536	3299	259	360	279	198	316	406	641	604	957	271	492	312	325	708	339
AAGCGGAGGTCGGAGCGCC	BNIP3	Other	100	117	95	312	714	147	114	453	237	507	2992	270	558	1072	1103	317	209	696	84	469	210	72	69	458	30	161	207	44	50	239	233	1327	116	168	115	215	288	317	422	532	710	217	395	182	184	341	198
AAGCGGAGTTAAACAGGAG	C1D	Other	174	237	147	558	945	106	289	550	383	44	123	223	323	512	412	436	443	1058	7	30	295	74	7	22	2	11	255	52	8	14	24	77	126	113	90	17	7	102	72	119	79	50	181	79	17	4	73
AAGCGGAGTTAACCGAAGA	CNOT1	Other	128	184	127	439	1009	241	231	537	322	32	101	7	102	172	123	1	0	0	7	6	77	0	4	11	9	31	49	3	3	22	23	70	3	0	0	0	0	0	0	0	0	26	65	11	0	0	1
AAGCGGATCGCATGGAGTG	ZNF845	Other	201	298	211	710	1375	209	376	790	507	1442	8536	661	1027	2442	2337	865	690	2065	195	879	583	145	122	740	167	1105	456	156	160	1155	644	3879	301	319	220	600	926	374	471	974	1397	583	1047	524	450	965	402
AAGCGGATCGGCGGCTCCT	CASP9	Other	107	209	161	477	942	227	191	524	362	896	4719	511	759	1524	1286	423	396	1186	84	462	401	124	103	647	108	637	319	134	104	698	399	2444	258	224	153	223	488	285	244	508	732	319	567	269	281	645	211
AAGCGGATCGGGTGGAGTG	ZNF611	Other	143	276	167	586	1209	516	165	528	392	651	2555	374	799	1625	1293	348	267	851	97	295	360	90	46	209	74	301	253	96	98	418	315	1223	186	316	200	287	337	498	425	785	762	326	560	308	319	703	278
AAGCGGCAAATGAGACTGC	ACYP2	Other	190	282	195	667	1882	352	441	1089	520	1035	6221	565	1071	2260	1938	694	450	1282	121	690	334	134	141	994	62	427	382	149	146	944	470	3055	283	246	171	282	457	301	350	583	807	461	892	349	402	900	348
AAGCGGCACACTCGGCGAG	CHRNB3	NEG	145	192	116	453	795	356	165	274	373	842	4511	387	550	1194	1011	345	271	908	84	402	288	66	76	544	95	670	196	111	94	381	349	1997	177	209	136	217	328	262	362	479	690	291	574	343	211	399	208
AAGCGGCATCCCGAGCGCG	RCOR2	Other	114	213	160	487	1148	503	223	422	331	409	1451	295	371	655	491	616	477	1008	41	141	226	66	46	210	88	322	262	75	74	298	249	971	141	65	44	94	54	67	28	161	82	153	203	203	107	98	150
AAGCGGCATGGCGTTCCGG	PGAM5	Other	112	185	121	418	688	207	163	318	224	546	3038	300	417	1092	924	222	146	461	54	266	197	59	48	289	77	393	140	77	54	480	233	1428	136	284	97	209	347	199	268	408	615	259	472	215	144	261	163
AAGCGGCCACCCGGGCCTC	FAIM2	Other	124	193	129	446	537	155	215	167	332	355	1846	230	388	779	681	259	218	660	40	155	151	44	24	138	37	188	117	53	17	110	118	591	97	59	34	22	12	59	67	81	79	97	182	92	167	449	202
AAGCGGCCGAGAAGCTACA	NRM	Other	223	349	252	824	1467	458	429	580	595	1302	7616	558	1000	2111	2098	704	605	1378	169	797	467	148	153	809	122	968	332	171	182	920	626	3494	319	262	149	471	836	402	482	873	1318	424	935	461	435	1007	404
AAGCGGCGCCCAGTGCAGG	PIAS2	Other	168	241	207	616	1078	280	303	495	391	712	3592	432	680	1325	1149	459	376	948	141	516	354	112	71	480	95	519	283	124	66	361	373	1876	236	157	87	173	177	261	354	434	531	221	437	246	309	583	348
AAGCGGCGGAAGAAGGTGG	RHEB	CEG	141	245	184	570	874	310	353	211	432	281	853	224	641	1094	954	536	492	1349	69	130	277	61	33	134	20	113	248	44	26	53	148	430	105	144	115	66	75	151	112	217	187	250	278	228	225	528	369
AAGCGGCGGAGCGGGTCCG	SIRT7	Other	150	266	133	549	579	185	141	253	437	306	1117	300	448	796	635	449	358	1053	41	107	244	67	23	84	33	163	277	59	23	90	120	444	126	68	40	67	53	39	16	106	69	182	320	189	261	465	250
AAGCGGCGGTGGCGACTCG	GRIN3A	Other	206	284	199	689	1320	358	269	693	494	279	1015	461	610	1035	897	649	532	1318	50	110	391	106	21	102	36	146	364	98	39	140	146	498	204	194	113	314	346	221	166	535	512	259	394	239	94	134	151
AAGCGGCTCCCTGAGGGCG	C5orf34	Other	172	279	194	645	811	335	212	264	427	714	4699	370	863	1753	1818	426	320	986	138	665	308	87	52	477	82	651	208	112	53	553	325	2346	199	173	119	151	255	149	237	300	492	490	1081	366	294	685	302
AAGCGGCTGGCGGGTAAGC	JSRP1	Other	112	166	99	377	576	95	94	387	262	718	4080	354	510	1326	1178	352	306	1012	103	411	267	89	66	523	58	530	250	87	108	648	335	2112	176	232	161	131	199	399	448	530	647	213	428	232	226	469	221
AAGCGGGAGGCAGCCAGAG	KLC2	Other	233	401	274	908	1619	500	407	712	622	1243	7284	699	1334	2885	2573	702	702	2095	206	1012	466	161	151	1003	108	984	471	165	139	813	604	3812	326	345	198	395	545	555	595	950	1140	551	1193	475	372	1117	428
AAGCGGGATTGTGAGGTAA	DND1	Other	169	223	193	585	1153	93	640	420	388	1258	7379	616	1047	2425	2173	626	604	1537	203	1070	552	153	150	1001	100	826	509	147	156	915	609	3812	300	261	255	363	570	378	497	741	1067	696	1223	551	353	818	308
AAGCGGGCTCTCAAAGCCG	TMC2	Other	71	121	114	306	257	78	107	72	198	538	3249	238	346	638	596	236	267	726	54	338	138	68	71	429	45	379	153	60	83	615	253	1761	128	161	114	108	189	161	219	269	408	127	303	133	104	271	123
AAGCGGGGCGGAGACTCGC	C15orf41	Other	156	211	150	517	709	212	307	190	363	110	369	233	323	443	409	342	237	540	14	44	317	49	17	106	17	63	284	76	6	50	54	263	125	22	18	5	12	39	21	44	33	73	85	167	96	193	170
AAGCGGGGCGGAGAGCACC	HERC4	Other	178	215	156	549	984	157	390	437	392	801	4642	391	897	2077	1700	429	299	1033	135	664	307	102	86	542	60	462	237	60	77	557	358	2225	162	245	155	294	553	321	426	615	979	265	621	299	297	777	299
AAGCGGGTGGGAGGGGGCT	NEURL2	Other	231	365	298	894	1415	467	416	532	675	1342	6373	626	1327	2600	2278	767	606	1389	164	785	473	148	142	751	121	695	488	151	110	622	537	2853	299	339	239	299	350	466	497	765	847	493	825	429	320	751	354
AAGCGGGTTTAAGAGGGTG	CDKL3	Other	218	291	243	752	1728	242	613	873	585	922	4345	556	1110	2470	2336	754	545	1206	150	526	428	128	139	695	92	453	433	173	109	480	490	2154	301	349	279	374	582	557	650	931	1232	353	821	472	243	541	250
AAGCGGTATCGGATTCAGA	PPP1R11	Other	123	147	137	407	796	321	143	332	290	6	1	55	160	259	217	275	210	724	0	0	180	13	0	0	0	0	175	14	0	0	0	0	27	0	0	2	3	0	1	2	4	44	121	44	0	3	1
AAGCGGTCAAAATCACCCA	STOML1	Other	93	205	133	431	684	47	146	491	324	532	3554	247	584	1361	1168	335	317	818	76	342	199	54	51	249	54	406	158	73	72	492	253	1489	127	273	129	341	628	295	359	636	987	288	594	243	211	309	170
AAGCGGTCGCCATGTCCGC	KIAA0907	Other	139	212	141	492	580	140	252	188	347	693	3727	308	497	1140	968	325	288	992	111	530	260	76	77	520	63	502	241	57	55	378	306	1930	133	277	135	273	412	358	422	631	834	289	649	224	205	385	209
AAGCGTGAAGAGCAATACT	TEDDM1	NEG	162	235	174	571	579	147	163	269	389	720	4031	298	735	1243	1107	312	173	669	98	525	257	67	51	364	54	422	260	80	64	400	267	1711	147	461	187	193	243	366	463	559	706	336	838	260	311	595	314
AAGCGTGCCGTGCGTGCTT	TCEAL7	Other	228	331	205	764	1573	439	273	861	481	703	4704	355	716	1731	1623	450	326	1275	125	721	348	95	93	653	66	600	383	75	65	379	349	2353	170	227	75	326	478	228	249	554	727	157	259	136	246	559	244
AAGCGTGGGGCGGACGCGG	TMEM130	Other	192	284	191	667	1127	250	251	626	464	850	4766	487	801	1831	1681	483	420	1167	137	539	309	88	92	643	78	688	308	124	134	729	441	2599	212	325	203	357	597	559	678	916	1275	248	528	239	385	1042	335
AAGCGTTAGGAGAAGAAGA	NUPR1	Other	165	211	132	508	524	34	77	413	340	457	1647	252	541	925	898	358	273	660	44	138	250	31	47	142	67	297	195	79	60	201	218	778	110	87	61	177	221	147	100	324	321	132	187	134	116	349	126
AAGCTAAGGTTCTTACCCC	TLR10	Other	91	140	101	332	621	130	225	266	183	332	2417	195	301	911	768	198	119	430	41	303	196	64	39	331	23	297	137	53	35	288	138	1219	117	112	78	174	494	180	232	354	726	177	376	119	182	394	175
AAGCTAATGTGGGCTGGGC	OCLM	Other	278	421	318	1017	2022	435	443	1144	701	1229	7376	544	1291	2918	2737	671	526	1686	143	729	553	153	153	1039	100	979	522	146	154	1211	550	3958	299	695	367	253	569	630	1085	883	1654	463	941	434	475	1164	407
AAGCTAGAGATTCCGAAAG	LRSAM1	Other	177	220	172	569	1494	336	393	765	464	180	789	184	251	504	399	316	208	579	29	147	254	71	29	112	24	169	147	45	27	97	109	525	116	47	23	24	19	19	3	43	22	106	189	148	104	143	142
AAGCTAGGCCCCGAGCCGG	ATP5S	Other	294	393	316	1003	2538	901	490	1147	642	462	1845	529	778	1563	1312	581	467	1105	71	321	539	107	46	236	64	210	413	154	57	334	238	1101	261	127	88	92	70	194	217	286	287	372	630	414	417	870	517
AAGCTATAGTAGAGTCACC	ZNF736	Other	122	224	179	525	1089	260	281	548	431	603	3641	302	608	1464	1509	404	309	1011	146	616	280	96	85	550	36	278	267	54	26	218	293	1662	150	242	182	153	247	304	411	457	658	170	309	133	172	372	154
AAGCTCAGCCAGACTGCAA	SLC6A14	Other	120	143	119	382	624	158	289	177	299	476	3065	262	500	1211	1033	304	280	799	104	446	231	67	43	345	42	272	211	46	48	569	237	1632	113	260	128	31	40	248	292	279	332	114	271	158	225	418	194
AAGCTCAGGCGGTCCCGTA	TEPSIN	Other	140	210	134	484	646	83	197	366	368	37	76	12	237	418	458	316	223	513	14	9	137	2	9	29	4	18	137	5	9	19	36	75	7	0	0	6	3	0	2	6	5	43	48	37	23	34	71
AAGCTCAGGGAGAGGAAGC	CYP4B1	Other	50	120	54	224	431	17	215	199	169	33	126	91	179	322	191	126	131	357	2	6	93	22	3	19	2	19	63	17	5	3	12	47	39	40	10	20	26	27	10	47	36	48	30	57	67	111	68
AAGCTCAGGTAAGAAAAGA	MOV10	Other	130	196	133	459	777	176	229	372	387	973	5843	498	921	2048	1748	469	454	1423	145	597	368	93	94	692	112	736	343	139	91	669	442	2694	232	549	430	423	893	586	761	1009	1654	307	492	296	386	1014	447
AAGCTCATAGCAGCAGAGT	CLNS1A	CEG	105	165	106	376	738	119	228	391	258	0	0	2	108	202	190	19	2	4	0	0	157	2	0	0	0	0	130	0	0	0	0	0	2	0	0	0	0	0	0	0	0	0	0	5	0	0	0
AAGCTCCAAGGGCTTCTCG	TSPY3	Other	126	279	160	565	876	214	355	307	403	386	2057	282	488	1021	929	421	346	1124	65	283	317	65	55	318	37	305	278	89	64	309	221	1215	154	285	193	112	170	391	487	503	657	253	575	241	213	547	197
AAGCTCCAGCGCTACACCG	SOS1	Other	215	353	244	812	1864	330	389	1145	565	699	4136	443	632	1473	1376	406	285	924	122	570	386	117	87	593	52	521	350	79	80	482	341	2166	196	317	233	336	594	295	441	631	1035	181	294	205	164	343	205
AAGCTCCAGTTGGGGTAAG	TEKT1	Other	170	305	192	667	1394	368	477	549	524	283	1206	345	454	935	862	426	363	1191	45	171	378	73	24	128	38	222	355	109	40	122	147	643	182	148	75	57	71	132	52	189	123	280	570	298	344	750	321
AAGCTCCGCACACTCTCGG	SCAND1	Other	136	215	119	470	651	148	329	174	396	566	3740	278	440	1209	1146	248	211	723	67	453	270	64	55	453	59	337	274	61	56	376	237	1619	125	240	122	231	491	219	306	450	797	177	318	168	184	353	166
AAGCTCCGGGAAGAACGAC	ATP6V0D1	Other	146	276	174	596	958	318	288	352	478	36	86	115	223	682	511	191	119	283	16	31	260	34	2	19	0	2	248	21	4	8	22	60	55	24	40	15	7	35	57	50	64	16	23	71	29	24	77
AAGCTCGACGCGCTGCAGC	TMEM179B	Other	215	355	241	811	1459	370	495	594	740	1122	6567	555	1348	2766	2817	680	441	1799	159	874	541	144	74	752	128	910	361	152	203	1116	564	3652	296	205	98	579	1034	278	389	857	1423	362	588	317	524	1141	379
AAGCTCGAGACTCCAATCC	PDGFRA	Other	103	123	81	307	620	124	307	189	203	0	0	0	110	211	197	9	1	0	0	0	24	0	0	0	0	0	28	0	0	0	0	0	0	0	0	0	0	0	0	0	0	23	25	10	1	0	3
AAGCTCGTGCATCCAGGGA	NHLRC3	Other	148	278	197	623	1563	256	439	868	508	878	5267	474	849	2025	1784	471	445	1521	104	605	381	97	111	624	84	792	321	142	116	841	415	2862	239	73	48	131	231	155	135	286	366	447	911	335	329	764	302
AAGCTCTAGAAGAGTGACC	STK31	Other	133	230	137	500	875	114	290	471	420	719	4739	310	563	1485	1364	232	224	801	113	685	312	72	87	637	89	868	272	68	63	554	352	2744	140	194	78	415	863	184	231	599	1094	270	474	248	238	529	210
AAGCTCTCAGGACATTATA	CLDN22	Other	90	194	112	396	609	115	273	221	334	604	4171	326	420	917	924	381	246	962	21	193	225	39	31	330	70	455	167	84	59	376	181	1354	123	260	138	94	204	282	393	376	597	310	660	216	205	326	160
AAGCTCTCCGCACGACGTC	ALKBH5	Other	194	264	196	654	1205	237	253	715	512	123	302	139	321	824	722	578	490	1839	16	15	227	35	9	6	18	43	237	25	16	23	59	87	60	119	94	70	38	74	29	144	67	70	35	116	95	43	111
AAGCTCTGTGGTCCGATCT	ATAD5	Other	223	350	258	831	1836	287	386	1163	640	7	37	29	366	646	546	267	155	371	0	0	197	1	0	0	0	0	168	10	0	0	0	0	11	0	0	0	0	0	0	0	0	0	0	9	7	34	21
AAGCTGAATCTCCCGTGAG	OR4F15	Other	193	314	192	699	1376	262	489	625	537	922	6165	460	867	2036	1916	524	479	1395	210	1188	374	138	135	914	85	871	420	72	93	821	523	3794	210	436	318	406	696	503	712	909	1408	272	520	310	255	516	230
AAGCTGACATGGTGCCGGC	SNAP29	Other	213	371	223	807	1596	529	418	649	531	66	251	68	546	1125	901	378	321	883	4	3	237	10	5	15	7	71	237	22	3	46	19	135	32	8	6	31	18	3	1	34	19	212	338	213	193	381	230
AAGCTGAGATAGATGTGTC	PCDHB6	Other	155	201	162	518	1030	272	171	587	408	799	4403	384	725	1443	1386	393	305	957	104	527	332	94	80	533	88	519	223	88	92	586	364	2165	182	203	189	384	559	341	405	725	964	161	367	130	183	348	187
AAGCTGAGATCGCGGCCCT	CENPP	Other	138	275	169	582	973	160	336	477	401	42	265	37	331	815	677	337	280	725	2	0	86	6	1	13	0	21	110	16	9	26	12	60	22	5	4	4	11	7	24	11	35	38	34	36	19	24	13
AAGCTGAGCGCTGAGACCA	ATP5G1	Other	161	230	179	570	703	184	78	441	435	830	5845	402	684	1856	1674	294	280	888	99	791	430	104	92	587	66	781	313	106	97	691	354	2850	210	80	57	137	415	120	259	257	674	259	510	270	288	513	203
AAGCTGAGGCGGCAACGTC	ATF7IP	Other	454	679	508	1641	2831	638	991	1202	1041	2132	13261	1195	1518	3089	2584	1443	1096	3893	219	1205	877	277	201	1343	245	1923	776	299	305	1854	970	6325	576	994	614	780	967	1018	955	1798	1922	792	1343	591	686	1429	761
AAGCTGCAAGTGCTGAGGC	SAXO2	Other	263	353	259	875	1372	263	420	689	654	455	1243	563	511	857	615	801	660	2221	68	135	525	127	67	183	44	176	454	172	39	149	218	643	299	157	86	282	128	139	40	421	168	317	409	375	337	462	390
AAGCTGCACAGGGCCCTAC	U2AF2	CEG	93	126	85	304	497	104	85	308	195	20	133	8	120	218	263	30	15	42	0	0	20	0	0	0	0	0	25	0	0	0	0	0	0	0	0	0	0	0	1	0	1	2	0	10	14	4	13
AAGCTGCAGTCGCCGGCCC	RHBG	Other	133	193	109	435	654	129	71	454	297	669	3458	324	563	881	789	325	257	777	82	565	166	70	82	430	68	483	179	57	62	235	294	1713	127	165	100	203	368	191	315	394	683	204	339	200	242	642	241
AAGCTGCGAAAGTGCTTTG	PRRC2C	Other	228	310	230	768	1916	338	641	937	585	516	2187	381	597	1203	1022	337	144	326	66	246	349	82	48	254	36	246	315	75	68	291	218	1037	157	181	115	190	254	170	183	360	437	98	91	175	135	120	189
AAGCTGCGCTGGGGTTTCC	IGK	Other	107	168	125	400	1061	398	335	328	268	200	800	205	410	966	821	149	151	483	19	90	157	53	1	72	32	138	178	39	21	126	73	426	92	199	103	30	35	179	181	209	216	96	149	73	125	177	114
AAGCTGCGTCTTAGGAGCC	IQUB	Other	82	137	52	271	308	49	65	194	182	305	1622	193	380	928	862	214	223	689	18	124	117	39	23	150	46	214	116	43	62	295	149	783	82	173	72	64	96	166	216	230	312	105	172	99	30	61	28
AAGCTGCTGCTAGGTCCCA	DYNC1LI2	Other	209	304	201	714	1253	297	413	543	507	735	4986	381	680	1576	1410	472	324	1463	98	583	351	74	70	465	49	501	328	91	89	542	306	2091	165	312	101	130	270	360	508	490	778	265	398	281	250	467	315
AAGCTGCTTTCAGCGCACA	IL3RA	Other	128	205	133	466	589	100	156	333	281	466	3118	229	351	1021	858	212	146	519	68	320	155	49	46	399	35	248	139	53	54	334	203	1301	102	187	124	143	388	194	295	337	683	162	253	173	102	264	117
AAGCTGGAGAGCGAACGAG	IDH2	Other	130	149	181	460	855	175	131	549	280	519	3201	277	568	1305	1059	330	294	957	81	406	285	95	67	521	57	434	343	70	49	423	254	1784	165	220	86	140	307	192	262	332	569	247	462	249	125	291	108
AAGCTGGAGGCCGCGCGAC	CD83	Other	184	255	174	613	990	281	263	446	419	908	5166	485	1012	2083	1852	545	406	1252	148	822	436	134	118	681	53	360	401	69	85	389	404	2252	203	187	183	242	467	381	343	623	810	405	830	328	173	477	168
AAGCTGGGACTGCCTGGTG	TMEM217	Other	188	266	182	636	1115	241	286	588	453	831	5108	432	822	2018	1862	530	367	1271	111	500	384	96	96	561	138	880	295	97	60	639	405	2580	193	351	250	237	395	439	518	676	913	391	612	287	233	541	243
AAGCTGTCCCCAGAGCAGG	HP	Other	162	308	183	653	1116	160	344	612	453	937	6001	450	758	1619	1485	335	294	712	91	434	296	101	80	556	93	667	271	113	110	1077	374	2734	214	184	172	332	462	430	438	762	900	256	476	262	273	508	250
AAGCTGTGAACGTGATTTG	ARPP21	Other	180	292	218	690	1612	353	431	828	527	977	6556	382	847	2055	1908	368	295	921	125	918	408	108	105	950	65	811	275	103	112	835	407	3514	211	294	189	512	837	298	427	810	1264	322	598	274	362	892	317
AAGCTGTGCGACCTCTTCT	CLCC1	Other	348	491	325	1164	2511	672	674	1165	985	445	1888	486	1604	4313	3786	656	495	1434	48	195	698	139	45	274	42	174	552	129	56	265	191	908	268	296	158	229	223	329	151	558	374	573	878	574	592	1329	559
AAGCTGTGGCTCCAGCCTC	RD3	NEG	336	352	299	987	1447	335	475	637	757	892	6108	433	978	2304	2159	510	398	1541	110	647	499	100	119	799	59	579	416	107	91	560	379	2585	207	418	243	223	402	433	684	656	1086	403	712	382	399	1078	390
AAGCTGTGGCTGCCGGCGG	TIGD6	Other	134	316	256	706	1127	160	550	417	603	926	5041	532	735	1702	1281	575	524	1305	156	719	417	148	101	704	70	538	396	130	80	533	407	2494	278	217	212	397	491	412	376	809	867	439	915	388	265	619	258
AAGCTGTTCCCTGAAAAAA	PIEZO2	Other	33	79	38	150	208	111	56	41	70	233	1327	95	68	154	189	52	52	164	63	242	114	35	21	159	13	117	107	15	24	173	121	691	50	22	19	59	103	34	70	93	173	97	157	107	11	22	27
AAGCTTACTGAGCTCACTG	FCRL4	NEG	132	189	116	437	796	232	226	338	306	439	3261	236	388	1044	1004	281	275	1100	102	474	218	81	51	433	48	497	170	71	26	373	227	1777	152	79	73	198	467	109	102	307	569	231	429	230	238	517	230
AAGCTTCAAACTCCTACCC	ADH4	Other	136	245	161	542	687	261	201	225	410	639	4671	336	537	1479	1450	416	272	934	83	395	271	65	69	466	54	536	307	75	57	678	263	2075	140	340	173	126	309	314	455	440	764	283	506	260	219	454	239
AAGCTTCACTACTACCACG	FCRLB	Other	87	205	140	432	670	157	195	318	370	613	4296	261	473	1308	1175	323	306	1473	70	251	181	32	32	323	80	636	214	77	52	546	234	1756	109	276	170	222	629	280	485	502	1114	282	497	209	247	538	221
AAGCTTCCTTGGTAAGTTA	APOL3	Other	200	320	243	763	1165	371	412	382	577	1091	6519	522	966	2240	2000	786	719	2387	145	641	418	98	92	647	110	1111	385	164	165	912	512	3311	262	372	274	396	840	454	609	850	1449	565	979	486	413	871	380
AAGCTTCTAGGACAAGAGC	CXCL8	Other	95	107	103	305	476	186	117	173	236	312	2190	202	352	857	804	192	183	662	27	259	139	58	38	240	54	443	150	50	44	315	163	1257	108	157	72	112	199	179	217	291	416	113	214	108	103	228	148
AAGCTTGCAAACTCTACCC	INTS7	Other	143	221	190	554	863	322	219	322	390	0	0	0	225	582	599	19	0	3	0	0	11	0	0	0	0	0	25	0	0	0	0	0	0	0	2	0	0	0	0	0	0	0	1	4	0	0	6
AAGCTTGCTGTCGAATCAG	TRIM43B	Other	126	247	177	550	1071	338	264	469	489	883	6408	297	831	1948	1834	397	274	1194	130	694	362	66	93	693	125	1143	249	93	128	1099	476	3629	159	446	294	124	189	507	693	631	882	386	716	341	169	369	183
AAGCTTGGGCTCCCTTCCG	SNRNP35	CEG	170	257	170	597	801	106	226	469	492	4	22	0	166	449	406	6	0	0	0	2	94	0	0	0	0	0	61	0	0	0	0	2	0	0	0	0	0	0	0	0	0	10	6	22	6	2	3
AAGCTTTCCGGGAACATCC	TNFAIP8L2-SCNM1	Other	108	153	102	363	1199	302	192	705	291	712	4431	313	503	1467	1356	297	254	827	125	585	281	95	80	772	80	759	223	93	110	559	395	2675	188	246	112	146	392	305	455	451	847	279	659	253	337	831	295
AAGGAAAAGCACTTTACAG	IKZF2	Other	153	182	124	459	797	148	208	441	404	695	4497	347	540	1207	1027	308	255	708	77	437	242	88	80	630	84	755	291	108	73	465	314	2287	196	172	76	246	420	246	335	492	755	221	415	203	290	507	193
AAGGAAACGCAACGCAACA	SERP1	Other	62	79	43	184	213	39	30	144	151	119	674	122	164	372	266	125	109	429	19	115	98	20	19	106	3	75	99	38	14	53	55	349	58	186	110	85	160	172	209	257	369	65	74	48	117	187	61
AAGGAAAGAGCCCGAGAAT	SLC24A1	Other	140	224	137	501	994	95	342	557	445	183	294	399	398	575	512	252	193	448	28	23	417	87	19	47	28	28	402	91	39	24	114	122	178	68	60	79	44	71	14	150	58	210	250	212	190	264	264
AAGGAAAGGACCATCGCTC	PNPT1	Other	175	321	188	684	1022	377	194	451	455	4	0	157	231	523	526	37	9	0	0	0	316	33	0	0	0	0	291	44	0	0	0	0	77	31	15	0	1	10	0	10	1	0	0	80	3	0	75
AAGGAACAAGATGAGGAGA	OLFML3	Other	180	225	117	522	845	431	280	134	529	664	4469	364	701	1442	1463	495	519	1616	101	544	234	124	82	713	62	648	267	94	68	384	313	2289	218	187	191	277	444	210	303	487	747	245	422	276	352	758	351
AAGGAAGAGAGGGAGAAAG	C1QTNF1	Other	114	165	99	378	720	121	156	443	373	201	821	170	588	1402	1193	327	240	887	47	180	293	30	12	60	11	63	196	58	51	136	121	439	88	224	127	220	439	182	244	402	683	214	446	198	311	609	221
AAGGAAGAGCAGCAGCAGG	CORT	Other	141	193	152	486	652	160	147	345	322	531	2670	324	576	1065	986	427	308	852	85	468	220	68	34	185	56	444	215	76	50	373	225	1470	144	116	48	342	505	165	147	507	652	137	271	188	111	215	115
AAGGAAGATATCAAAGCAT	SFTPA2	Other	115	171	114	400	836	197	190	449	370	723	4765	374	633	1281	1090	259	249	807	118	603	296	106	94	509	58	599	262	81	67	629	337	2340	187	163	117	103	249	314	398	417	647	320	546	268	200	531	241
AAGGAAGCCGGCAGCCAGG	HPCAL1	Other	189	269	185	643	1129	215	380	534	395	226	1108	175	373	827	759	476	375	1112	37	144	282	57	27	173	6	41	253	29	15	84	85	442	86	84	50	36	18	130	63	166	81	266	544	239	246	529	289
AAGGAAGCTGAGGACTTAG	MSS51	Other	334	476	353	1163	2121	589	554	978	947	1731	10230	822	1394	3215	2963	619	734	2360	225	1518	671	182	178	1205	183	1013	480	212	189	1367	775	5103	394	514	400	542	872	752	946	1294	1818	490	935	415	512	1301	554
AAGGAAGCTGAGGCACCGG	VPREB3	Other	202	334	226	762	1420	320	351	749	517	745	3055	435	1081	1818	1487	641	496	1518	89	298	397	105	50	261	56	276	338	90	70	291	265	1126	195	366	288	526	841	792	848	1318	1689	293	567	331	507	1310	449
AAGGAAGCTGGTGGAAGTG	PROKR1	Other	223	461	280	964	1941	640	475	826	687	1191	7083	613	1228	2530	2074	521	374	1008	175	968	575	167	139	958	106	732	396	164	160	957	580	3615	331	464	258	314	499	560	720	874	1219	399	803	401	395	882	416
AAGGAAGGCGGCGGGTGTC	TRMT2B	Other	155	241	113	509	736	331	249	156	373	718	3460	364	686	1391	1203	384	357	1216	100	367	363	69	74	501	83	443	221	96	84	457	341	1768	165	214	157	223	342	285	265	508	607	206	410	212	222	583	248
AAGGAATTAAATTGCAGGA	RFTN2	Other	121	233	143	497	881	230	77	574	436	719	4421	375	583	1045	1023	339	242	484	135	677	240	100	76	688	38	349	278	59	60	387	309	2101	159	146	89	153	243	192	184	345	427	309	647	304	220	576	242
AAGGACAAAGCTCCTTCAC	SERINC4	Other	68	89	62	219	453	156	110	187	189	244	1842	181	330	507	466	209	195	879	25	198	98	22	21	254	17	169	111	48	22	146	85	767	70	98	91	127	224	78	166	205	390	96	212	70	83	101	117
AAGGACAGTCCGGTGAGGA	CHEK1	CEG	148	176	114	438	932	198	233	501	332	2	6	1	146	337	313	0	0	0	0	0	15	0	2	6	0	0	17	0	0	0	2	6	0	0	0	0	0	0	3	0	3	0	0	4	0	0	3
AAGGACATGATGTCAGACA	KRTAP11-1	NEG	198	284	199	681	1670	570	529	571	545	722	5047	371	968	2254	1749	463	318	1218	111	703	341	98	106	873	76	677	291	93	96	506	389	2759	191	267	170	117	217	284	390	401	607	373	684	332	376	823	367
AAGGACCAAAGCACCCAAG	C20orf144	Other	195	222	152	569	1013	112	414	487	444	933	5808	412	668	1445	1191	387	279	849	158	785	376	110	74	692	103	927	282	102	136	861	471	3265	212	190	104	215	414	197	295	412	709	322	626	267	261	556	229
AAGGACCAGCATGTTGCCG	CELA1	Other	231	287	269	787	1222	404	386	432	603	1165	7145	492	975	2404	2287	597	595	1971	159	822	414	88	114	871	104	859	485	120	155	1042	532	3594	208	600	348	362	644	614	812	976	1456	311	545	366	263	590	306
AAGGACCAGGACTAGGGCG	PIWIL1	NEG	124	200	142	466	760	143	265	352	354	638	4401	335	412	892	944	276	249	744	129	691	227	74	78	580	46	478	190	110	62	623	315	2372	184	137	119	179	295	184	231	363	526	173	345	153	120	357	155
AAGGACCGGAGCTGGATCC	TOP3B	Other	168	280	185	633	1027	169	406	452	408	1015	6269	424	713	1510	1404	373	284	818	117	806	322	84	84	571	94	714	325	82	114	713	409	2804	166	215	222	146	125	374	357	520	482	302	603	290	325	860	275
AAGGACGAGACCTTGACCT	ZNF208	Other	120	131	148	399	925	88	269	568	281	437	2907	242	515	1159	939	271	303	1109	64	367	189	54	50	427	70	532	117	81	71	583	255	1909	135	128	46	142	363	133	253	275	616	358	787	340	230	419	263
AAGGACGCGGACGGGGACA	KLF2	Other	124	205	128	457	488	178	276	34	332	790	4047	300	799	1590	1304	420	375	1243	62	422	215	56	61	355	67	394	223	82	111	601	301	1772	138	49	56	408	695	96	127	504	822	187	444	219	112	272	167
AAGGACGCTCATGCGGATT	ARMC8	Other	215	315	281	811	1488	277	475	736	589	1316	7611	523	1174	2311	2177	429	395	1229	130	670	461	111	87	669	103	803	333	155	148	1082	468	3224	266	364	216	541	1131	316	517	857	1648	372	763	354	249	608	280
AAGGACGGCGTCACATGGC	EVA1C	Other	99	128	100	327	622	116	87	419	268	511	2689	244	421	796	770	323	234	760	83	385	173	51	58	343	73	521	130	66	72	416	286	1665	117	307	194	98	132	491	606	589	738	212	457	213	185	529	177
AAGGACTATGGGGGAACTG	MR1	Other	181	395	238	814	1493	342	633	518	678	1033	6617	538	935	2063	2067	496	431	1313	139	908	435	116	112	964	113	888	399	132	129	850	493	3610	248	355	200	150	271	513	573	663	844	303	528	338	210	382	283
AAGGACTCACCGAGGCGCA	EFCAB5	Other	176	265	160	601	1210	317	433	460	455	834	5128	424	857	1986	1965	435	432	1363	111	675	353	63	75	512	98	800	292	142	131	749	415	2736	205	335	267	177	317	414	585	591	902	253	556	275	286	637	268
AAGGACTCCGATTACCTGA	NAALADL2	Other	110	209	125	444	893	273	133	487	296	687	4495	376	485	1208	1022	224	210	705	73	546	204	75	67	448	66	513	191	99	107	686	313	2193	174	244	132	154	318	286	475	440	793	303	717	201	249	505	180
AAGGACTCTGGAGTCAGAG	SP7	Other	318	440	278	1036	2827	551	1022	1254	886	1552	9892	754	1238	2844	2407	794	696	1925	249	1360	611	158	167	1143	152	1242	577	182	139	1053	707	4798	340	456	236	390	609	624	665	1014	1274	537	846	533	519	1244	536
AAGGACTGATTTCTTTAAG	CALD1	Other	77	106	88	271	473	111	239	123	203	369	2549	181	322	747	597	158	133	539	48	241	189	52	51	285	35	465	121	35	44	338	178	1329	87	34	34	135	262	54	48	189	310	72	128	64	108	269	110
AAGGACTTAGGAGTCGGGG	AP1M2	Other	165	302	198	665	1221	331	242	648	459	116	470	179	542	1022	830	295	214	604	19	54	285	34	8	16	6	102	218	68	23	93	56	265	102	7	2	11	12	4	1	15	13	109	217	164	133	298	165
AAGGACTTCGGGGGTCTCG	ALKBH4	Other	357	478	414	1249	2694	521	570	1603	876	944	3068	838	1303	2506	1915	998	768	2148	168	498	625	240	96	277	89	444	599	163	91	342	444	1561	403	159	92	115	75	121	54	236	129	494	897	611	558	1013	570
AAGGAGAAGCCAAGAGAGG	CABP5	NEG	159	242	168	569	763	145	291	327	415	592	2292	414	674	1131	841	407	347	770	78	289	321	122	60	264	78	297	270	106	54	237	270	1087	228	231	94	261	378	265	243	526	621	507	725	328	273	623	270
AAGGAGAAGGAGCGGCTGG	MED4	Other	251	313	251	815	1484	432	319	733	633	54	232	56	450	924	683	79	32	45	0	7	301	16	2	17	4	69	375	9	10	37	16	130	25	29	26	0	1	38	36	38	37	136	177	200	170	362	264
AAGGAGAAGGCTGTCAGCG	TOGARAM2	Other	101	152	99	352	572	160	238	174	284	570	3381	328	615	1129	1195	418	328	1006	94	391	206	77	61	461	76	460	196	75	72	523	303	1835	152	95	94	255	354	235	251	490	605	144	377	159	193	469	175
AAGGAGACTTCTCGGTGTG	XAF1	Other	74	103	55	232	612	149	199	264	223	371	2035	193	297	655	672	243	246	755	53	290	96	35	31	237	24	141	70	42	30	241	138	909	77	96	55	32	62	100	131	132	193	114	223	79	54	151	91
AAGGAGACTTTGCTCCTCA	GALNT8	Other	87	142	86	315	354	75	160	119	235	355	2566	206	347	751	614	129	133	300	46	310	133	42	31	239	43	523	120	67	69	367	189	1439	109	126	124	52	120	168	252	220	372	114	236	124	117	328	122
AAGGAGAGAAAAAGAGTCC	ZNF806	Other	133	159	100	392	811	200	178	433	336	467	2823	290	628	1268	1021	253	212	579	65	310	244	82	60	357	38	285	178	72	34	338	197	1290	154	105	103	158	329	218	203	376	532	102	191	121	187	511	180
AAGGAGAGCGTGTTCCAGT	NEU2	Other	134	240	177	551	1103	332	140	631	360	769	4512	478	684	1406	1382	415	339	941	138	539	316	104	56	584	78	576	238	123	64	444	336	2143	227	388	379	354	584	501	602	855	1186	365	624	304	169	422	119
AAGGAGCAGCAGCGGCAGC	CPZ	Other	189	262	208	659	1794	374	564	856	501	285	1099	325	533	818	796	549	429	1119	28	162	280	80	26	165	17	75	240	72	22	78	93	480	152	29	32	65	74	25	22	90	96	306	594	303	279	593	264
AAGGAGCAGTTGGGATTCC	TNPO2	Other	123	222	116	461	1016	179	310	527	408	694	4422	379	811	1567	1389	395	307	820	62	379	278	109	57	345	79	678	229	72	95	675	293	2077	181	101	47	190	306	73	117	263	423	246	482	225	254	537	278
AAGGAGCCGCTGAGCAATG	VPS11	Other	89	99	89	277	176	34	61	81	208	77	235	111	205	337	261	274	268	798	12	13	150	17	9	24	5	47	148	27	6	21	32	105	44	190	129	40	41	116	47	156	88	157	270	155	156	192	163
AAGGAGCCGGCGGAACCGG	ZMPSTE24	Other	161	203	161	525	749	129	321	299	426	8	43	5	197	402	319	294	171	369	2	0	265	0	3	38	3	5	272	3	0	0	8	43	3	0	0	1	0	0	1	1	1	66	78	124	89	235	113
AAGGAGCCGGGTGACTTCA	SNAI2	Other	233	272	188	693	1295	361	135	799	535	686	3160	489	940	1907	1478	298	252	598	133	479	502	174	59	454	83	361	344	106	84	328	359	1622	280	280	205	195	286	223	196	418	482	242	409	343	241	539	357
AAGGAGCCTGAGGCCCGGC	C11orf24	Other	153	194	158	505	1406	356	270	780	329	54	160	26	165	429	426	49	43	59	11	17	102	4	7	29	3	12	85	10	9	46	30	104	14	0	0	0	2	0	3	0	5	43	17	129	103	154	129
AAGGAGGAAGGAGCGCGCC	LEP	Other	216	289	203	708	1153	173	311	669	497	13	16	264	361	534	430	329	249	478	3	1	374	57	1	0	1	0	321	62	2	0	7	1	119	37	13	35	45	5	0	40	45	66	100	215	52	185	290
AAGGAGGAGGCGGCGGCGC	ABTB2	Other	148	224	166	538	807	243	336	228	363	522	2002	353	841	1537	1228	315	252	533	71	270	353	96	42	223	43	238	362	64	51	206	207	937	160	212	159	260	322	389	412	649	734	221	437	198	300	550	227
AAGGAGGAGGTCCCGAATA	AIFM1	Other	53	102	82	237	581	265	234	82	186	2	3	25	131	238	180	264	202	646	2	0	108	8	0	2	0	0	79	7	0	0	2	2	15	0	0	26	27	0	0	26	27	0	0	11	0	0	22
AAGGAGGAGTGTGTGCGGC	CPSF4	CEG	221	311	248	780	1579	360	237	982	630	51	183	23	349	737	597	78	32	27	17	47	212	1	9	35	3	20	202	8	0	0	29	102	9	0	0	29	65	0	4	29	69	32	108	67	46	91	84
AAGGAGGGAGAGCGGCAGA	SLC51A	Other	265	432	268	965	2131	410	685	1036	630	785	3607	497	958	2016	1564	383	340	869	94	366	532	118	54	367	66	553	488	116	108	550	322	1836	234	281	166	368	504	334	337	702	841	249	197	343	266	280	370
AAGGAGGTGGGTCTAGGCA	NSMCE2	Other	151	195	158	504	779	222	49	508	363	135	548	130	353	763	705	479	322	652	15	51	233	20	15	87	14	48	221	32	8	39	52	225	52	52	32	78	46	42	9	120	55	174	335	157	118	197	131
AAGGAGGTGGTTGTGCAGG	SACM1L	CEG	128	197	163	488	939	91	332	516	367	3	3	18	254	434	500	30	3	2	0	0	208	2	0	0	0	0	166	1	0	0	0	0	3	0	1	0	1	1	0	1	1	43	59	59	5	13	83
AAGGAGTCAGGCTCAAGCG	OR1J2	Other	212	341	209	762	714	79	368	267	631	995	6067	462	787	1926	1797	575	468	1635	152	750	406	105	86	627	74	710	323	109	115	747	427	2834	214	409	280	206	374	597	627	803	1001	288	603	315	295	784	261
AAGGAGTCTCGCTGAGCTC	ZC2HC1A	Other	162	289	166	617	1138	285	233	620	496	1023	5677	505	829	1646	1503	503	465	1323	145	661	276	108	103	691	142	829	349	119	113	643	503	2824	227	226	164	231	349	236	300	467	649	194	383	183	205	509	198
AAGGAGTGTATTCTGAAGA	RTL1	Other	164	361	217	742	1698	386	738	574	597	1128	5847	515	929	1889	1722	556	416	1178	141	609	390	120	120	677	58	611	288	111	86	521	405	2418	231	124	59	405	636	203	175	608	811	377	758	394	232	455	171
AAGGAGTTATCACTTACCA	CRISP3	Other	107	133	98	338	857	225	423	209	235	356	2804	206	365	1123	999	233	185	603	49	190	180	33	17	163	38	433	187	42	49	408	153	1194	75	173	127	162	334	220	293	382	627	185	383	145	182	313	119
AAGGATAAACTCAGTCACT	OR8B4	Other	176	264	200	640	987	94	379	514	510	786	4813	420	642	1532	1394	479	498	1323	148	620	340	95	85	780	65	450	314	110	81	591	379	2441	205	425	218	236	520	459	557	695	1077	235	504	259	255	716	221
AAGGATAAAGTCGGCATAC	OR2T27	NEG	143	213	169	525	1100	222	435	443	414	846	4575	411	599	1201	1133	353	329	1160	100	437	221	98	66	354	93	542	183	116	114	729	373	2062	214	269	175	653	848	298	400	951	1248	224	439	217	211	457	167
AAGGATACCCGAAGGTCGT	C14orf93	Other	140	190	125	455	446	161	149	136	261	513	3000	254	555	1049	970	482	302	1052	115	636	216	69	63	491	87	682	224	75	69	465	334	2274	144	112	48	59	126	128	219	187	345	191	379	153	230	545	253
AAGGATGAAAAAGCTCAAT	PMFBP1	Other	194	324	225	743	1732	502	276	954	695	1039	7445	486	912	1922	1867	585	533	1574	154	825	457	118	118	1001	104	1028	388	134	119	1171	495	4025	252	369	332	409	791	562	793	971	1584	452	845	400	290	643	343
AAGGATGAAGTCTGCCAGA	OR2AE1	Other	124	182	133	439	1069	205	409	455	320	433	2791	252	343	888	870	219	238	705	68	337	238	76	28	303	61	381	204	55	50	338	207	1359	131	280	205	76	88	306	393	382	481	254	599	216	92	245	85
AAGGATGGCGATGGTCCTC	DEFA5	NEG	161	227	167	555	827	99	363	365	404	646	4038	297	664	1628	1399	258	208	757	89	524	252	86	71	370	64	560	260	63	89	614	313	2068	149	252	126	148	194	344	364	492	558	284	554	208	301	855	241
AAGGCAAAGTTTGCTTTGC	DRD3	NEG	163	209	155	527	964	339	292	333	400	661	4214	324	596	1187	1154	441	268	1024	112	359	248	65	55	426	79	637	223	69	59	452	305	1874	134	119	92	104	206	120	143	224	349	245	339	232	164	494	220
AAGGCAACAAAAACACTAC	ZC3H13	Other	115	208	172	495	890	184	266	440	299	9	11	12	247	504	487	125	48	91	0	0	272	5	0	0	0	0	198	2	0	0	0	0	7	12	26	24	17	4	6	28	23	11	28	47	31	47	82
AAGGCAACCAGTGCTCGCT	SYAP1	Other	280	329	251	860	1492	150	497	845	814	1289	8415	600	1084	3028	2768	704	590	2011	200	978	522	147	122	802	152	1316	393	140	179	1281	653	4377	287	476	302	509	1000	552	697	1061	1697	463	1159	468	482	1222	485
AAGGCACAACAGGCTGCTC	IL1B	Other	276	474	355	1105	2004	550	807	647	850	1713	10558	738	1416	3487	2978	760	693	2455	299	1543	746	223	175	1453	171	1184	597	183	170	1053	815	5233	406	505	368	498	925	594	768	1092	1693	651	1142	612	614	1585	507
AAGGCACTGTCTGAGAAGC	TDO2	Other	199	316	211	726	1479	175	542	762	610	1334	7552	641	982	2183	1848	723	532	1718	208	962	417	188	101	849	130	876	357	146	176	1089	615	3776	334	297	200	411	655	358	418	769	1073	290	596	205	343	914	291
AAGGCAGAAGAACTGCCCG	FAM208A	Other	121	202	151	474	935	302	200	433	361	562	2311	384	460	799	548	257	212	634	78	385	290	110	67	249	58	310	199	86	56	270	259	1214	196	221	113	44	70	390	271	434	341	207	486	195	194	495	172
AAGGCAGACATTTGAGCTG	CSRP3	Other	158	196	150	504	1103	175	350	578	380	810	5178	421	653	1789	1543	515	274	908	78	381	384	92	49	390	91	654	294	108	137	906	355	2331	200	128	51	206	289	161	161	367	450	310	540	279	316	721	256
AAGGCAGCGACAACTTCAC	EYA4	Other	111	167	135	413	722	146	196	380	213	473	3094	224	459	1002	997	264	251	801	86	436	233	38	57	307	52	589	178	83	63	386	258	1718	121	158	46	99	197	136	140	235	337	234	395	207	169	444	197
AAGGCAGCGCCCACACCCG	WT1	Other	57	106	75	238	177	120	46	11	175	20	75	21	179	387	397	259	211	576	3	14	159	2	3	9	4	3	68	13	2	0	12	26	15	6	14	0	0	4	0	4	0	1	1	8	44	48	37
AAGGCAGCGCGTTGTACCC	PTER	Other	183	305	248	736	1545	512	330	703	530	860	5063	412	1000	2273	2148	378	292	1025	147	670	462	103	158	976	91	754	374	126	81	482	477	2882	229	205	102	323	478	162	191	485	669	367	694	361	338	660	382
AAGGCAGGAGATTGTCAGG	GPR149	Other	108	170	136	414	537	98	130	309	318	559	3381	342	589	1024	1025	245	262	609	63	412	195	89	81	485	69	422	196	110	57	340	270	1659	199	275	138	399	645	278	359	677	1004	89	158	113	196	476	247
AAGGCAGTATCTCTGAATC	RNF43	Other	179	210	186	575	1525	405	377	743	398	1014	6449	457	921	1697	1503	413	365	995	156	821	356	91	108	732	86	732	338	123	118	760	468	3045	214	171	120	252	462	274	325	526	787	249	496	280	304	602	306
AAGGCAGTGGTCTACTCCA	CELA1	Other	130	211	175	516	1030	79	130	821	355	665	4362	258	494	1391	1147	430	399	1620	76	487	249	47	43	369	85	604	213	61	66	623	270	2083	108	141	107	100	138	174	217	274	355	278	530	266	247	583	231
AAGGCATCAGTTAAGGACA	MBOAT4	Other	119	191	115	425	694	208	156	330	302	504	2977	295	564	1348	1019	338	245	858	96	468	264	70	51	356	52	426	205	62	78	460	277	1710	132	152	103	137	238	163	229	300	467	191	357	173	117	312	173
AAGGCATTTGCAAGAGATT	EIF4A1	Other	144	227	133	504	1085	150	416	519	346	80	421	68	349	710	630	88	55	127	9	46	219	8	7	26	15	64	221	20	7	39	38	175	28	41	53	5	26	116	80	121	106	116	193	199	158	223	171
AAGGCCAGGCATCGGCGTG	SCRT2	NEG	151	288	173	612	1408	247	425	736	519	878	5654	460	930	1924	2075	396	350	1201	140	743	441	139	114	857	98	744	426	113	92	516	444	2860	252	264	128	162	300	205	298	367	598	303	693	336	207	527	198
AAGGCCAGGCCGGTGCCCT	GRAMD1A	Other	84	112	109	305	349	157	95	97	243	363	1834	191	383	789	663	167	147	426	77	334	209	61	51	348	30	194	171	24	17	99	175	975	85	63	42	21	58	107	85	128	143	164	295	163	257	468	137
AAGGCCCCAACCCATTCAG	ODF4	Other	134	191	171	496	873	248	204	421	397	881	5208	413	731	1579	1554	589	488	1444	141	684	368	113	99	672	112	786	323	142	82	685	434	2827	255	230	144	336	605	216	374	552	979	229	472	245	336	916	332
AAGGCCCCCGGGTGGGACT	TRPV3	Other	159	312	157	628	1184	239	346	599	385	752	4605	393	740	1494	1459	553	485	1137	136	617	377	88	87	621	72	582	288	87	78	437	373	2257	175	142	61	324	384	174	210	498	594	438	963	410	309	730	331
AAGGCCCCCGGTCTCTGGA	PIGBOS1	Other	81	92	129	302	632	76	126	430	249	35	224	60	264	553	478	26	8	9	9	67	71	26	13	68	2	18	144	8	1	0	25	153	34	28	17	6	6	18	15	24	21	64	62	73	74	44	101
AAGGCCCCTTACCTGGTCC	SFXN2	Other	39	61	58	158	381	61	98	222	123	269	1582	128	267	594	601	123	99	329	50	209	114	31	31	158	34	170	77	33	34	234	149	771	64	63	12	19	25	55	75	74	100	20	73	46	62	80	68
AAGGCCCGAATACAGCCGG	FAAP24	Other	108	160	105	373	206	39	14	153	222	26	60	43	150	283	262	195	137	237	5	5	138	8	3	2	2	0	165	12	0	2	10	9	20	12	16	17	5	11	5	28	10	6	0	15	0	0	21
AAGGCCCGACGCTTCCCAT	FOPNL	Other	159	266	139	564	1252	180	246	826	339	700	4825	386	773	1519	1522	428	347	1268	116	425	288	102	76	635	98	902	270	128	90	592	380	2554	230	446	211	262	462	425	597	687	1059	242	517	254	312	885	328
AAGGCCCGCGGAGTCGCGC	IL6ST	Other	271	357	276	904	1412	352	365	695	591	1350	7789	674	1438	2647	2312	813	701	2138	171	920	496	145	125	840	148	955	339	192	182	1017	626	3732	337	436	250	484	798	471	485	955	1283	419	933	378	418	1091	427
AAGGCCCTGCCAGGCTGGG	EMCN	Other	174	243	208	625	1620	766	382	472	498	664	3321	346	746	1597	1300	456	452	1602	109	482	297	91	77	447	83	364	301	86	99	505	368	1798	177	86	42	81	143	93	94	174	237	396	792	365	320	767	359
AAGGCCGACTGAAAGAAAG	LGI4	Other	111	144	122	377	357	153	56	148	243	657	3785	261	322	702	724	240	230	672	85	360	163	49	55	404	35	199	173	53	48	317	223	1280	102	118	75	150	323	131	144	281	467	127	316	139	230	549	254
AAGGCCGCGCTCGCGCCGA	PDCD5	Other	88	149	101	338	518	137	160	221	243	459	3109	218	365	937	850	197	136	574	66	311	166	49	65	425	35	459	142	71	53	215	219	1410	120	68	107	41	32	162	209	203	241	160	295	108	189	345	176
AAGGCCGCGGCACTCCCAC	ITGB1BP1	Other	178	306	235	719	1414	300	501	613	523	153	383	229	499	887	832	502	396	1420	14	22	346	62	23	65	31	92	346	72	33	68	101	247	134	110	51	26	26	71	39	97	65	299	516	341	277	397	221
AAGGCCGCGTACCTGCGGG	HSPD1	CEG	148	231	184	563	1153	238	248	667	481	11	91	6	220	554	561	10	2	9	5	0	260	3	2	42	2	38	180	3	2	11	11	91	6	1	5	0	0	0	0	0	0	78	109	105	54	181	74
AAGGCCGGGCTGCGAATGA	CCDC6	Other	79	142	105	326	732	119	327	286	231	831	5650	364	687	2464	2986	196	123	376	88	575	200	104	100	637	92	831	157	112	94	817	374	2860	216	249	200	492	1293	353	579	845	1872	487	1302	284	310	1119	209
AAGGCCGGTCCGCCGAGGC	CHD6	Other	71	115	97	283	207	103	96	8	282	425	2627	256	501	1112	925	133	113	338	40	217	230	62	41	360	46	331	151	72	58	406	185	1314	134	133	54	47	68	162	149	209	217	111	209	142	127	283	113
AAGGCCGTCCCGAGGAGCC	GPR83	Other	210	350	255	815	1248	195	361	692	595	1343	7697	682	1176	2884	2738	724	640	1845	203	882	538	185	153	1127	124	625	482	136	130	751	610	3385	321	314	196	297	423	431	520	728	943	267	590	298	361	782	446
AAGGCCTCACCCTGGCATG	NOS1	Other	181	220	160	561	1269	189	255	825	397	859	5331	501	573	1269	1194	294	261	893	125	676	278	129	91	592	74	648	268	140	118	769	408	2685	269	101	69	258	421	122	209	380	630	182	379	200	248	437	226
AAGGCCTCCCCCTCTCACC	BOLA2	Other	72	118	78	268	369	131	115	123	267	404	2370	195	364	1048	890	141	102	311	47	183	175	47	25	160	47	354	154	43	53	349	172	1046	90	359	215	92	137	388	424	480	561	145	336	127	128	247	96
AAGGCCTCTTCCCCGGCCC	ADPRH	Other	104	167	90	361	606	199	145	262	328	29	114	81	236	455	341	283	166	551	4	10	148	14	0	10	1	9	108	23	4	23	9	52	37	35	34	20	17	42	40	62	57	89	82	134	77	235	91
AAGGCCTGAACCTTGAGCT	APOA1	Other	234	354	287	875	1867	464	727	676	660	992	7126	611	1114	2642	2521	606	469	1550	191	1155	456	135	130	1022	114	1345	416	207	137	1119	572	4641	342	419	312	432	969	448	639	880	1608	666	1232	615	636	1467	563
AAGGCCTGAGGTGAGAAAC	ZNF566	Other	108	195	146	449	717	80	334	303	298	907	5096	406	682	1546	1448	462	297	951	88	641	295	99	79	590	89	643	232	100	86	663	342	2537	199	164	88	254	477	222	214	476	691	255	456	260	240	359	153
AAGGCGACACTCAGGCCCA	DEPDC1	Other	84	109	93	286	584	177	271	136	222	253	1887	127	192	422	370	156	144	597	32	268	149	33	16	141	32	261	92	31	26	282	106	952	64	125	110	83	107	203	206	286	313	96	154	102	191	404	168
AAGGCGACAGCGCGGCCAA	ITGA3	Other	174	262	188	624	1367	206	555	606	470	604	4049	340	541	1300	1252	263	208	828	114	682	280	71	77	660	76	666	191	92	84	434	351	2442	163	269	180	160	299	343	484	503	783	263	539	261	387	899	354
AAGGCGACGCAACTCCGGC	ASAH1	Other	139	199	168	506	751	207	309	235	302	533	3775	283	644	1142	1280	200	210	712	108	631	246	66	48	496	69	504	184	80	85	590	310	2221	146	175	117	484	820	294	373	778	1193	193	370	170	318	667	306
AAGGCGAGCGAGGGCGAGA	MPP1	Other	59	113	81	253	381	83	177	121	198	87	369	200	153	269	286	276	156	514	10	13	230	35	9	31	9	43	187	60	9	29	37	116	95	33	9	22	22	22	1	44	23	111	134	71	99	228	109
AAGGCGAGCTCTGCGCACA	TMEM204	Other	149	167	168	484	1397	447	192	758	366	594	4212	326	675	1726	1483	330	312	962	82	531	304	68	60	545	83	537	223	105	53	563	278	2176	173	194	146	237	334	158	240	395	574	274	596	216	332	804	292
AAGGCGATGAAAGCTGTAC	ZKSCAN8	Other	131	214	129	474	625	166	186	273	357	430	2711	254	386	1014	915	212	180	649	74	251	209	48	34	268	59	536	185	49	52	359	219	1414	97	211	122	71	118	214	284	285	402	174	354	182	171	435	134
AAGGCGCACGAACCCACCT	SNRPB2	Other	67	85	61	213	442	148	150	144	103	5	21	14	134	310	212	93	57	248	0	0	83	2	2	2	1	0	77	2	0	0	3	2	4	2	0	0	0	0	0	0	0	33	14	41	21	14	56
AAGGCGCCAGGGACGCTAC	RPSA	Other	216	387	254	857	1693	469	539	685	553	2	4	1	272	574	525	4	2	1	0	0	11	0	0	0	0	0	2	0	0	0	0	0	0	0	0	2	1	0	0	2	1	0	17	2	0	1	0
AAGGCGCCTTGTTCTCGGA	CHD8	Other	170	297	169	636	944	257	278	409	406	1000	6137	477	1038	2286	2530	407	301	843	135	792	305	124	87	728	75	844	319	123	145	728	442	3092	247	210	171	660	1178	338	432	998	1610	447	981	394	275	811	259
AAGGCGCGAGTGAGGAAAG	PTRH2	Other	135	148	134	417	637	211	101	325	247	69	135	189	186	394	278	224	168	539	9	3	188	43	3	7	9	10	142	29	8	37	29	57	72	2	17	31	3	6	1	37	4	79	33	141	75	98	132
AAGGCGCGCGGGCTCGTGG	DUSP26	Other	95	131	97	323	974	228	289	457	283	520	2489	275	359	946	859	329	215	564	71	368	214	89	47	310	48	388	182	72	106	339	272	1405	161	24	15	63	72	71	39	134	111	141	361	148	109	276	133
AAGGCGCGGGCGCGGTCCT	FBLN1	Other	75	142	105	322	638	147	206	285	258	149	453	173	277	570	405	307	253	846	12	84	199	45	13	36	13	40	173	58	17	80	55	240	103	159	165	106	76	191	107	297	183	134	173	127	115	229	145
AAGGCGCTCCTTCTACAAG	DBP	Other	130	254	180	564	675	88	229	358	294	604	3876	273	544	1092	1108	421	398	1248	60	558	226	53	68	446	60	545	155	72	61	508	249	2057	125	102	54	196	393	137	168	333	561	271	518	240	209	548	200
AAGGCGCTCTCGGGACCTC	AKAP12	Other	163	293	176	632	1202	61	460	681	460	934	5909	501	645	1414	1372	386	375	1002	148	815	344	155	104	675	96	774	333	94	103	648	451	2912	249	284	201	339	583	410	459	749	1042	316	558	270	269	906	313
AAGGCGCTGGAGTGGCCGG	ADRA2A	Other	319	495	321	1135	1992	451	261	1280	884	259	1379	205	1042	1897	1705	696	694	1770	47	281	478	64	38	197	37	216	406	47	37	243	159	937	111	100	75	59	54	120	79	179	133	298	409	446	326	500	391
AAGGCGGAGGGAACCATGC	DAXX	Other	62	92	64	218	369	130	69	170	190	30	33	61	54	118	108	97	28	65	9	6	129	30	4	6	0	3	142	13	3	0	16	15	43	3	26	4	0	26	2	30	2	30	89	21	18	48	44
AAGGCGGCCGGGGCTCAAG	ASTN1	Other	27	68	41	136	404	228	9	167	101	247	1067	140	134	314	208	271	267	783	14	65	69	13	25	69	50	270	53	25	26	151	115	555	38	97	58	79	105	161	159	240	264	38	73	32	36	123	38
AAGGCGGCTGCGCTGCTGG	RUFY1	Other	214	341	280	835	1088	196	440	452	598	845	4722	478	913	1669	1574	575	429	1210	134	514	388	80	60	489	94	709	370	143	110	623	398	2335	223	370	250	319	454	457	617	776	1071	341	704	316	358	828	368
AAGGCGGGCAGACAGTGTC	FOXJ2	Other	354	445	336	1135	1775	368	697	710	817	1774	9916	1038	1781	3596	3350	1231	824	2278	255	1153	635	273	174	877	188	1293	570	282	217	1404	834	4727	555	495	423	475	651	858	1078	1333	1729	774	1386	683	777	1769	565
AAGGCGGGCTGGCGGGCTG	ZDHHC13	Other	100	216	144	460	476	169	204	103	279	748	3699	328	609	1067	990	500	356	944	135	583	283	115	121	663	76	483	261	75	53	347	385	2076	190	93	91	205	289	175	155	380	444	138	298	134	285	653	277
AAGGCGTACGCGCTCAGCA	SOGA3	Other	191	260	229	680	1311	172	415	724	458	570	3839	288	570	1568	1259	403	285	1412	89	418	322	66	69	474	84	608	299	80	63	428	305	1928	146	193	117	115	266	213	303	328	569	269	481	265	258	612	248
AAGGCGTCGTCAAGGTTCC	ELOVL4	Other	77	113	89	279	401	45	171	185	196	61	214	142	229	342	265	172	101	299	14	65	201	43	10	49	5	39	96	35	8	7	37	160	78	48	28	8	2	21	15	29	17	97	187	106	176	208	155
AAGGCGTCTGTTCTCGGCA	EIF4A3	CEG	172	210	168	550	1076	135	270	671	465	0	12	0	223	397	429	10	0	7	0	0	1	0	0	0	0	9	0	0	0	0	0	9	0	0	0	0	0	0	0	0	0	6	0	14	0	0	0
AAGGCGTTCACAACTGTAG	BDKRB1	Other	212	254	208	674	1362	417	386	559	507	1032	5955	519	831	1823	1652	475	412	1503	156	777	426	106	98	672	73	714	275	145	153	892	480	3055	251	329	175	103	205	323	365	426	570	356	599	372	373	807	313
AAGGCTACACAGGGCAGCC	F2	Other	125	161	150	436	858	100	216	542	334	544	3622	349	436	1096	867	363	305	1076	73	400	228	108	78	553	74	436	259	84	78	547	303	1936	192	94	63	204	447	53	79	257	526	149	185	132	256	483	185
AAGGCTCAACCAGCTCCGC	ANP32A	Other	143	219	163	525	786	310	143	333	397	527	3540	302	527	1405	1219	435	318	1006	68	363	314	88	54	445	69	643	307	77	58	490	249	1941	165	101	58	137	264	101	72	238	336	234	295	280	240	606	287
AAGGCTCAATCCGAATTGC	BPTF	Other	186	278	194	658	1703	369	545	789	507	832	4115	459	797	1824	1565	392	296	934	107	552	474	107	91	627	97	557	397	116	85	625	380	2361	223	100	95	155	199	115	89	270	288	341	729	337	383	1255	396
AAGGCTCACAGACCCTGCG	NOX1	Other	100	155	94	349	951	177	261	513	229	424	2845	180	438	1036	914	282	241	911	68	348	185	55	62	458	58	389	194	44	41	275	229	1470	99	95	62	63	52	129	179	192	231	229	556	243	201	566	167
AAGGCTCCAGTGAATCGCG	EPDR1	Other	94	108	87	289	543	122	158	263	237	428	2372	179	377	769	751	207	166	464	20	121	122	13	10	142	88	598	113	73	89	465	207	1326	86	103	44	154	264	168	203	322	467	157	309	147	140	223	102
AAGGCTCCGCGAAACCGGA	KIFC2	Other	191	300	240	731	1513	181	772	560	623	756	5397	422	900	2082	1873	438	290	940	131	847	378	100	79	588	103	861	323	154	106	840	419	3136	254	382	256	257	509	393	487	650	996	378	909	356	274	714	315
AAGGCTCCGGAGGTTCACC	RIMBP2	Other	123	215	117	455	959	197	250	512	401	761	4465	398	596	1454	1350	499	428	1084	62	247	213	59	43	364	81	566	225	117	88	524	274	1701	176	267	188	326	426	347	367	673	793	264	556	268	404	966	345
AAGGCTCGCAGCGCGGGCG	RALGDS	Other	160	263	164	587	1088	410	241	437	411	957	4572	453	879	1654	1473	442	355	872	198	737	332	141	124	848	92	617	313	114	106	621	520	2823	255	266	171	128	161	352	435	480	596	294	703	283	235	388	155
AAGGCTGCGTCTTCAGAGT	TM4SF19	Other	377	553	403	1333	2455	878	647	930	926	1482	9705	790	1215	2954	2565	1061	1020	3238	213	992	643	231	141	1081	184	1705	516	213	224	1412	762	5190	444	455	186	484	980	492	640	976	1620	567	1000	502	741	1775	709
AAGGCTGGGAGAGCGCCCC	BMP7	Other	33	35	23	91	1	0	0	1	112	146	722	73	144	348	323	156	142	545	18	76	36	25	10	92	21	103	20	30	36	194	85	465	55	40	15	44	50	19	28	63	78	79	216	63	60	144	85
AAGGCTGGGCATCGCCACG	DMRTB1	NEG	131	211	163	505	862	95	329	438	354	512	3821	245	476	1248	1124	363	260	982	65	522	262	60	44	467	64	471	180	65	66	614	239	2074	125	206	213	241	524	284	423	525	947	356	764	360	319	733	257
AAGGCTGTCGGTGACTTTG	MRPS33	Other	126	159	118	403	800	125	245	430	309	11	55	182	172	368	297	52	11	0	0	0	199	56	0	0	0	0	190	50	0	0	0	0	106	9	9	9	0	10	0	19	0	0	0	97	0	0	68
AAGGCTTAAGGCGGCGCGT	ZNF80	Other	16	33	19	68	86	0	54	32	37	140	861	69	101	179	90	41	44	77	22	94	27	12	23	96	15	131	60	23	18	104	78	425	35	101	54	0	0	109	115	109	115	51	125	52	93	174	53
AAGGCTTACCTGAGAGTCC	LAT2	Other	106	182	133	421	303	8	172	123	308	344	2111	257	440	1019	801	336	252	835	51	323	175	54	34	228	28	307	166	62	56	350	169	1208	116	138	88	59	71	161	129	220	200	209	348	206	228	491	277
AAGGCTTGAAGCTCTGTCC	GNRHR	Other	161	216	137	514	899	162	394	343	454	770	5988	315	536	1292	1252	402	313	1375	124	716	290	64	64	590	67	713	210	65	66	615	321	2634	129	205	82	254	517	228	380	482	897	289	432	316	324	651	298
AAGGCTTGAGGACCAGGTC	RHOT2	Other	72	135	72	279	596	62	162	372	213	453	2816	255	434	859	821	213	180	502	66	505	214	83	56	538	44	308	132	46	49	234	215	1585	129	221	164	38	102	218	257	256	359	158	268	137	155	423	145
AAGGGAAAAGCCACCTTCC	LELP1	Other	69	81	55	205	213	0	63	150	127	288	1764	148	221	500	434	225	245	622	67	307	117	32	41	249	33	207	106	35	27	265	168	1028	67	106	44	46	63	131	143	177	206	98	170	90	107	287	175
[truncated: 55,206 more rows]
[truncated: 56 more columns]

## Sheet: WG_Gene_Mean_LFC
Gene	func	D1M1R1_D18	D1M1R2_D18	D1M1R3_D18	D1M1R4_D18	D1M1R1_D14	D1M1R1_D9	D1M1R2_D14	D1M1R3_D14	D1M1R3_D9	D1M1R4_D14	D1M1_All_D18	D1M1_All_D14	D1M1_All_D9	D1M2R1_D18	D1M2R2_D18	D1M2R3_D18	D1M2R4_D18	D1M2R1_D14	D1M2R1_D9	D1M2R2_D14	D1M2R3_D14	D1M2R3_D9	D1M2R4_D14	D1M2_All_D18	D1M2_All_D14	D1M2_All_D9	K562_R1_D21	K562_R1_D14	K562_R1_D18	K562_R2_D21	K562_R2_D11	K562_R2_D14	K562_R2_D18	K562_D14	K562_D18	K562_D21	D1M_D9	D1M_D14	D1M_D18	D1P1R1_D18	D1P1R1_D22	D1P1R2_D18	D1P1R2_D22	D1P1R2_D14	D1P1_All_D18	D1P1_All_D22	D1P1_All_D14	D1P2R1_D18
[truncated: 18,898 more rows]
[truncated: 37 more columns]

[truncated: 6 more sheets: WG_Bagel_Results, AUC_Values, Reference_library_QC, CRISPR_vs_CRISPRi_Gene_LFC, SP_Raw_reads, SP_Bagel_Results]
